# Supplementary material for: Inoculation Improves Microbial Manganese Removal during the Start-Up of Rapid Sand Filters
Source: ACS ES T Water. 2025 Apr 15;5(5):2479–89. doi: 10.1021/acsestwater.5c00050 (PMC12070406; doi:10.1021/acsestwater.5c00050)
Supplement: Supplementary file 2 — ew5c00050_si_002.xlsx [file ew5c00050_si_002.xlsx]

## Sheet: VF11-Filter 1
	Sample	Depth	pH	O2 µM	Cond	Temp pH	Temp O2	Fe (Dis) mg/l	Mn (Dis) mg/l	Fe dis (µM)	Mn (dis) µM	NH4 µM	NO2 µM	NO3 µM	CH4 µM
Week	Raw water		6.74	8.75055	568	11	11	7.59496	0.31297	135.979	5.69753	189.689	0.500894	2.88659	120.696
Day 1 Before backwash	T1	-10	7.41	503.469	556	10.6	10.8	5.038	0.285715	90.1994	5.20136	124.206	0.606027	29.2025	1.54829
Day 1 Before backwash	T2	15	7.37	435.027	548	10.6	10.7	1.46855	0.295826	26.2927	5.38542	111.749	0.209743	22.1776	1.84579
Day 1 Before backwash	T3	40	7.37	452.528	546	10.6	10.7	0.686102	0.281303	12.2838	5.12104	107.494	0.18149	24.7997	2.30631
Day 1 Before backwash	T4	65	7.36	416.589	546	10.5	10.6	0.512026	0.294635	9.16723	5.36374	111.7	0.162517	18.1046	2.73493
Day 1 Before backwash	T5	90	7.37	435.34	546	10.5	10.7	0.39674	0.26941	7.10316	4.90453	108.816	0.14112	23.8757	3.08267
Day 1 Before backwash	T6	115	7.34	405.963	546	10.5	10.6	0.294535	0.23721	5.27331	4.31834	112.442	0.118105	24.1972	2.99689
Day 1 Before backwash	T7	140	7.35	423.776	546	10.6	10.7	0.156921	0.156534	2.80948	2.84965	106.693	0.0781253	28.2537	2.95648
Day 1 Before backwash	T8	165	7.32	392.837	546	10.7	10.8	0.112588	0.118628	2.01576	2.1596	111.289	0.0878182	23.9524	3.01718
Day 1 Before backwash	T9	190	7.33	414.088	546	10.8	10.8	0.0786562	0.0610078	1.40825	1.11063	106.887	0.0902414	32.991	2.87007
Day 1 Before backwash	T10	215	7.31	380.336	546	10.8	10.8	0.0706939	0.0474319	1.26569	0.863483	104.749	0.0530826	26.0461	2.96269
Day 1 Before backwash	T11	240	7.31	399.4	546	10.8	10.8	0.0541424	0.0299813	0.969356	0.545801	106.933	0.10478	38.9347	2.9842
Day 1 Before backwash	T12	250	7.24	365.335	549	10.7	10.7	0.0448018	0.0244474	0.802123	0.445057	91.7814	0.0470234	24.2367	3.14288
Day 1 Before backwash	Eff	260	7.27	314.395	550	10.9	10.8	0.040904	0.0341456	0.732338	0.621611	124.145	0.0975107	28.3303	3.2347
Day 1- After backwash	Raw water		6.77	8.12551	572	11	11.1	7.84184	0.355573	140.399	6.47309	125.405	0.29851	1.76084	105.372
Day 1- After backwash	T1	-10	7.58	400.65	557	10.8	11	5.29472	0.320581	94.7956	5.83608	118.812	0.185526	11.3632	1.38383
Day 1- After backwash	T2	15	7.46	410.963	550	10.8	11	2.88128	0.314275	51.586	5.72128	114.346	0.259175	14.8264	1.62379
Day 1- After backwash	T3	40	7.41	380.649	549	10.8	10.9	2.02042	0.319315	36.1733	5.81304	113.645	0.131834	11.0058	1.87835
Day 1- After backwash	T4	65	7.37	383.149	548	10.8	10.9	1.09133	0.306849	19.5389	5.5861	110.932	0.13789	13.3087	2.38041
Day 1- After backwash	T5	90	7.35	363.148	547	10.8	10.9	0.757516	0.320314	13.5624	5.83122	116.243	0.156462	11.9278	2.49732
Day 1- After backwash	T6	115	7.35	365.96	546	10.8	10.9	0.328366	0.256995	5.879	4.67853	112.364	0.154443	18.9873	2.56725
Day 1- After backwash	T7	140	7.34	349.084	545	10.8	10.9	0.241496	0.195528	4.3237	3.55953	111.564	0.0926645	18.1466	2.47071
Day 1- After backwash	T8	165	7.33	354.71	545	10.8	10.9	0.19464	0.127494	3.48479	2.32099	105.604	0.0793369	23.2673	2.45593
Day 1- After backwash	T9	190	7.3	337.834	544	10.8	10.9	0.171337	0.0980818	3.06758	1.78555	103.646	0.0849912	23.028	2.51759
Day 1- After backwash	T10	215	7.29	345.334	544	10.8	10.9	0.125047	0.069653	2.23882	1.26801	98.611	0.0878183	28.5925	2.50476
Day 1- After backwash	T11	240	7.29	326.27	544	10.8	10.9	0.122896	0.0602319	2.20032	1.0965	94.3084	0.0716629	28.598	2.39147
Day 1- After backwash	T12	250	7.26	303.456	545	10.8	10.8	0.130332	0.0560217	2.33343	1.01986	74.9404	0.101549	38.5147	2.52384
Day 1- After backwash	Eff	260	7.26	285.643	548	10.8	10.9	0.143531	0.0570141	2.56976	1.03793	73.1219	0.0607573	41.2969	2.40526
1	Raw water	0	6.9	7.50047	588	10.9	11	8.85112	0.375186	158.469	6.83015	111.569	0.575017	0.638229	133.133
1	T1	-10	7.63	378.149	569	10.7	10.9	4.91945	0.334227	88.0769	6.0845	103.58	0.152425	9.28539	1.72442
1	T2	15	7.52	365.335	561	10.7	10.9	1.70378	0.332047	30.5042	6.04483	104.044	0.262605	10.3331	1.63402
1	T3	40	7.48	359.085	557	10.7	10.8	0.290206	0.353789	5.1958	6.44062	104.408	0.163728	10.2303	1.6111
1	T4	65	7.5	357.522	557	10.7	10.8	0.234361	0.337731	4.19595	6.14829	104.018	0.16171	9.48442	2.12634
1	T5	90	7.49	354.397	557	10.7	10.8	0.248251	0.323059	4.44464	5.88119	104.075	0.193599	9.31818	2.77938
1	T6	115	7.47	342.521	556	10.7	10.8	0.0866742	0.314158	1.5518	5.71916	96.235	0.351749	17.1294	2.25922
1	T7	140	7.46	328.146	556	10.7	10.8	0.120102	0.283043	2.15029	5.15271	91.6122	0.340457	21.3714	2.05552
1	T8	165	7.45	327.833	556	10.7	10.8	0.0359414	0.272056	0.643488	4.9527	83.6134	0.410213	29.7595	2.0123
1	T9	190	7.43	305.332	556	10.7	10.8	0.0272796	0.246377	0.48841	4.48522	79.4429	0.409407	33.0974	1.85683
1	T10	215	7.41	308.457	555	10.7	10.8	0.0452312	0.243428	0.809811	4.43153	72.5115	0.471075	41.6559	1.56633														Breevaarthoek 59
1	T11	240	7.39	282.205	555	10.7	10.8	0.022562	0.202795	0.403945	3.69183	67.363	0.516608	45.883	1.60105
1	T12	250	7.39	285.018	554	10.7	10.8	0.020593	0.20951	0.368694	3.81407	65.9592	0.458985	48.05	1.37803
1	Eff	260	7.39	277.83	553	10.7	10.8	0.0353735	0.216738	0.63332	3.94565	71.0925	0.468657	43.9631	1.58078
2	Raw water	0	6.75	9.37559	555	10.9	10.9	8.9579	0.402617	160.381	7.32953	110.852	0.703439	1.33338	120.072
2	T1	-10	7.61	378.461	541	10.8	10.9	5.93052	0.380319	106.179	6.9236	99.8606	0.307788	10.6869	1.75347
2	T2	15	7.37	368.773	529	10.8	10.9	0.924434	0.368863	16.5509	6.71504	101.546	0.300931	10.5519	1.5771
2	T3	40	7.3	363.773	527	10.8	10.9	0.381176	0.368471	6.82451	6.70791	102.385	0.323518	10.4988	1.52412
2	T4	65	7.3	371.273	527	10.8	10.9	0.219442	0.372029	3.92885	6.77269	102.991	0.341667	11.5901	1.35891
2	T5	90	7.29	354.085	527	10.8	10.9	0.179975	0.374506	3.22224	6.81778	102.042	0.354169	10.9746	1.24156
2	T6	115	7.28	351.272	527	10.8	10.9	0.128502	0.356104	2.30067	6.48277	85.7279	0.402956	21.3628	0.497262
2	T7	140	7.26	323.458	526	10.8	10.8	0.0570937	0.346457	1.0222	6.30716	81.3273	0.398119	26.9784	0.353873
2	T8	165	7.24	326.583	525	10.8	10.8	0.0382459	0.325228	0.684747	5.92068	66.4261	0.442461	37.3874	0.118128
2	T9	190	7.22	294.706	525	10.8	10.8	0.0338029	0.310781	0.605201	5.65768	60.9981	0.449715	42.5074	0.0804495
2	T10	215	7.21	296.894	524	10.8	10.8	0.0244589	0.291132	0.437907	5.29998	48.0692	0.494447	50.9651	0.0792606
2	T11	240	7.19	264.079	523	10.7	10.9	0.0215878	0.259461	0.386505	4.72341	36.4656	0.754154	59.6201	0.152113
2	T12	250	7.18	265.017	515	10.6	10.7	0.0321174	0.248161	0.575024	4.5177	17.9597	0.363444	48.302	0.0565178
2	Eff	260	7.17	257.204	515	10.6	10.7	0.0292685	0.274158	0.524017	4.99097	26.1489	0.41505	51.0562	0.0614702
3	Raw water	0	6.75	9.68811	565	11	11.1	8.22866	0.398648	147.324	7.25726	129.843	0.995399	-0.0330768	125.597
3	T1	-10	7.45	403.15	551	11	11.2	4.88402	0.360681	87.4426	6.5661	116.589	0.415857	14.8014	1.31121
3	T2	15	7.36	390.649	543	11.1	11.2	1.51472	0.353081	27.1192	6.42774	116.911	0.427547	16.1411	1.03082
3	T3	40	7.41	387.524	541	11.1	11.2	0.42933	0.343098	7.68665	6.246	116.763	0.348926	22.29	0.795214
3	T4	65	7.34	378.149	540	11.1	11.2	0.238492	0.346499	4.26992	6.30792	117.629	0.371105	15.7822	0.680377
3	T5	90	7.32	368.148	540	11	11.2	0.475556	0.344161	8.51426	6.26535	118.023	0.395498	15.6491	0.513339
3	T6	115	7.3	349.709	540	11	11.2	0.0833186	0.326965	1.49172	5.9523	104.91	0.444879	27.3271	0.140592
3	T7	140	7.27	324.083	539	11	11.1	0.046027	0.305474	0.824059	5.56106	95.2664	0.480344	34.7011	0.0585913
3	T8	165	7.24	309.082	538	11	11.1	0.026068	0.286897	0.466716	5.22288	83.8476	0.444476	46.1552	0.0276338
3	T9	190	7.22	283.455	538	11	11.1	0.0261711	0.270582	0.468563	4.92587	77.011	0.49888	53.0056	0.0284618
3	T10	215	7.2	273.142	538	11	11.1			0.5		62.2484	0.595557	66.1056	0.0244906
3	T11	240	7.19	245.64	537	11	11.1	0.0234391	0.237272	0.419649	4.31946	51.8988	1.28526	76.989	0.0308223
3	T12	250	7.19	235.015	540	11	11.1	0.0349557	0.239024	0.62584	4.35136	48.7823	0.80806	73.8806	0.0405557
3	Eff	260	7.19	228.764	542	11	11.1	0.0258819	0.256412	0.463384	4.6679				0.0283245
4	Raw water	0	6.72	9.37559		11	11.1	9.73047	0.422471	174.213	7.69096	119.237	-0.018	0.78	138.762
4	T1	-10	7.39	402.525	553	11	11.2	5.49635	0.371632	98.4057	6.76545	122.901	-0.129	12.3	1.19721
4	T2	15	7.29	387.524	545	11.1	11.2	3.6351	0.388878	65.0822	7.07941	119.178	0.059	11.56	0.586192
4	T3	40	7.27	379.711	544	11.1	11.2	1.13815	0.375429	20.3772	6.83458	112.271	0.117	9.73	0.319532
4	T4	65	7.29	367.523	545	11.1	11.2	0.7933	0.353862	14.2031	6.44195	107.568	0.156	8.64	0.26764
4	T5	90	7.29	355.022	544	11	11.2	0.178417	0.338753	3.19434	6.16689	108.091	0.273	10.64	0.184799
4	T6	115	7.27	337.834	544	11	11.2	0.202558	0.304625	3.62656	5.54561	95.57	0.412	22.65	0.0288844
4	T7	140	7.26	315.332	544	11	11.1	0.0526648	0.286329	0.942901	5.21253	85.998	0.459	31.97	0.0115439
4	T8	165	7.24	303.456	545	11	11.1	0.0487101	0.262576	0.872097	4.78012	75.053	0.459	46.88	0.0103047
4	T9	190	7.23	272.205	547	11	11.1	0.0417122	0.248539	0.746807	4.52458	61.192	0.399	44.09	0.0103962
4	T10	215	7.22	264.392	551	11	11.1	0.0291104	0.236166	0.521188	4.29934	55.894	0.494	63.4	0.00942813
4	T11	240	7.19	225.639	555	11	11.1	0.0292975	0.207201	0.524537	3.77204	43.121	1.552	79.69	0.00862095
4	T12	250	7.2	226.889	548	11	11.1	0.0531905	0.223643	0.952313	4.07136	44.225	0.977	74.33	0.00948692
4	Eff	260	7.2	226.889	549	11	11.1	0.0390207	0.242693	0.69862	4.41816	44.285	0.673	57.46	0.0122677
6	Raw water	0	6.49	9.06307	677	11.2	11.3	0.460192	0.235806	8.23919	4.29277	293.37	-0.115	0.37	234.194
6	T1	-10	7.49	448.466	632	11.1	11.2	9.22157	0.334658	165.101	6.09235	225.006	0.412	32.97	2.72995
6	T2	15	7.41	418.776	629	11.1	11.2	4.80966	0.248864	86.1113	4.5305	237.444	0.392	28.7	2.13928
6	T3	40	7.35	418.776	620	11.1	11.2	2.91316	0.268646	52.1567	4.89063	218.86	0.662	33.62	0.634483
6	T4	65	7.34	396.587	625	11.1	11.2	1.09472	0.273657	19.5998	4.98185	229.696	0.854	28.43	0.349858
6	T5	90	7.32	395.962	617	11.1	11.2	0.676758	0.291642	12.1165	5.30925	212.864	1.34	38.1	0.189365
6	T6	115	7.27	339.396	619	11.1	11.2	0.324051	0.290923	5.80175	5.29617	191.03	1.07	53.82	0.0277012
6	T7	140	7.23	320.958	613	11.1	11.1	0.943634	0.301809	16.8947	5.49435	159.924	0.947	77.1	0.0121659
6	T8	165	7.2	262.829	615	11	11.1	0.168992	0.29724	3.02561	5.41116	138.224	0.878	88.93	0.0102597
6	T9	190	7.18	228.139	607	11	11.1	0.280043	0.2783	5.01384	5.06638	107.375	0.908	114.88	0.00984987
6	T10	215	7.14	190.637	608	11	11.1	0.0606038	0.269674	1.08504	4.90934	85.056	1.045	129.33	0.00873856
6	T11	240	7.1	137.821	599	11	11.1	0.221176	0.250135	3.95989	4.55364	53.988	1.565	167.88	0.0084759
6	T12	250	7.15	180.949	575	11	11.1	0.0474777	0.198383	0.850033	3.61151	92.52	1.183	95.11	0.0108591
6	Eff	260	7.17	175.948	582	11	11.1	0.14025	0.23318	2.51101	4.24498	99.368	1.192	95.96	0.00967055
8	Raw water		6.66	10.0006	560	11	11.1	9.46787	0.411456	169.511	7.49044	108.097	0.17	0.94	128.393
8	T1	-10	7.4	519.407	548	11	11.2	5.57524	0.310019	99.8181	5.6438	105.616	0.679	30.37	1.23019
8	T2	15	7.29	475.342	539	11	11.2	1.99521	0.324978	35.7218	5.91614	102.177	0.697	27.07	0.720106
8	T3	40	7.28	488.468	536	10.9	11.2	0.780649	0.30785	13.9766	5.60432	97.775	0.87	32.29	0.241779
8	T4	65	7.25	455.653	536	10.9	11.2	0.397954	0.336144	7.1249	6.11941	103.805	1.054	30.53	0.131693
8	T5	90	7.24	470.029	537	10.9	11.2	0.31378	0.334291	5.61786	6.08568	86.639	1.197	40.97	0.0712348
8	T6	115	7.21	426.902	535	11	11.2	0.231247	0.323144	4.14021	5.88275	69.02	0.62	46.3	0.0290039
8	T7	140	7.2	434.715	535	11	11.1	0.127769	0.284435	2.28755	5.17806	42.361	0.465	65.77	0.023669
8	T8	165	7.17	388.149	533	11	11.1	0.195126	0.271536	3.4935	4.94323	28.532	0.385	70.34	0.0126866
8	T9	190	7.15	395.337	533	10.9	11.1	0.0735417	0.240792	1.31668	4.38354	14.61	0.292	90.41	0.0112195
8	T10	215	7.14	355.022	531	10.9	11.1	0.130746	0.238408	2.34086	4.34014	10.907	0.167	71	0.0126667
8	T11	240	7.12	360.96	530	10.9	11.1	0.0498935	0.170588	0.893284	3.10551	1.544	0.045	89.72	0.00804653
8	T12	250	7.11	273.767	526	10.9	11.1	0.0496138	0.199908	0.888277	3.63926	3.347	0.071	95.98	0.0070266
8	Eff	260	7.1	214.076	523	10.9	11.1	0.0719449	0.232972	1.28809	4.24118	3.647	0.087	66.1	0.00666699
10	RDW	0		10.0006	585			9.6868	0.408928	173.431	7.44442	126.233	0.023	0.54	164.283
10	T1	-10	7.37	406.275	566	11.2	11.3	4.63241	0.365976	82.9378	6.66249	112.948	-0.106	11.94	0.80049
10	T2	15	7.34	391.899	557	11.3	11.4	1.4438	0.361277	25.8495	6.57694	112.413	0.176	11.21	0.4639
10	T3	40	7.3	377.211	553	11.3	11.4	0.306388	0.349389	5.48551	6.36052	110.644	0.368	12.03	0.107108
10	T4	65	7.24	373.773	554	11.3	11.3	0.199121	0.34031	3.56502	6.19524	106.75	0.566	14.98	0.0661995
10	T5	90	7.27	350.959	553	11.3	11.4	0.104855	0.323677	1.87731	5.89244	100.365	0.694	19.66	0.0504538
10	T6	115	7.21	334.083	552	11.3	11.4	0.0700647	0.287109	1.25443	5.22674	80.502	0.451	36.89	0.0221367
10	T7	140	7.19	293.143	551	11.3	11.4	0.0335292	0.259869	0.600301	4.73084	50.915	0.252	29.68	0.0322627
10	T8	165	7.2	286.268	550	11.3	11.4	0.0255714	0.235751	0.457826	4.29178	35.119	0.24	33.12	0.0208163
10	T9	190	7.16	239.702	549	11.3	11.4	0.0236621	0.222819	0.423641	4.05636	36.656	0.488	79.51	0.0200198
10	T10	215	7.19	235.64	548	11.3	11.4	0.018388	0.208559	0.329216	3.79676	21.324	0.44	95.7	0.0151258
10	T11	240	7.16	189.699	547	11.3	11.4	0.0412247	0.134559	0.73808	2.44961	7.682	0.387	108.32	0.0251389
10	T12	250	7.14	176.886	547	11.2	11.4	0.0241174	0.184117	0.431794	3.3518	8.807	0.332	98.22	0.0184192
10	Eff	260	7.15	179.074	547	11.2	11.4	0.0293557	0.188108	0.525579	3.42445	10.822	0.382	100.81	0.0166478
12	RDW	0	6.47	8.43803	551	11	11.1	9.39377	0.403108	168.184	7.33847	99.9149	0.235495	1.0213	149.591
12	T1	-10	7.25	414.088	531	11.1	11.2	0.03601	0.308299	0.644716	5.6125	88.9565	0.0649074	13.9969	0.890546
12	T2	15	7.28	406.9	529	11.1	11.2	2.64698	0.355398	47.3911	6.46992	87.9691	0.140873	14.7158	0.630715
12	T3	40	7.27	385.024	524	11.1	11.2	0.297647	0.350574	5.32903	6.38209	84.4952	0.341431	17.3357	0.153177
12	T4	65	7.22	376.274	523	11.1	11.2	0.162386	0.326323	2.90733	5.94062	79.7518	0.40477	22.1658	0.0713613
12	T5	90	7.2	353.46	522	11.1	11.2	0.123487	0.321353	2.2109	5.85013	73.7553	0.447131	27.4585	0.0470691
12	T6	115	7.17	329.396	522	11.1	11.2	0.0516713	0.301137	0.925114	5.48212	49.8467	0.362824	52.2553	0.0225668
12	T7	140	7.14	292.831	520	11.1	11.2	0.0437078	0.280099	0.782537	5.09912	36.9497	0.303675	62.411	0.0228214
12	T8	165	7.11	280.018	519	11.1	11.2	0.0333783	0.261619	0.597599	4.76269	19.3793	0.287733	82.8802	0.0153571
12	T9	190	7.1	238.765	518	11.1	11.2	0.0242175	0.253236	0.433587	4.61009	8.26494	0.169409	92.7584	0.0154085
12	T10	215	7.08	239.702	518	11.1	11.2	0.0313874	0.233438	0.561954	4.24967	0.733044	0.00782085	103.408	0.0591384
12	T11	240	7.06	220.951	517	11.1	11.2	0.0280306	0.14412	0.501855	2.62367	0.497603	-0.0135883	102.513	0.162567
12	T12	250	7.07	208.138	518	11.1	11.2	0.0273234	0.200175	0.489194	3.64412	0.525533	0.0048824	101.59	0.0773608
12	Eff	260	7.08	201.263	517	11.1	11.2	0.0300458	0.206898	0.537934	3.76651	0.501593	-0.0182061	101.367	0.132602
14	RDW	0	6.49	7.81299	604	11.1	11.3	10.4612	0.409834	187.296	7.4609	146.515	-0.00771119	1.13009	176.55
14	T1	-10	7.14		591	11.2	11.3	6.26256	0.363366	112.124	6.61498	132.254	-0.0673252	9.6491	1.70812
14	T2	15	7.27	378.774	582	11.2	11.3	2.1257	0.372577	38.0581	6.78265	133.175	0.0628087	10.1874	0.827331
14	T3	40	7.24	359.085	577	11.2	11.3	0.55901	0.371328	10.0084	6.75992	127.581	0.198783	12.4215	0.169134
14	T4	65	7.22	359.71	577	11.2	11.3	0.302123	0.356838	5.40915	6.49613	121.946	0.277874	19.4857	0.0522735
14	T5	90	7.2	324.395	577	11.2	11.3	0.230649	0.344042	4.1295	6.26319	96.3737	0.374989	21.7459	0.0330808
14	T6	115	7.17	313.145	575	11.2	11.3	0.114145	0.313565	2.04364	5.70835	85.7342	0.424903	52.9109	0.0247017
14	T7	140	7.14	275.955	574	11.2	11.3	0.0530956	0.291414	0.950614	5.30511	74.5544	0.385056	61.6225	0.0190102
14	T8	165	7.13	260.329	573	11.2	11.3	0.0619044	0.275568	1.10833	5.01663	52.7226	0.473553	88.6335	0.0174689
14	T9	190	7.11	209.388	572	11.2	11.3	0.0610179	0.254476	1.09245	4.63266	36.806	0.493263	99.0782	0.0584899
14	T10	215	7.1	203.763	571	11.2	11.3	0.0447169	0.237835	0.800604	4.32972	20.4739	0.446293	116.123	0.0432678
14	T11	240	7.1	149.384	571	11.2	11.3	0.0296513	0.144803	0.530872	2.63609	6.8644	0.29025	130.589	0.0576117
14	T12	250	7.07	141.571	569	11.2	11.3	0.0289085	0.19165	0.517572	3.48894	4.56251	0.141502	120.011	0.030031
14	Eff	260	7.1	145.322	568	11.2	11.3	0.0343197	0.210098	0.614454	3.82478	9.51254	0.285635	114.646	0.0227506
19	RDW	0	6.73	#VALUE!	604	11.2	11.3	7.81252	0.314372	139.874	5.72306	195.187	0.0468587	0.583376
19	T1	-10	7.06	440.028	586	11.6	11.6	4.80863	0.275405	86.0929	5.01367	169.224	0.199202	15.5847
19	T2	15	7.25	415.963	580	11.6	11.7	1.90656	0.278649	34.1348	5.07273	168.09	0.183676	17.2699
19	T3	40	7.28	391.274	580	11.6	11.7	1.15615	0.273713	20.6996	4.98287	158.283	0.321924	26.5163
19	T4	65	7.31	363.46	579	11.6	11.7	0.924361	0.260626	16.5496	4.74463	142.753	0.833666	39.8209
19	T5	90	7.3	325.645	578	11.6	11.7	0.759614	0.256353	13.6	4.66684	126.253	0.698288	54.442
19	T6	115	7.21	282.518	576	11.6	11.7	0.51306	0.23144	9.18573	4.21329	92.6065	0.778346	84.6307
19	T7	140	7.3	226.264	575	11.6	11.7	0.29854	0.22259	5.345	4.05219	73.4389	0.823608	104.105
19	T8	165	7.21	204.388	574	11.6	11.7	0.296912	0.21032	5.31587	3.82881	44.9224	0.831152	131.287
19	T9	190	7.14	138.446	572	11.6	11.7	0.218193	0.206994	3.90648	3.76826	24.7555	0.650499	149.387
19	T10	215	7.09	136.571	570	11.6	11.7	0.207803	0.196075	3.72047	3.5695	6.73473	0.236966	168.876
19	T11	240	7.06	87.1929	570	11.6	11.7	0.137756	0.105904	2.46635	1.92795	0.517553	-0.0198853	173.365
19	T12	250	7.04	43.7527	570	11.6	11.7	0.119629	0.197555	2.14182	3.59644	1.03243	0.0178954	185.115
19	Eff	260	7.02	45.3153	570	11.6	11.7	0.16781	0.204324	3.00443	3.71967	2.52903	0.197944	183.561
25	RDW	0	6.43	10.6257				20.3426	0.409585	364.211	7.45638	93.6829	0.216406	0.588997
25	T1	-10	7.18	416.276				5.18052	0.324245	92.7511	5.90278	78.6396	0.275147	20.4881
25	T2	15	7.19	407.213				2.18168	0.310833	39.0603	5.65863	79.2763	0.319617	21.156
25	T3	40	7.17	366.898				0.683579	0.310784	12.2387	5.65773	70.6195	0.356952	29.0256
25	T4	65	7.14	330.646				0.365694	0.288435	6.54732	5.25087	48.4913	0.213889	49.885
25	T5	90	7.1	297.831				0.290976	0.267593	5.20958	4.87146	30.4271	0.70227	62.7222
25	T6	115	7.05	244.703				0.150037	0.161523	2.68623	2.94049	0.122635	1.23916	95.1786
25	T7	140	7.01	235.952				0.196017	0.102074	3.50946	1.85823	0.782934	0.00908019	99.8591
25	T8	165	7	249.703				0.108382	0.0397255	1.94045	0.723192	0.908671	0.0103395	102.869
25	T9	190	7	228.139				0.093557	0.0214805	1.67503	0.391047	0.250265	0.0573522	90.3571
25	T10	215	6.99	245.64				0.103093	0.0130565	1.84575	0.237689	0.290153	0.0632285	100.945
25	T11	240	7	224.077				0.0745337	0.00484048	1.33444	0.0881196	0.285168	0.238435	93.618
25	T12	250	6.99	178.136				0.107312	0.019881	1.92129	0.361927	0.286164	0.125345	106.017
25	Eff	260	6.99	173.448				0.105616	0.0323986	1.89094	0.589808	0.286164	0.304095	84.7885
30	RDW	0	6.69	5.93787	634	11.3	11.3	9.55724	0.376068	171.111	6.84621	226.627	0.087992	0.924883
30	T1	-10	7.36	459.716	606	11.4	11.5	5.36183	0.31521	95.9972	5.73831	185.969	0.117371	24.7333
30	T2	15	7.41	425.964	602	11.4	11.5	3.38048	0.322955	60.5235	5.87931
30	T3	40	7.36	375.648	596	11.4	11.5	0.892632	0.305587	15.9815	5.56312	156.748	0.640437	51.2052
30	T4	65	7.36	319.082	591	11.4	11.5	0.469443	0.297781	8.40482	5.42101	119.305	1.25004	87.1464
30	T5	90	7.3	244.078	591	11.4	11.5	0.499395	0.25505	8.94108	4.64311	94.4416	1.98433	109.405
30	T6	115	7.23	173.761	584	11.4	11.5	0.227294	0.0973515	4.06944	1.77226	39.6342	1.3208	165.217
30	T7	140	7.17	102.194	586	11.4	11.5	0.158083	0.035499	2.83029	0.646248	27.5511	1.14452	180.173
30	T8	165	7.12	81.8801	582	11.4	11.5	0.0951935	0.00625477	1.70433	0.113866	2.34705	0.0959664	207.881
30	T9	190	7.09	41.5651	584	11.4	11.5	0.0710535	0.00322119	1.27213	0.0586409	0.599353	0.0426612	208.101
30	T10	215	7.06	69.6919	581	11.4	11.5	0.0555526	0.00243109	0.994604	0.0442574	0.441746	-0.0228239	203.637
30	T11	240	7.06	46.5654	583	11.4	11.5	0.036593	0.00165025	0.655154	0.0300422	0.369935	-0.0219843	200.003
30	T12	250	7.06	31.252	576	11.4	11.5	0.0322287	0.00208164	0.577017	0.0378957	0.30212	-0.0173665	168.944
30	Eff	260	7.06	31.252	576	11.8	11.5	0.0413497	0.00244296	0.740318	0.0444734	0.922643	0.228574	166.554

## Sheet: VF11-Filter 1 removal %
Week	Fe (% removal)	Mn (% removal)	NH4 (% removal)
First day	98.8929	88.0491	0.0493076
First day after backwash	93.5805	82.2154	38.456
1	99.4218	35.1525	31.3644
2	99.1998	27.9136	73.8146
3	99.5306	28.9091	58.1586
4	99.2215	34.6953	63.9669
6	94.6129	30.3227	55.8376
8	96.7582	24.8525	96.5469
10	99.4043	48.601	90.4186
12	99.3292	32.8906	99.4361
14	99.1077	42.18	92.8074
19	97.253	25.8096	98.5055
25	97.4956	95.1461	99.6945
30	98.5058	99.225	99.5039

## Sheet: VF14-Filter 4
	Sample	Depth	pH	O2 µM	Cond	Temp pH	Fe (Dis) mg/l	Mn (Dis) mg/l	Fe dis (µM)	Mn tot (µM)	NH4 µM	NO2 µM	NO3 µM	CH4 µM
Before 1st backwash	RDW		6.7	8.43776	626	11.1	8.55064	0.359068	153.089	6.51526	123.769	0.149514	1.12402	241.777
Before 1st backwash	SN	-10	7.6	328.76	605	11.4	5.7768	0.359535	103.427	6.88104	175.404	-0.0491933	2.23636	1.96525
Before 1st backwash	T1	14	7.33	328.448	602	10.9	2.73885	0.339529	49.0358	7.12333	127.093	0.219194	6.53252	2.08163
Before 1st backwash	T2	150	7.25	310.322	555	10.9	0.0430324	0.109177	0.770445	2.18574	84.743	0.0560658	8.92282	4.88766
Before 1st backwash	T3	240	7.23	306.572	558	10.9	0.010313	0.107433	0.184642	2.09981	78.4509	0.0787895	9.71365	4.86823
Before 1st backwash	T4	270	7.16	288.447	521	10.8	0.00835931	0.0596129	0.149664	1.12768	70.0792		17.6763	4.27284
Before 1st backwash	Eff	275	7.16	287.509	521	10.8	0.00821505	0.0447226	0.147081	0.801103	67.3971		20.4104	3.77608
After first backwash	RDW	0	6.82	8.12525		11.2	9.41695	0.353826	168.599	6.46358	198.341	-0.0407065	0.94237	182.368
After first backwash	SN	-10	7.4	434.389	658	11.4	6.12518	0.321359	109.664	6.44721	180.594	0.0791955	9.97347	2.61466
After first backwash	T1	14	7.4	491.578		11.1	5.0932	0.27564	91.1877	5.69166	153.336	0.416946	23.0433	0.748331
After first backwash	T2	150	7.33	440.639		11.1	0.190658	0.0791467	3.41351	1.47289	148.784	0.153584	25.4219	2.67582
After first backwash	T3	240	7.28	425.638		11.1	0.0977282	0.025839	1.74971	0.469663	138.547	0.0560658	30.061	2.70767
After first backwash	T4/eff	270	7.22	374.699		11.1	0.152647	0.0264858	2.73296	0.6415	114.51	0.0459273	33.1115	2.73374
1	RDW		6.88	8.12525	557	11.2	10.7394	0.460554	192.276	8.32719	65.1875	0.0564715	1.06699	120.471
1	SN	-10	7.59	400.325		11.4	2.39293	0.361194	42.8426	7.57846		0.240009	27.2672	0.250505
1	T1	14	7.64	538.767	539	11.1	3.34902	0.316392	59.9602	5.88139	43.6325	0.277189	39.8804	0.20261
1	T2	150	7.46	482.828	532	11.1	0.113663	0.224421	2.03501	0	43.5467	0.311552	46.9003	1.45834
1	T3	240	7.4	468.14	531	11.1	0.0113491	0.0872033	0.203192	1.57541	95.7466	0.246951	57.0429	1.23714
1	T4/eff	270	7.36	369.699	545	11.1	0.014255	0.111172	0.255219	1.97779	52.9039	0.234294	38.6323	1.49678
2	RDW		6.88	8.12525		11.2	9.71004	0.411814	173.847	7.38629	126.777	-0.0160395	0.560986	149.537
2	SN	-10	7.77	398.45	557	11.7	6.98369	0.376196	125.035	6.86828	111.64	-0.124046	12.2307	0.581102
2	T1	14	7.48	519.079	566	11.3	3.87775	0.321776	69.4265	6.10572	97.9934	0.0791955	22.6348	0.480299
2	T2	150	7.32	453.139	556	11.3	0.0618025	0.25501	1.1065	4.72962	89.0491	0.449422	31.7209	0.0588452
2	T3	240	7.27	430.638	555	11.3	0.0161603	0.171523	0.28933	3.1309	73.7258	0.819935	43.5944	0.0459011
2	T4/eff	270	7.21	381.262	554	11.3	0.0164365	0.177708	0.294276	3.17964	74.9363	0.745868	38.5565	0.0388139
4	RDW		6.47	8.12525	551		9.43676	0.405502	168.954	7.46516	100.598	0.0997437	1.37109	135.321
4	SN	-10	7.3	418.763	538	11.1	5.83741	0.355357	104.512	6.77175	95.5312	0.0250315	15.0254	0.645939
4	T1	14	7.21	516.579	528	11.1	4.39263	0.324525	78.6449	5.903	78.3316	0.237386	27.0477	0.0275646
4	T2	150	7.21	434.076	526	11.1	0.091359	0.253355	1.63567	4.63095	58.6786	0.845819	47.2828	0.0409916
4	T3	240	716	380.324	524	11.1	0.0494891	0.18735	0.886043	3.42649	31.3278	1.55812	72.5798	0.0282142
4	T4/eff	270	712	323.448			0.0567592	0.201384	1.01621	3.71098	34.9256	1.32206	64.5205
6	RDW		6.49	399.7	604	11.1	10.2222	0.356779	183.016	7.3566	146.29	0.0435007	0.780572	178.987
6	SN	-10	7.48	407.825	591	11.7	4.49169	0.34	80.4185	6.20848	111.189	-0.117289	15.2862	0.40785
6	T1	14	7.1	485.64	567	11.2	4.49091	0.335945	80.4045	4.99169	121.147	-0.0161071	22.2761	0.552919
6	T2	150	7.25	430.951	582	11.2	0.0489877	0.273087	0.877067	3.27929	94.4728	1.01132	44.2413	0.0256216
6	T3	240	7.19	363.761	573	11.2	0.0249956	0.181303	0.447516	3.24082	60.3034	1.17676	75.3462	0.0187409
6	T4/eff	270	7.17	329.073	571	11.2	0.025214	0.1836	0.451427	7.3144	52.7883	1.05698	74.9496	0.0167584
11	RDW		6.73	8.12525	604	11.2	7.91941	0.316703	141.788	5.78533	193.22	0.121568	0.48921
11	SN	-10	7.42	382.199	575	12.4	4.36534	0.297557	78.1563	5.56177	187.645	0.0237722	8.8868
11	T1	14	7.21	464.39	587	12.1	4.64999	0.273507	83.2525	5.02646	164.233	0.111075	19.5594
11	T2	150	7.22	375.012	576	11.8	0.107425	0.155605	1.92332	2.84533	103.965	0.528908	76.4019
11	T3	240	7.13	264.696	571	11.8	0.0735336	0.045122	1.31653	0.830138	37.7561	0.981994	135.013
11	T4	270	7.06	159.692	572	11.7	0.0598678	0.0591908	1.07186	1.08209	34.7615	0.863	145.074
11	Eff	275	6.99	131.254	573	11.7	0.0550663	0.0646611	0.985897	1.23862	40.5162	0.821094	140.133
17	RDW						8.00051	0.369449	143.24	6.67126	85.0794
17	SN	-10	7.42	366.574	552	12.2	4.67453	0.348131	83.692	6.91262	75.9684
17	T1	14	7.14	444.701	551	11.7	4.02278	0.310423	72.0232	5.89333	50.5569
17	T2	150	7.1	284.696	536	11.7	0.224083	0.013759	4.01193	0.237279	0.294142
17	T3	240	7.05	271.571	537	11.7	0.0416732	0.00181669	0.746109	0.0408592	0.359962
17	T4	270	7.03	211.882	535	11.7	0.040728	0.00329792	0.729188	0.068073	0.244281
17	Eff	275	7.04	205.006	534	11.7	0.0446285	0.00456002	0.799021	0.0848057	1.05348
	RDW						9.52079	0.373926	170.458	6.55747	222.733	0.181998	0.580331
22	SN	-10	7.43	365.636	606	11.5	5.2378	0.350671	93.7766	6.03204	200.598	0.0101296	11.1823
22	T1	14	7.18	448.764	586	11.5	5.42041	0.311843	97.0461	5.69111	183.903	0.137096	23.9772
22	T2	150	7.11	147.505	585	11.5	0.142052	0.00583977	2.54326	0.106611	15.2525	2.95973	190.31
22	T3	240	7.09	100.628	579	11.5	0.100639	0.017132	1.80183	4.56861	0.270208
22	T4	270	7.06	67.1896	578	11.5	0.049843	0.00314417	0.892381	0.0494988	0.340016
22	Eff	275	7.06	63.752	575	11.7	0.0534311	0.00309898	0.95662	0.0553905	0.377914	0.270112	179.896

## Sheet: VF14-% removal
	Fe (% removal)	Mn (%removal)	NH4 (%removal)
Week	% removal	% removal	% removal
Before backwash	99.8968	88.3578	61.576
After backwash	94.412	90.05	23.283
1	99.5768	69.2209
2	99.6889	52.7618	33.9613
4	98.8942	43.329	63.4406
6	99.2944	48.5396	58.7783
11	98.0019	79.5831	79.0311
17	99.2581	99.0527	98.6133
22	98.8197	99.1034	99.8653

## Sheet: Earlier Filter replacement
	Datum	Weeks	NH4	NO2	NO3	FE	MN	O2	NH4	NO2	NO3	FE	MN	O2
			µM	µM	µM	µM	µM	µM	mg/l	mg/l	mg/l	mg/l	mg/l	mg/l
VF13	2021-03-03	0.1	83.7029	0	0	0.393314	6.00677	331.26	1.51	0	0	0.0216069	0.329957	10.6
VF13	2021-03-04	0.3	79.2683	0	0	0.268169	5.44249	334.385	1.43	0	0	0.014732	0.298961	10.7
VF13	2021-03-10	1	84.8115	0.217365	0	0.33968	5.02384	315.635	1.53	0.010001	0	0.0186605	0.275964	10.1
VF13	2021-03-11	1.2	85.9202	0.434731	0	0.33968	5.95216	318.76	1.55	0.020002	0	0.0186605	0.326957	10.2
VF13	2021-03-17	2	84.8115	3.04311	0	0.536337	5.06025	309.385	1.53	0.140014	0	0.0294639	0.277964	9.9
VF13	2021-03-24	3	77.051	1.95629	0	1.87718	6.38902	312.51	1.39	0.0900088	0	0.103124	0.350954	10
VF13	2021-03-31	4	74.2794	10.6509	0	1.66265	5.97036	275.009	1.34	0.490048	0	0.0913381	0.327957	8.8
VF13	2021-04-07	5	53.2151	25.4317	0	1.50174	5.95216	203.131	0.96	1.17011	0	0.0824989	0.326957	6.5
VF13	2021-04-14	6	22.7273	1.95629	27.5785	1.25145	6.77126	90.6278	0.41	0.0900088	1.71	0.0687491	0.371951	2.9
VF13	2021-04-21	7	13.3038	0.434731	28.8687	2.0202	7.22632	78.1274	0.24	0.020002	1.79	0.110981	0.396948	2.5
VF13	2021-04-28	8	5.54324	1.08683	31.7717	7.65175	5.33328	75.0023	0.1	0.0500049	1.97	0.420352	0.292962	2.4
VF13	2021-05-04	9	6.65188	1.52156		1.48387	7.46295	25.0008	0.12	0.0700068		0.0815168	0.409946	0.8
VF13	2021-05-31	13	0	0		1.32297	5.07845	118.754	0	0		0.0726776	0.278963	3.8
VF13	2021-06-30	17	0	0.869461		1.35872	2.14787	43.7514	0	0.0400039		0.0746419	0.117985	1.4
VF13	2021-07-28	21	0	0		2.7532	0	84.3776	0	0		0.151248	0	2.7
VF13	2021-08-26	25	0	0		2.14535	0.327642	109.378	0	0		0.117856	0.0179976	3.5
VF13	2021-09-22	29	0	0		7.50872	0.273035	59.3769	0	0		0.412495	0.014998	1.9
VF13	2021-10-20	33	0	0		1.28721	0	165.63	0	0		0.0707134	0	5.3
VF22	2021-11-26	0.1	52.9047	0.753171	14.0382	3.28517	5.60177	275.642	0.9544	0.0346534	0.87044	0.180472	0.30771	8.82028
VF22	2021-11-29	0.3	48.0355	0.924889	5.362	6.67866	5.15982	249.703	0.86656	0.0425542	0.33247	0.366895	0.283433	7.99025
VF22	2021-12-02	0.4	95.0188	1.52743	11.3022	1.91446	5.05825	257.829	1.71414	0.0702769	0.70079	0.105171	0.277854	8.25026
VF22	2021-12-03	0.6	100.169	1.38701	14.0853	1.38056	5.04132	289.393	1.80705	0.0638162	0.87336	0.0758418	0.276924	9.26029
VF22	2021-12-27	4	42.6951	2.85205	29.3445	0.756615	3.26859	311.269	0.77022	0.131223	1.8195	0.041565	0.179547	9.96031
VF22	2022-01-12	6	5.18237	0.546674		1.62244	3.8427	214.701	0.09349	0.0251525		0.0891296	0.211083	6.87021
VF22	2022-02-07	10	0.179047	0.0191281		1.23948	0.0848229	125.008	0.00323	0.000880086		0.0680914	0.00465939	4.00013
VF22	2022-03-07	14	0.179601	-0.0197802		0.53246	0.0191125	291.581	0.00324	-0.000910089		0.0292509	0.00104986	9.33029
VF22	2022-04-05	18	0.242794	0.00152156		1.50768	0.030944	89.0681	0.00438	7.00068e-05		0.082825	0.00169978	2.85009
VF22	2022-05-03	22	0.144124	-0.00108683		0.876571	0.0404092	174.073	0.0026	-5.00049e-05		0.0481548	0.00221971	5.57017
VF22	2022-06-01	26	0.169069	0.0512982		4.16711	0.0356766	184.387	0.00305	0.00236023		0.228922	0.00195974	5.90018
VF22	2022-06-30	30	0.151885	-0.0641228		0.875318	0.070079	153.76	0.00274	-0.00295029		0.0480859	0.0038495	4.92015
VF22	2022-07-27	34	-0.02051	-0.00521677		1.05042	0.0278496	225.952	-0.00037	-0.000240023		0.0577051	0.0015298	7.23023
VF22	2022-08-24	38	0.422949	-0.0126072		4.48759	0.0356766	106.569	0.00763	-0.000580057		0.246528	0.00195974	3.41011
VF22	2022-09-20	42	0.0426829	-0.0154329		0.984531	0.0411373	171.573	0.00077	-0.000710069		0.0540856	0.00225971	5.49017
VF22	2022-10-19	46	0.104767	-0.0306485		1.21871	0.0183844	162.198	0.00189	-0.00141014		0.0669505	0.00100987	5.19016
VF22	2022-11-16	50	0.146341	0.0141287		0.790633	0.0278496	164.698	0.00264	0.000650064		0.0434337	0.0015298	5.27016
VF22	2022-12-12	54	0.135809	0.0223886		0.999928	0.0394991	215.326	0.00245	0.0010301		0.0549315	0.00216972	6.89022
VF23	2022-05-20	0.1	84.4972	0.565585	40.1333	0.41698	4.19091	419.089	1.52433	0.0260225	2.48846	0.022907	0.23021	13.4104
VF23	2022-05-23	1	77.4435	1.04618	32.9698	0.533176	4.5484	408.776	1.39708	0.0481347	2.04429	0.0292902	0.249847	13.0804
VF23	2022-05-31	1.2	69.4002	0.856854	44.2717	8.66527	4.08752	315.957	1.25198	0.0394239	2.74506	0.47603	0.224531	10.1103
VF23	2022-06-01	3	83.0488	1.1616		0.96609	5.18694	352.21	1.4982	0.0534452		0.0530725	0.284923	11.2704
VF23	2022-06-14	5	66.3038	4.06625	30.206	1.18183	5.56937	313.457	1.19612	0.187088	1.87292	0.0649244	0.30593	10.0303
VF23	2022-06-30	9	16.1192	2.546		1.11362	6.49787	200.95	0.29079	0.117141		0.061177	0.356934	6.4302
VF23	2022-07-26	9.1	0.140244	-0.031518	119.079	1.16679	1.51407	170.948	0.00253	-0.00145014	7.38351	0.0640982	0.0831692	5.47017
VF23	2022-07-27	12	0.165188	-0.00782515		3.20872	1.04227	223.451	0.00298	-0.000360035		0.176272	0.0572525	7.15022
VF23	2022-08-15	13	0.0631929	-0.000217365	108.551	0.938518	1.23794	171.886	0.00114	-1.0001e-05	6.73069	0.0515579	0.0680011	5.50017
VF23	2022-08-24	17	0.502772	0.618839		1.75619	0.0598857	114.695	0.00907	0.0284728		0.0964768	0.00328957	3.67011
VF23	2022-09-20	21	0.0781596	-0.00434731		1.50732	0.234264	178.449	0.00141	-0.00020002	0	0.0828054	0.0128683	5.71018
VF23	2022-10-19	25	0.0465632	-0.0384737		1.21119	0.0533328	175.323	0.00084	-0.00177017		0.0665374	0.00292962	5.61018
VF25		0.2	56.6624	2.2706	30.2626	0.759122	5.20842	416.901	1.02219	0.10447	1.87643	0.0417027	0.286103	13.3404
VF25		0.5	130.066	3.88106	35.0293	0.519927	4.6993	419.401	2.34639	0.178567	2.17199	0.0285624	0.258136	13.4204
VF25		1	89.2855	2.08584	9.61553	0.41698	6.22265	342.834	1.61071	0.0959694	0.59621	0.022907	0.341815	10.9703
VF25		3	49.5127	2.4684		0.585813	4.98908	325.958	0.89321	0.113571		0.0321819	0.274054	10.4303
VF25		6	0.596452	0.17737	101.994	1.85949	4.9767	182.199	0.01076	0.0081608	6.32412	0.102152	0.273374	5.83018
VF25		7	6.47561	5.5752		2.47986	5.32564	157.822	0.11682	0.256515		0.136232	0.292542	5.05016
VF25		10	0.156874	-0.00739042		1.49586	0.0749936	172.511	0.00283	-0.000340033		0.0821759	0.00411946	5.52017
VF25		15	0.0715078	-0.029779		1.07656	0.0189304	179.699	0.00129	-0.00137013		0.0591411	0.00103986	5.75018
VF25		19	0.0931264	0.00847725		0.898772	0.0449598	185.637	0.00168	0.000390038		0.0493744	0.00246968	5.94019
VF25		23	0.217295	0.0399952		0.883375	0.0369507	220.326	0.00392	0.00184018		0.0485285	0.00202974	7.05022

## Sheet: Filter media grain size
Sample Name	Surface weighted mean µm
Virgin Sand	1233.79
Coated sand Filter 4	1251.01
Coated sand Filter 1	1253.46

## Sheet: 16S_genus
Genus	VF11_day_1_100-125cm	VF11_day_1_125-150cm	VF11_day_1_150-175cm	VF11_day_1_175-200cm	VF11_day_1_200-220cm	VF11_day_1_220-240cm	VF11_day_43_0-25cm	VF11_day_43_25-50cm	VF11_day_43_50-70cm	VF11_day_43_70-90cm	VF11_day_43_100-125cm	VF11_day_43_125-150cm	VF11_day_43_150-175cm	VF11_day_43_175-200cm	VF11_day_43_200-220cm	VF11_day_43_220-240cm	VF11_day_132_0-25cm	VF11_day_132_25-50cm	VF11_day_132_50-70cm	VF11_day_132_70-90cm	VF11_day_132_100-125cm	VF11_day_132_125-150cm	VF11_day_132_150-175cm	VF11_day_132_175-200cm	VF11_day_132_200-220cm	VF11_day_132_220-240cm	VF11_day_209_0-25cm	VF11_day_209_25-50cm	VF11_day_209_50-70cm	VF11_day_209_70-90cm	VF11_day_209_100-125cm	VF11_day_209_125-150cm	VF11_day_209_150-175cm	VF11_day_209_175-200cm	VF11_day_209_200-220cm	VF11_day_209_220-240cm	VF14_day_1_70-100cm	VF14_day_1_100-125cm	VF14_day_1_125-150cm	VF14_day_1_150-175cm	VF14_day_1_175-200cm	VF14_day_1_200-220cm	VF14_day_1_220-240cm	VF14_day_42_0-25cm	VF14_day_42_25-50cm	VF14_day_42_50-70cm	VF14_day_42_70-100cm	VF14_day_42_100-125cm	VF14_day_42_125-150cm
028H05-P-BN-P5	0	0	0	0	4.32913e-05	0	0	0	0	0	0	0	0	0	0	0	0	0	0	0	0	0	0	0	0	0	0	0	0	0	0	0	0	0	0	0	0	0	0	0	0	0	0	0	0	0	0	0	0
0319-6G20	0.00120148	0.000630392	0.000897732	0.000309927	0.00122659	0.000782537	0.000218081	0.000263736	0.000440141	0.000539349	0.0018159	0.00265473	0.00189121	0.0023876	0.00176803	0.00192268	0.000896989	0.00059716	0.00052755	0.000130144	0.000781847	0.000920059	0.00118391	0.000884745	0.000934951	0.000843708	0.000376112	0.000265854	0.000410397	0.000331742	0.00230216	0.00161966	0.00162438	0.00131028	0.00133765	0.00154329	0.000836592	0.000539174	0.000806736	0.000783771	0.000533239	0.000922755	0.000580033	0.000186491	0.00044503	0.000421641	0.000681876	0.000919691	0.000578617
053A03-B-DI-P58	0	0	0	0	0	0	0	0	0	0	0	0	0	0	0	0	0	0	0	0	0	0	0	0	0	0	0	0	0	0	0	0	0	0	0	0	0	0	0	0	0	0	0	0	0	0	0	0	0
2020-01-01	0.00109701	0.00124419	0.000732842	0.000243514	0.000822535	0.000391269	0	0	0	0	0.000347725	0.00013868	0.00021491	0.000263041	0.000235738	0.000297558	0	0	0	0	0.000156369	0.000208315	0	0.000255215	0.000238711	0	0	0	0	0	0.00028777	0.00041479	0	0.00029779	0.000162687	0.000613809	0.000661491	0.000650727	0.00109246	0.00047641	0.000515464	0.000425887	0.000649637	0	0	0	0.000467572	0.000576755	0.000615947
2024-11-01	0.00261192	0.00142668	0.00203364	0.00177101	0.00144304	0.00135914	0	0	0	7.03499e-05	0.000907949	0.000416039	0.00101008	0.000890292	0.00115904	0.000915562	0	0	0	0	0.00105984	0.00104158	0.000856055	0.00120802	0.00129302	0.00117296	0	0.000106341	0	0	0.00178828	0.00183693	0.00164576	0.00158822	0.00142803	0.00166605	0.00250978	0.00256572	0.00284038	0.0014907	0.00291504	0.00225365	0.00301617	0	0	0	0.00140272	0.00124704	0.00136255
185B01	0	0	0	0	0	0	0	0	0	0	0	0	0	0	0	0	0	0	0	0	0	0	0	0	0	0	0	0	0	0	0	0	0	0	0	0	0	0	0	0	0	0	0	0	0	0	0	0	0
27F-1492R	0	0	0	0	0	0	0	0	0	0	0	0	0	0	0	0	0	0	0	0	0	0	0	0	0	0	0	0	0	0	0	0	0	0	0	0	0	0	0	0	3.55492e-05	0	0	0	0	0	0	0	0
28-YEA-48	0	0	0	0	0	0	0	0	0	0	0	0	0	0	0	0	0	0	0	0	0	0	0	0	0	0	0	0	0	0	0	0	0	0	0	0	0	3.71844e-05	0	0	0	0	0	0	0	0	0	0	0
32-520	0	0	0	0	0	0	0	0	0	0	0	0	0	0	0	0	0	0	0	0	0	0	0	0	0	0	0	0	0	0	0	0	0	0	0	0	0	0	0	0	0	0	0	0	0	0	0	0	0
37-13	0	0	0	0	0	0	0	0	0	0	0	0	0	0	0	0	0	0	0	0	0	0	0	0	0	0	0	0	0	0	0	0	0	0	0	0	0	0	0	0	0	0	0	0	0	0	0	0	0
2029-04-01	0	0	0	0	0	0	0	0	0	0	0	0	0	0	0	0	0	0	0	0	0	0	0	0	0	0	0	0	0	0	0	0	0	0	0	0	0	0	0	0	0	0	0	0	0	0	0	0	0
4-29-1	0	0	0	0	0	0	0	4.3956e-05	0	0	0	0	0	0	0	0	0	0	0	0	0	0	0	0	0	0	0	0	0	0	0	0	0	0	0	0	0	0	0	0	0	0	0	0	0	0	0	0	0
661239	0	0	0	0	0	0	0	0	0	0	0	0	0	0	0	0	0	0	0	0	0	0	0	0	0	0	0	0	0	0	0	0	0	0	0	0	0	0	0	0	0	0	0	0	0	0	0	0	0
67-14	0	0	0	0	0	0	0	0	0	0	0	0	0	0	0	0	0	0	0	0	0	0	0	0	0	0	0	0	0	0	0	0	0	0	0	0	0	0	0	0	0	0	0	0	0	0	0	0	0
A0839	0.00971635	0.00982084	0.0113774	0.00854512	0.0112557	0.0119234	0.000411931	0.000241758	0.000268975	0.000468999	0.00656814	0.00663682	0.00679117	0.0082352	0.00622741	0.00679805	0.00185514	0.00108374	0.00148496	0.000989094	0.0106157	0.0124642	0.0118208	0.0104808	0.014263	0.0114209	0.00119375	0.00115203	0.00104879	0.00178772	0.0171634	0.0140831	0.0188086	0.0195152	0.0177509	0.0203258	0.00803518	0.00699067	0.00951276	0.00995851	0.00792748	0.00991961	0.00979096	0.00020514	0.000284819	0.000395288	0.00475365	0.00395935	0.0043303
A21b	0	0	0	0	0	0	0	0	0	0	0	0	0	0	0	0	0	0	0	0	0	0	0	0	0	0	0	0	0	0	0	0	0	0	0	0	0	0	0	0	0	0	0	0	0	0	0	0	0
A4b	0.00699995	0.0054081	0.00586274	0.00557868	0.00535369	0.00574547	0	0.000373626	0.00022007	0.000304849	0.00378634	0.00269435	0.00339559	0.00426935	0.00308424	0.00405136	0.000346564	0.000530809	0.000547089	0.000364403	0.00529919	0.0068744	0.00433492	0.0068908	0.00501293	0.00619405	0.00067046	0.00102797	0.000615595	0.00108738	0.00725591	0.00871059	0.00886999	0.00841754	0.00849587	0.00952281	0.00282107	0.00256572	0.00379838	0.00330413	0.00359047	0.0022714	0.00248254	5.59472e-05	0.000124608	0.000131763	0.00399384	0.00523756	0.00494624
AAP99	0	0	0	0	0	0	0	0	0	0.00011725	0	0	0	0	0	0	0	0	0	0	0	0	0	0	0	0	0	0	0	0	0	0	0	0	0	0	0	0	0	0	0	0	0	0.000111894	0	0	0	0	0
AB-539-J10	0	0	0	0	0	0	0	0	0	0	0	0	0	0	0	0	0	0	0	0	0	0	0	0	0	0	0	0	0	0	0	0	0	0	0	0	0	0	0	0	0	0	0	0	0	0	0	0	0
AB1	0	0	0	0	5.77217e-05	0	0	0	0	0	0.000231817	7.92456e-05	0	0	7.85793e-05	0	0	0	0	0	6.94975e-05	0.000156236	5.46418e-05	0.000187158	0	8.2313e-05	0	0	0	0.000110581	0	0.000118511	4.27469e-05	0	0.000162687	7.01496e-05	0	0	0	0	0	0	0	0	3.56024e-05	0	0	0	0
Absconditabacteriales (SR1)	0	0	0	0	0	0	0.000169619	0.000923077	0.000562402	0.000680049	9.65904e-05	5.94342e-05	4.29821e-05	0	3.92896e-05	0	0	0	0	0	0	0	7.28558e-05	0	0	0.000102891	8.17635e-05	0.000106341	0	7.37205e-05	0.000143885	0.000237023	0.000448843	0.000397054	0.000506137	0.000385823	0.000233468	0.000297475	0.000252105	0.000307361	0.000213295	0.000319415	0.000232013	0	0	0	0	0	0
ABY1	0	0	0	0	0	0	0	0	0	0	0	0	0	0	0	0	0	0	0	0	0	0	0	0	0	0	0	0	0	0	0	0	0	0	0	0	0	0	0	0	0	0	0	0	0	0	0	0	0
Acetobacteraceae	0	0	0	0	0.000173165	0.000102965	0	0	0	0	0	0	0	0	0	0	0	0	0	0	0	0	0	0	0	0	0	0	0	0	0	0	0	0	0	0	0	0	0	0	0	0	0	0	0	0	0	0	0.000130656
Acetobacterales	0	0	0	0	0	0	0	0	0	0	0	0	0	0	0	0	0	0	0	0	0	0	0	0	0	0	0	0	0	0	0	0	0	0	0	0	0	0	0	0	0	0	0	0	0	0	0	0	0
Achromobacter	0	0	0	0	0	0	0	0	0	0	0	0	0	0	0	0	0	0	0	0	0	0	0	0	0	0	0	0	0	0	0	0	0	0	0	0	0	0	0	0	0	0	0	0	0	0	0	0	0
Acidibacter	0.000504971	0.000116125	0.000274816	0.000221376	0.000144304	0.000226524	0	0	0	0	0.000289771	0.00027736	0	0.00010117	0.000157159	0.000206002	0	0	0	0	0.000121621	0.000208315	0.000163925	0.000272229	0.000258604	0.000185204	0	0	0	0	0.000226105	0.000296279	0.000213735	0.000317643	0.000379603	0.000192911	0.00136189	0.000855241	0.00146221	0.0011065	0.00147529	0.00131315	0.00132248	0	0	0	0.000409125	0.000514403	0.000839928
Acidiferrobacteraceae	0	0	0	0	0	0	0	0	0	0	0	0	0	0	0	0	0	0	0	0	0	0	0	0	0	0	0	0	0	0	0	0	0	0	0	0	0	0	0	0	0	0	0	0	0	0	0	0	0
Acidimicrobiia	0.000748751	0.000746516	0.000549632	0.00117329	0.000692661	0.000597199	0	0	0	0	7.72723e-05	0.000356605	0.000150437	0.00036421	0.000196448	0.00025178	0	0	3.90778e-05	0	0.000312739	0.000208315	0.000346065	0.00051043	0.000238711	0.000535034	0.000130822	0.000194959	9.11993e-05	0.000184301	0.00036999	0.000454294	0.000790818	0.000496317	0.000415755	0.00040336	0.00075877	0.00124568	0.00105884	0.00152144	0.0011909	0.00125992	0.00104406	0	0	0	0.000623429	0.000623519	0.000821263
Acidobacteriae	5.22384e-05	0	0	0	7.21522e-05	0	0	0	0	0	0	0	0	0	0	0	0	0	0	0	0	3.47192e-05	3.64279e-05	0	0	0	0	5.31707e-05	0	0	4.111e-05	0	0.000106867	0	9.03816e-05	3.50748e-05	0	0.000223106	0	0	3.55492e-05	3.54906e-05	0.000162409	0	0	0	0	4.67639e-05	0
Acidobacteriales	0	0	0	0	0	0	0	0	0	0	0	0	0	0	0	0	0	0	0	0	0	0	0	0	0	0	0	0	0	0	0	0	0	0	0	0	0	0	0	0	0	0	0	0	0	0	0	0	0
Acidobacteriota	0	0	5.49632e-05	0	1.44304e-05	0	0	0	0	0	0	0	0	0.000121403	0	0	0	0	0	0	0	0	0	3.40287e-05	0	4.11565e-05	0	0	0	0	0.00020555	0	4.27469e-05	0	5.4229e-05	0	3.89113e-05	0	3.3614e-05	0	0	0	0	0	0	0	0	0	0
Acidothermus	0	0	0	0	0	0	0	0	0	0	0	0	0	0	0	0	0	0	0	0	0	0	0	0	0	0	0	0	0	0	0	0	0	0	0	0	0	0	0	0	0	0	0	0	0	0	0	0	0
Acinetobacter	0	0	0	0.000132826	0	0	0	0	0	0	0	0	0	0	0	0	0	0	0	0	0	0	0	0	0	0	0	0	0	0	0	0	0	0	0	0	0	0	0	0	0	0	0	0	0	0	0	0	0
Actinobacteria	0	4.97678e-05	0	0	4.32913e-05	4.11862e-05	4.84625e-05	0	0	0	0	0	0	0	0	0	0	0	0	0	0	3.47192e-05	0	3.40287e-05	0	0	0	0	0	0	4.111e-05	0	4.27469e-05	5.95581e-05	0	0.000122762	0	3.71844e-05	0.000100842	0	0	0	0	0	0	0	1.94822e-05	4.67639e-05	0
Actinobacteriota	0	0	7.32842e-05	0	5.77217e-05	8.23723e-05	0	0	0	0	7.72723e-05	7.92456e-05	0.000257893	0	9.82241e-05	0	0	0	0	0	3.47488e-05	0.000260394	7.28558e-05	6.80573e-05	0.000159141	0	0	0	0	0	4.111e-05	0	0.000128241	0.00021838	3.61526e-05	8.7687e-05	0	0.000278883	3.3614e-05	6.14723e-05	0	0	4.64026e-05	5.59472e-05	3.56024e-05	0	3.89643e-05	0.000140292	7.46603e-05
AD3	0	0	0	0	0	0	0	0	0	0	0	0	0	0	0	0	0	0	0	0	0	0	0	0	0	0	0	0	0	0	0	0	0	0	0	0	0	0	0	0	0	0	0	0	0	0	0	0	0
ADurb.Bin063-1	0	0	0	0	0	0	0	0	0	0	0	0	0	0	0	0	0	0	0	0	0	0	0	0	0	0	0	0	0	0	0	0	0	0	0	0	0	0	0	0	0	0	0	0	0	0	0	0	0
ADurb.Bin118	0	0	0	0	0	0	0	0	0	0	0	0	0	0	0	0	0	0	0	0	0	0	0	0	0	0	0	0	0	0	0	0	0	0	0	0	0	0	0	0	0	0	0	0	0	0	0	0	0
ADurb.Bin180	0	0	0	0	0	0	0	0	0	0	0	0	0	0	0	0	0	0	0	0	0	0	0	0	0	0	0	0	0	0	0	0	0	0	0	0	0	0	0	0	0	0	0	0	0	0	0	0	0
Aenigmarchaeales	0	0	0	0	0	0	0	0	0	0	0	0	0	0	0	0	0	0	0	0	0	0	0	0	0	0	0	0	0	0	0	0	0	0	0	0	0	0	0	0	0	0	0	0	0	0	0	0	0
Aeromonas	6.96512e-05	0	0	0	0	0	0	0	0	0	0	0	0	0	0	0	0	0	0	0	0	0	0	0	0	0	0	0	0	0	0	0	0	0	0	0	0	0	0	0	0	0	0	0	0	0	0	0	0
Aerophobales	0	0	0	0	0	0	0	0	0	0	0	0	0	0	0	0	0	0	0	0	0	0	0	0	0	0	0	0	0	0	0	0	0	0	0	0	0	0	0	0	0	0	0	0	0	0	0	0	0
Aestuariihabitans	0	0	0	0	0	0	0	0	0	0	0	0	0	0	0	0	0	0	0	0	0	0	0	0	0	0	0	0	0	0	0	0	0	0	0	0	0	0	0	0	0	0	0	0	0	0	0	0	0
Afipia	0	0	0	0	0	0	0	0	0	0	0	0	0	0	0	0	0	0	0	0	0	0	0	0	0	0	0	0	0	0	0	0	0	0	0	0	0	0	0	0	0	0	0	0	0	0	0	0	0
Agaricicola	0	0	0	0	0	0	0	0	0	0	0	0	0	0	0	0	0	0	0	0	0	0	0	0	0	0	0	0	0	0	0	0	0	0	0	0	0	0	0	0	0	0	0	0	0	0	0	0	1.86651e-05
Aggregicoccus	0	0	3.66421e-05	0	0	0	0	0	0	0	0	0	0	0	0	0	0	0	0	0	0	0	0	0	0	0	0	3.54472e-05	0	0	0	0	6.41204e-05	0	0	0	0	3.71844e-05	0	0	0	0	0	0	0	0	0	0	0
Agromyces	0	0	0	0	0	0	0	0	0	0	0	0	0	0	0	0	0	0	0	0	0	0	0	0	0	0	0	0	0	0	0	0	0	0	0	0	0	0	0	0	0	0	0	0	0	0	0	0	0
Ahniella	0.00139302	0.00119443	0.00166722	0.00214735	0.00207798	0.00199753	0.000266544	0.000307692	0.000268975	0.000515899	0.00349657	0.00635946	0.00472803	0.00420865	0.00516659	0.00405136	0.00120278	0.00108374	0.00162173	0.00137953	0.00371812	0.00461765	0.00520919	0.004747	0.00354088	0.00479473	0.00109563	0.00168374	0.000683995	0.0053816	0.00497431	0.00596508	0.00508688	0.00571758	0.00504329	0.00599779	0.000544758	0.000353252	0.00050421	0.000768403	0.000533239	0.000514613	0.000394422	0.000149192	8.9006e-05	0.000237173	0.00120789	0.00113792	0.000466627
AKAU3564 sediment group	0	0	0	0	0	0	0	0	0	0	0	0	0	0	0	0	0	0	0	0	0	0	0	0	0	0	0	0	0	0	0	0	0	0	0	0	0	0	0	0	0	0	0	0	0	0	0	0	0
AKYG587	0	0	0	0	0	0	0	0	0	0	0	0	0	0	0	0	0	0	0	0	0	3.47192e-05	0	0	0	0	0	0	0	0	0	0	0	0	0	0	0	0	0	0	0	0	0	0	0	0	0	0	0
AKYH767	5.22384e-05	0	0	0	0	0	0.00019385	0	0	0.0001407	9.65904e-05	0	6.44731e-05	0	0	0	0.000183475	8.84682e-05	0	0.000104115	0.000538606	0.000642305	0.000418921	0.000527444	0.000417744	0.00034983	0.00067046	0.00118748	0.00132239	0.00143755	0.00139774	0.0015604	0.00183812	0.00234262	0.0024403	0.00212203	3.89113e-05	5.57766e-05	0	4.61042e-05	0	0	0	0	5.34036e-05	0	0	0	0
Alcaligenaceae	0	0	0	0	0	0	0	0	0	0	0	0	0	0	0	0	0	0	0	0	0	0	0	0	0	0	0	0	0	0	0	0	0	0	0	0	0	0	0	0	0	0	0	0	0	0	0	0	0
Aliidongia	0	0	0	0	0	0	0	0	0	0	0	0	0	0	0	0	0	0	0	0	0	0	0	0	0	0	0	0	0	0	0	0	0	0	0	0	0	0	0	0	0.000142197	0	0	0	0	0	0	0	0
Alloiococcus	0	0	0	0	0	4.11862e-05	0	0	0	0	0	0	0	0	0	0	0	0	0	0	0	0	0	0	0	0	0	0	0	0	0	0	0	0	0	0	0	0	0	0	0	0	0	0	0	0	0	0	0
Allorhizobium-Neorhizobium-Pararhizobium-Rhizobium	0	0	0	0	0	0	0	0	0.000146714	0	0	0	0	0	0	0	0	0	0	0	0	0	0	0	0	0	0	0	0	0	0	0	0	0	0	0	0	0	0	0	0	0	0	0	0	0	0	0	0
alphaI cluster	0.00167163	0.000846052	0.00102598	0.000951917	0.00067823	0.000761944	0.000605782	0.000461538	0.000978091	0.000633149	0.00112045	0.00099057	0.0012035	0.00115333	0.000884017	0.00144201	0.00181436	0.00152608	0.00127003	0.00169187	0.000868719	0.000659665	0.000673916	0.000561473	0.000736025	0.000637926	0.00125916	0.00118748	0.00127679	0.000737205	0.00049332	0.000750573	0.000512963	0.000655139	0.000614595	0.000701496	0.00151754	0.0011899	0.000957999	0.00102966	0.00140419	0.000905009	0.00136888	0.00110029	0.000765451	0.000922339	0.0025132	0.00202644	0.00324772
Alphaproteobacteria	0.00376117	0.00451228	0.0040856	0.00431683	0.00505065	0.00426277	0.000315006	8.79121e-05	4.89045e-05	0.000351749	0.00198976	0.00168397	0.0021706	0.00159848	0.00121798	0.0012589	0.000346564	0.000287522	0	5.20576e-05	0.00184168	0.00123253	0.00178497	0.00168442	0.00173065	0.00193436	0.000359759	0.000177236	0.000387597	0.000165871	0.00209661	0.00203445	0.00203048	0.00148895	0.00150033	0.0021571	0.00389113	0.00418324	0.00521017	0.00547103	0.00524351	0.00463152	0.00547551	0	0.000195813	0.00021082	0.00216252	0.00232261	0.00207182
Amb-16S-1323	0	0.000116125	0	0	0.000158735	0	0	0	0	0	0.000135227	0	0	0	0	0	0	0	0	0	0	0	0	0	0.000338174	0	0	0	0	0	0	0	0	0.000416907	0.00034345	0	0.00031129	0.000278883	0	0.000445674	0	0.000319415	0	0.000111894	0	0	0	0.00015588	0
Aminicenantales	0	0	0	0	0	0	0	0	0	0	0	0	0	0	0	0	0	0	0	0	0	0	0	0	0	0	0	0	0	0	0	0	0	0	0	0	0	0	0	0	0	0	0	0	0	0	0	0	0
Ammoniphilus	0	0	0	0	0	0	0	0	0	0	0	0	0	0	0	0	0	0	0	0	0	0	0	0	0	0	0	0	0	0	0	0	0	0	0	0	0	0	0	0	0	0	0	0	0	0	0	0	0
Amphiplicatus	0	0	0	0	0	0	0	0	0	0	5.79542e-05	0	0	0	0	0	0	0	0	0	0.000764473	0.000920059	0.000837841	0.000731616	0.000954844	0.000967178	0	0	0	0	0.00275437	0.00183693	0.00260756	0.00347422	0.00269337	0.00263061	0	0	0	0	0	0	0	0	0	0	0	0	0
Amphritea	0	0	0	0	0	0	0	0	0	0	0	0	0	0	0	0	0	0	0	0.000104115	0	0	0	0	0	0	0	0	0	0	0	0	0	0	0	0	0	0	0	0	0	0	0	0	0	0	0	0	0
Anaerococcus	0	3.31785e-05	0	0	0	0	0	0	0	0	0	0	0	0	0	0	0	0	0	0	0	0	0	0	0	0	0	0	0	0	0	0	0	0	0	0	0	0	0	0	0	0	0	0	0	0	0	0	0
Anaerolineaceae	0	0	0	0	0	0	0	0	0	0	0	0	0	0	0	0	0	0	0	0	0	0	0	0	0	0	0	0	0	5.52904e-05	0	0	0	0	0	3.50748e-05	0	0	0	0	0	0	6.9604e-05	0	0	0	0	6.23519e-05	0
Anaerolineae	0	0	0	0	0	0	0	0	0	0	0	0	0	0	0	0	0	0	0	0	0	0	3.64279e-05	0	0	0	0	0	0	0	0	0	0	0	0	0	0	3.71844e-05	0	0	0	0	0	0	0	0	0	0	0
Anderseniella	0	0	0	0	0	0	0	0	0	0	0	0	0	0	0	0	0	0	0	0	0	0	0	0	0	0	0	0	0	0	0	0	0	0	0	0	0	0	0	0	0	0	0	0	0	0	0	0	0
Angulomicrobium	0	0	0	0	0	0	0	0	0	0	3.86361e-05	0	0	0	0	0	0	0	0	0	0	0	0	0	0	0	0	0	0	0	0	0	0	0	0	0	0	0	0	0	0	0	0	0	0	0	0	0	0
ANME-3	0	0	0	0	0	0	0	0	0	0	0	0	0	0	0	0	0	0	0	0	0	0	0	0	0	0	0	0	0	0	0	0	0	0	0	0	0	0	0	0	0	0	0	0	3.56024e-05	0	0	0	0
Annwodia	0	0	0	0	0	0	0	0	0	0	0	0	0	0	0	0	0	0	0	0	0	0	0	0	0	0	0	0	0	0	0	0	0	0	0	0	0	0	0	0	0	0	0	0	0	0	0	0	0
Anoxybacillus	0	0	0	0	0	0	0	0	0	0	0	0	0	0	0	0	0	0	0	0	0	0	0	0	0	0	0	0	0	0	0	0	0	0	0	0	0	0	0	0	0	0	0	0	0	0	0	0	0
Aquabacterium	0.000191541	0	0	0	4.32913e-05	0	0	0	0	0	0	0	0	0	0	0	0	0	0	0	0	0	0	0	0	0	4.90581e-05	0	0	0	0	0	0	0	0	0	0	0	0	0	7.10985e-05	0	0	0	0	0	0	0	0
Aquaspirillaceae	0	0	0	0	0	0	0	0	0	0	0	0	0	0	0	0	0	0	0	0	0	0	0	0	0	0	0	0	0	0	0	0	0	0	0	0	0	0	0	0	0	0	0	0	3.56024e-05	0	0	0	0
Aquicella	0	0	0	0	0	0	0	0	0	0.00011725	0	0	0	0	0	0	0	0	0	0	0	0	0	0	5.96777e-05	0	8.17635e-05	3.54472e-05	0.000113999	0	0	0	0	0	0	0	0	0	0	0	0	0	0	0	0	0	0	0	0
Aquincola	6.96512e-05	0.000298607	9.16053e-05	0	5.77217e-05	0.000123558	9.69251e-05	0.000131868	0.000268975	0	0.000135227	0	6.44731e-05	0.000121403	3.92896e-05	0	0.000142703	4.42341e-05	7.81555e-05	0.000104115	0.000173744	0.000190956	0.000400707	6.80573e-05	0	8.2313e-05	3.27054e-05	3.54472e-05	0	3.68602e-05	0.00012333	0.000118511	0.000106867	3.97054e-05	0.000126534	7.01496e-05	0.000291834	0.000130145	0.000134456	0	3.55492e-05	5.32359e-05	0	0.000223789	0.000106807	0.000237173	3.89643e-05	3.1176e-05	0.000130656
AR15	0	0	0	0	0	0	0	0	0	0	0	0	0	0	0	0	0	0	0	0	0	0	0	0	0	0	0	0	0	0	0	0	0	0	0	0	0	0	0	0	0	0	0	0	0	0	0	0	0
Archaea	0	0	0	0	0	0	0	0	0	0	0	0	0	0	0	0	0	0	0	0	0	0	0	0	0	0	0	0	0	0	0	0	0	0	0	0	0	0	0	0	0	0	0	0	0	0	0	0	0
Ardenticatenales	0	0	9.16053e-05	0.000154963	0.000115443	0.000123558	0	0	0	0	0	0	0	0	0.000117869	0	0	0	0	0	0	0	0	0	0	0	0	0	0	0	0	0	0	0	5.4229e-05	0	0	0	6.7228e-05	0	0	5.32359e-05	0	0	0	0	0	0	0
Arenicellaceae	0	0	0	0	0	0	0	0	0	0	0	0	0	0	0	0	0	0	0	0	0	0	0	0	0	0	0	0	0	1.84301e-05	0	0	0	0	0	0	0	0	0	0	0	0	0	0	0	0	0	0	0
Arenimonas	0.000243779	0.000149303	0.000146568	0.000110688	1.44304e-05	0.000164745	0.000169619	0.00010989	0.000244523	0.000515899	0.000212499	0.000237737	0.000236402	0.00010117	0.000235738	0.000206002	0.000326178	0.000928916	0.000429855	0.000390432	0.000382236	0.000798542	0.000582846	0.000408344	0.000437637	0.000452721	0.00067046	0.00145333	0.000615595	0.00101366	0.000431655	0.000592557	0.000748071	0.000774255	0.000723053	0.000929482	0	0	3.3614e-05	0	0	0	0	0.000130543	8.9006e-05	0	0	0.000124704	0
Aridibacter	0	0	0	0	0	0	0	0	0	0	0	0	0	4.04678e-05	0	0	0	0	0	0	0	0	0	0	0	0	0	0	0	0	0	0	0	0	0	0	0	0	0	0	0	0	0	0	0	0	0	0	0
Armatimonadota	0	0	0	0	0	0	0	0	0	0	0	0	0	0	0	0	0	0	0	0	0	0	0	0	0	0	0	0	0	0	0	0	0	0	0	0	0	0	0	0	0	0	0	0	0	0	0	0	0
Armatimonas	0	0	0	0	0	0	0	0	0	0	0	0	0	0	0	0	0	0	0	0	0	0	0	0	0	0	0	0	0	0	0	9.87596e-05	0	0	0	0	0	0	0	0	0	0	0	0	0	0	0	0	0
Arsenicitalea	0.000296018	0	0.000329779	0.000376339	0.000317469	0.000308896	0.000218081	0	0	0	0.000251135	0.000316982	0.000257893	0.000687953	0.000451831	0.000663783	0.00036695	4.42341e-05	0	0.000416461	0.000764473	0.000659665	0.00111105	0.000544458	0.00115377	0.00069966	0	0.000283577	9.11993e-05	0	0.00032888	0.000454294	0.000897685	0.000754402	0.000469984	0.000596272	0.00044748	0.000520582	0.00016807	0.000368834	0.000373267	0.000496868	0.000719241	0	0	0	0.000818251	0.000779399	0.000802598
Asticcacaulis	0	0	0	0	0	0	0.00130849	0.00237363	0.0015894	0.00264985	7.72723e-05	0.000158491	0	6.07017e-05	7.85793e-05	0	8.15445e-05	0.000331756	0.000410317	0.000234259	8.68719e-05	0	0	0	0	0	0.000130822	0	0	0.000110581	0	0	0	0	0	0	0	0	0	0	0	0	0	0.000764612	0.000729849	0.00113316	0.000155857	9.35279e-05	5.59952e-05
Aureispira	0	0	0	0	0	0	0.0003877	0.000945055	0.000831377	0.00119595	0	0.000178303	0.000107455	0.000141637	0.000235738	0	0	0	0	0	5.21231e-05	0	0	0	5.96777e-05	0	0	0	0	0	0.00016444	0.000118511	0	0.000337496	0.000253068	0.000105224	0	0	0	0	0	0	0	0.000372981	0.000640843	0.000632461	0.000214304	0.00015588	0.000167986
B1-7BS	0.00365669	0.00486065	0.00540471	0.00551226	0.00520939	0.00603377	0	0	0	0	0.00104318	0.00099057	0.00182674	0.00121403	0.00202342	0.00112156	0	0	0	0	0.00104246	0.00109366	0.00118391	0.00103787	0.0013328	0.00117296	0	0	0	0	0.00100719	0.000948092	0.00132515	0.00117131	0.00113881	0.00110486	0.00426078	0.00542892	0.00603371	0.0055325	0.00519019	0.00503966	0.00475627	0	0	0	0.00155857	0.00138733	0.00102658
B276-D12	0	0	0	0	0	0	0	0	0	0	0	0	0	0	0	0	0	0	0	0	0	0	0	0	0	0	0	0	0	0	0	0	0	0	0	0	0	0	0	0	0	0	0	0	0	0	0	0	0
B29	0	0	0	0	0	0	0	0	0	0	0	0	0	0	0	0	0	0	0	0	0	0	0	0	0	0	0	0	0	0	0	0	0	0	0	0	0	0	0	0	0	0	0	0	0	0	0	0	0
Babeliaceae	0	0	0	0	0	0	0	0	0	0	0	0	0	4.04678e-05	0	0	0	0	0	0	0	0	0	0	0	0	0	0	0	0	0	0	0	0	0	0	0	0	0	0	0	0	0	0	0	0	0	0	0
Babeliales	0	0	0	0	0	0	0	0	7.33568e-05	0	0	9.9057e-05	0	0	0	0	0	0	0	0	0	0	0	0	0	0	0	0	0	0	0.00024666	5.92557e-05	0	7.94108e-05	0	0	0	0	0	0	0	0	0	0	0	0	0	0	0
bac2nit3	0	0	0	0	0	0	0	0	0	0	0	0	0	0	0	0	0	0	0	0	0	0	0	0	0	0	0	0	0	0	0	0	0	0	0	0	0	0	0	0	0	0	0	0	0	0	0	0	0
Bacillaceae	0	0	0	0	0	0	0	0	0	0	0	0	0	0	0	0	0	0	0	0	0	0	0	0	0	0	0	0	0	0	0	0	0	0	0	0	0	0	0	0	0	0	0	0	0	0	0	0	0
Bacilli	0	0	0	0	0	0	0	0	0	0	0	0	0	0	0	0	0	0	0	0	0	0	0	0	0	0	0	0	0	0	0	0	0	0	0	0	0	0	0	0	0	0	0	0	0	0	0	0	0
Bacillus	0	0	0	0	0	0	0	0	0	0	0	0	0	0	0	0	0	0	0	0	0	0	0	0	0	0	0	0	0	0	0	0	0	0	0	0	0	0	0	0	0	0	0	0	0	0	0	0	0
Bacteria	0.0021766	0.00341739	0.00412224	0.00130612	0.00342001	0.00302718	0.000460394	0.000351648	0.000122261	0.000304849	0.00212499	0.00202076	0.00202016	0.00198292	0.00157159	0.00183112	0.000489267	0.000398107	0.000195389	0.000156173	0.00187643	0.00249978	0.00267745	0.00149726	0.00153173	0.00172857	0.000277996	0.000212683	0.000364797	0.000331742	0.00178828	0.00163941	0.00230833	0.00198527	0.00249453	0.00177128	0.00610907	0.00639572	0.00226895	0.00676195	0.0069321	0.00759498	0.00999977	0.000335683	0.000498433	0.000158115	0.00155857	0.00176144	0.00222114
bacteriap25	0.0176914	0.0140511	0.0271518	0.0139246	0.0204768	0.0186779	0	0	0	0	0.00419202	0.00566606	0.00339559	0.00445146	0.00447902	0.00448626	0	0	0	5.20576e-05	0.00305789	0.00230883	0.00309637	0.00280736	0.00377959	0.00242823	0	7.08943e-05	0	0	0.00443988	0.00314055	0.00335563	0.00335511	0.00466369	0.00413883	0.0265958	0.0322761	0.0123363	0.0358383	0.0255954	0.0238497	0.0316466	0	0	0	0.0019677	0.00235378	0.00188517
Bacteriovoracaceae	0	0	0	0	0	0	0	0	0	0	0	0	0	0	0	0	0	0	3.90778e-05	0	0	0	0	0	0	0	0	0	0	0	0	0	0	0	0	0	0	0	0	0	0	0	0	0	0	0	0	0	0
Bacteriovorax	0	0	0	0	0	0	0.00702707	0.00435165	0.00501272	0.00642529	0.000212499	7.92456e-05	0.000193419	0	0.000216093	0	0.00214054	0.00141549	0.00254005	0.00229053	0.000295365	0.000468709	0.000218567	0.000272229	0.000338174	0.000288095	0.00106293	0.00184325	0.00157319	0.00234063	0.00049332	0.000296279	0.000106867	0.00051617	0.000162687	0.000315673	0	0	0	0	0	0	0	0.00576256	0.00389846	0.00474346	0.000155857	0.000140292	0.000242646
Bacteroidales	0	0	0	0	0	0	0	0	0	4.68999e-05	0	0	0	0	0	0	0	0	0	0	0	0	0	0	0	0	0	0	0	0	0	0	0	0	0	0	0	0	0	0	0	0	0	0	0	0	0	0	0
Bacteroidales RF16 group	0	0	0	0	0	0	7.26938e-05	0	0	0	0	0	0	0	0	0	0	0	0	0	0	0	0	0	0	0	0	0	0	0	0	0	0	0	0	0	0	0	0	0	0	0	0	0	0	0	0	0	0
Bacteroidetes BD2-2	0	0	0	0	0	0	0	0	0	0	0	0	0	0	0	0	0	0	0	0	0	0	0	0	0	0	0	0	0	0	0	0	0	0	0	0	0	0	0	0	0	0	0	0	0	0	0	0	0
Bacteroidetes vadinHA17	0	0	0	0	0	0	0	0	0	0	0	0	0	0	0	0	0	0	0	0	0	0	0	0	0	0	0	0	0	0	0	0	0	0	0	0	0	0	0	0	0	0	0	0	0	0	0	0	0
Bacteroidia	0.000261192	0.000398142	0.000128247	0.000265651	0.000129874	0.000514827	0.00431316	0.00762637	0.00687109	0.00705844	0.00177726	0.00148585	0.0012035	0.00109263	0.00165017	0.0012589	0.000530039	0.000486575	0.000586166	0.000546605	0.000521231	0.00144085	0.000673916	0.00115697	0.000974736	0.00115238	0.000130822	0.000194959	0.000113999	0.000460753	0.00152107	0.00195544	0.00123966	0.00204483	0.00202455	0.00220971	0.000155645	0	0.000117649	0.000107576	0.00023107	3.54906e-05	0	0.000652717	0.00119268	0.00142304	0.000857215	0.000545579	0.000877258
Bacteroidota	0	0	0	0	0	0	0	0	0.000146714	0	0	0	0	0	0	0	0	0	0	0	0	0	0	0	0	4.11565e-05	0	0	0	0	0	0	0	0	0	0	0	0	0	0	0	0	0	0	0	5.27051e-05	0	0	0
Bathyarchaeia	0	0	3.66421e-05	0	0	0	0	0	0	0	0	0	0	0	0	0	0	0	0	0	0	0	0	0	0	0	0	0	0	0	0	0	0	0	0	0	0	0	0	0	0	0	0	0	0	0	0	0	0
Bauldia	0.0100124	0.0119443	0.00982009	0.0135704	0.0127421	0.0129119	0	0	0	0	0.00436588	0.00370473	0.00447014	0.00414795	0.00394861	0.00322736	0	0	0	0	0.00354437	0.00345456	0.00324208	0.00362405	0.00415755	0.00347772	0	0	0	0	0.00376156	0.0041479	0.00493727	0.0048242	0.0041214	0.00457726	0.0147279	0.0158777	0.0185717	0.0151683	0.0151084	0.0153497	0.0123663	0	0	0	0.00685772	0.00679636	0.0074287
BD2-11 terrestrial group	0.00278605	0.00177505	0.00188707	0.00128398	0.00287166	0.002986	0	0	0	0	0.000753405	0.000614153	0.00062324	0.000566549	0.000628634	0.00048067	0	4.42341e-05	0	0	0.000347488	0.000399271	0.000309637	0.000272229	0.000278496	0.000390987	0	0	0	0	0.0004111	0.000691317	0.000641204	0.000436759	0.000831511	0.000578734	0.0107395	0.0124382	0.0113111	0.0114953	0.0118201	0.0143382	0.0158465	0	8.9006e-05	0	0.00376006	0.00386582	0.003957
BD7-11	0	0	0	0	0	0	0	0	0	0	0	0	0	0	0	0	0	0	0	0	3.47488e-05	0.000121517	0.000145712	0.000102086	0.000159141	0	0	0.000106341	9.11993e-05	0	0.00053443	0.000790077	0.000470216	0.000655139	0.000795358	0.000596272	7.78225e-05	0	0	0	0	5.32359e-05	0	0	0	0	0	0	0
BD72BR169	0	0	0	0	0	0	0	4.3956e-05	0	0	0	0	0.000107455	0	0.000117869	4.57781e-05	0.000101931	4.42341e-05	0	0	0	0	0	5.1043e-05	0	0	9.81162e-05	0.000283577	0	0	0	0	0	0	0	8.7687e-05	0	0	0	0	0.000124422	0	0	9.32453e-05	0	0	7.79287e-05	6.23519e-05	9.33254e-05
Bdellovibrio	0.0058507	0.00456204	0.00533143	0.00369698	0.00624838	0.00510708	0.00545203	0.00417582	0.00427915	0.00356439	0.00612383	0.00598304	0.00610346	0.00631298	0.00726858	0.00588249	0.00707398	0.00367143	0.00513873	0.00411255	0.00387449	0.00378439	0.00411635	0.00404941	0.00290432	0.00347772	0.0045624	0.0050335	0.00499316	0.00678228	0.00663926	0.00604409	0.00564259	0.00669036	0.00560366	0.0059101	0.00373548	0.00353252	0.00389923	0.0039957	0.00359047	0.00386847	0.00545231	0.0143598	0.011197	0.0159433	0.00974108	0.00929044	0.0105458
Bdellovibrionota	0	3.31785e-05	0	0	0	0	0	6.59341e-05	0	0	0	0	0	0	0	0	0	0	0	0	0	0	0	0	0	0	0	0	0	0	0	0	0	0	0	0	0	0	0	0	0	0	0	0	0	0	0	0	0
Beggiatoaceae	0	0	0	0	0	0	0	0	0	0	0	0	0	0	0	0	0	0	0	0	0	0	0	0	0	0	0	0	0	0	0	0	0	0	0	0	0	0	0	0	0	0	0	0	0	0	0	0	0
Beijerinckiaceae	0.000452733	0.000149303	0.000311458	0.000287789	0.00034633	0.000226524	0	0	0	0	0	0.000297171	0.000150437	0.000141637	0	0	0	0	0	5.20576e-05	0.000260616	0.000295113	0.000309637	0.000187158	0.000159141	0.000226361	0	0	0	0	0.00016444	0.000256775	0.000299228	0.00029779	0.000325374	0.000420898	0.000272379	0.000204514	0.000235298	0	0	0.000195198	0.000232013	0	0	0	0.000155857	0.000264996	0.000317306
Berkelbacteria	0	0	0	0	0	0	0	0	0	0	0	0	0	0	0	0	0	0	0	0	0	0	0	0	0	0	0	0	0	0	0	0	0	0	0	0	0	0	0	0	0	0	0	0	0	0	0	0	3.73301e-05
BHI80-139	0	0	0	0	0	0	7.26938e-05	0	0	0	0	0	0	0	0	0	0	0	0	0	0	0	0	0	0	0	0	0	0	0	0	0	0	0	0	0	0	0	0	0	0	0	0	0	0	0	0	0	0
BIrii41	0.00221143	0.00192435	0.0023451	0.00183742	0.00200583	0.00249176	0	0	0	0	0.00104318	0.00106982	0.00111753	0.000950993	0.000766148	0.000778228	0	0	0	0	0.00105984	0.000954778	0.000965339	0.00105489	0.00117366	0.00119354	0	0	0	0	0.00160329	0.00120487	0.00128241	0.00131028	0.00119304	0.00140299	0.00143972	0.00187781	0.00139498	0.00205932	0.00200853	0.00163257	0.00153129	0	0	0	0.000253268	0.000452051	0.000429297
Blastocatella	0.00377858	0.00366622	0.00437873	0.00385194	0.00380963	0.00453048	0	0.000197802	0.000268975	0.000281399	0.0054477	0.00461606	0.00483549	0.00524058	0.00552019	0.00574515	0.000570811	0.00108374	0.000820633	0.000546605	0.00788797	0.00826317	0.00673916	0.00726512	0.00728068	0.00816956	0.00346677	0.00294211	0.00362517	0.00353858	0.00435766	0.00470096	0.00431744	0.00551905	0.00468177	0.00552428	0.00414405	0.00288179	0.00411772	0.00261257	0.00325276	0.00214718	0.00375861	0	0.00030262	0	0.00866956	0.00877603	0.0107697
Blastocatellaceae	0	6.6357e-05	0.000146568	0	7.21522e-05	0	0	0	0	0	0.000193181	3.96228e-05	0.000171928	0	3.92896e-05	0.000160223	0	0	7.81555e-05	0	3.47488e-05	0.000381911	0	3.40287e-05	0	0	0	0	0	0	0.000102775	1.97519e-05	0.000106867	0.000178674	5.4229e-05	0.000315673	0.00044748	0	0	7.68403e-05	0	0.000141962	0	7.45962e-05	0	0	0.000194822	3.1176e-05	7.46603e-05
Blastocatellia	0	0	0	0	0	0	0	4.3956e-05	0	0	0	0	0	0	0.000432186	0	0	0	0	0	6.94975e-05	3.47192e-05	0	0	0	0.000144048	3.27054e-05	0	0	0	0	3.95038e-05	4.27469e-05	0.000258085	0.000180763	3.50748e-05	0	0	0	0	0	0	0.000185611	0	0	0	3.89643e-05	0.000389699	0.000354636
Blastomonas	0	0	0	0	0	0	0	0	0	0	0	0	0	0	0	0	0	0	0	0	0	0	0	0	0	0	0	0	0	0	0	0	0	0	0	0	0	0	0	0	0	0	0	0	0	0	0	0	0
Blastopirellula	0.000504971	0.000414731	0.000421384	0.000154963	0.000476204	0.000329489	0	0	0	0	0	0	0	0	0	0	0	0	0	0	0	0.000104158	0.000182139	0.000187158	0.000218818	0.000102891	0	0	0	0	0	0.000335783	0.000128241	0	0.000271145	0.000368285	0.000564213	0.000557766	0.000823543	0.000568618	0.000817632	0.000745302	0.000997657	0	0	0	0.000253268	0.000436463	0.000317306
Blfdi19	0	0	0	0	0	0	0	0	0	0	0	0	0	0	0	0	0.000570811	0.000486575	0.000566628	0.000338374	0	0	0	0	0	0	0.00103022	0.000957073	0.000889193	0.000552904	0.000102775	0	0	0	0	0.000105224	0	9.2961e-05	0.000117649	0	0	0	0	0	0	0	0	0	3.73301e-05
Blvii28 wastewater-sludge group	0	0	0	0	0	0	0	0	0	0	0	0	0	0	0	0	0	0	0	0	0	0	0	0	0	0	0	0	0	0	0	0	0	0	0	0	0	0	0	0	0	0	0	0	0	0	0	0	0
BMS9AB35	0	0	0	0	0	0	4.84625e-05	0	0	0	0	0	0	0	0	0	0	0	0	0	0	0	0	0	0	0	0	0	0	0	0	0	0	0	0	0	0	0	0	0	0	0	0	0	0	0	0	0	0
Bosea	0	0	0	0	0	0	0	0	0	0	0	0	0	0	0	0	0	0	0	0	0	0	0	0	0	0	0	0	0	0	0	0	0	0	0	0	0	0	0	0	0	0	0	0	0	0	0	0	0
Bradyrhizobium	0	0	0	0	0	0	0	0	0	0	0	0	0	0	0	0	0	0	0	0	0	0	0	0	0	0	0	0	0	0.000129011	0	0	0	0	0	0	0	0	0	0	0	0	0	0	0	0	0	0	0
Brevibacillus	0	0	0	0	0	0	0	0	0	0	0	0	0	0	0	0	0	0	0	0	0	0	0	0	0	0	0	0	0	0	0	0	0	0	0	0	0	0	0	0	0	0	0	0	0	0	0	0	0
Brevibacteriaceae	0	0	0	0	0	0	0	0	0	0	0	0	0	0	0	0	0	0	0	0	0	0	0	0	0	0	0	0	0	0	0	0	0	0	0	0	0	0	0	0	0	0	0	0	0	0	0	0	0
Brevibacterium	0	0	0	0	0	0	0	0	0	0	0	0	0	0	0	0	0	0	0	0	0	0	0	0	0	0	0	0	0	0	0	0	0	0	0	0	0	0	0	0	0	0	0	0	0	0	0	0	0
Brevifollis	0	0	0	0	0	0	0.00230197	0.0016044	0.00239632	0.00328299	0.00040568	0.000158491	0.000300875	0.000404678	0.000432186	0	0.00487228	0.00280886	0.00218835	0.00166584	0	5.20788e-05	0	0	5.96777e-05	0	0.000735871	0.000549431	0.00109439	0.000147441	0.000102775	0	4.27469e-05	0	0	0	0	0	0	0	3.55492e-05	0	0	3.72981e-05	0	0	0	0	0
Brevundimonas	0	0	0	0	0	0	0	0	0	0.00011725	0	0	0	0	0	0	0	0	0	0	0	0	0	0	0	0	8.17635e-05	0	0	0	0	0	0	0	0	0	0	0	0	0	0	0	0	0.000111894	0	0.000263525	0	0	0
Brocadiaceae	0	0	0	0	0	0	0	0	0	0	0	0	0	0	0	0	0	0	0	0	0	0	0	0	0	0	0	0	0	0	0	0	0	0	0	0	0	0	0	0	0	0	0	0	0	0	0	0	0
Bryobacter	0.00538056	0.00608825	0.00630244	0.00491455	0.00402609	0.0059514	0	0	0	0	0.00127499	0.00099057	0.000945606	0.000424912	0.00123762	0.00096134	0	6.63511e-05	5.86166e-05	0.000104115	0.00168532	0.00208315	0.00173032	0.00236499	0.00183012	0.00218129	0.000654108	0.000833008	0.000683995	0.000479183	0.00406989	0.00383187	0.00498002	0.00399039	0.00392256	0.00434927	0.00764606	0.00700926	0.0107229	0.00773014	0.00758976	0.00798538	0.00909492	0	3.56024e-05	0	0.0022989	0.00218232	0.00205316
BSN166	0	0	0	0	0	0	0	0	0	0	0	0	0	0	0	0	0	0	0	0	0	0	0	0	0	0	0	0	0	0	0	0	0	0	0	0	0	0	0	0	0	0	0	0	0	0	0	0	0
BSV13	0	0	0	0	0	0	0	0	0	0	0	0	0	0	0	0	0	0	0	0	0	0	0	0	0	0	0	0	0	0	0	0	0	0	0	0	0	0	0	0	0	0	0	0	0	0	0	0	0
BSV26	0	0	0	0	0	0	0	0	0	0	0	0	0	0	0	0	0	0	0	0	0	0	0	3.40287e-05	0	0	0	0	0	0	0	0	0	0	0	0	0	0	3.3614e-05	0	0	0	4.64026e-05	0	0	0	0	0	0
BSV40	0	0	0	0	0	0	0	0	0	0	0	0	0	0	0	0	0	0	0	0	0	0	0	0	0	0	0	0	0	0	0	0	0	0	0	0	0	0	0	0	0	0	0	0	0	0	0	0	0
Burkholderiales	0.00207212	0.00255474	0.00223517	0.00228017	0.00145747	0.00234761	0.000484625	0.000461538	0.000293427	0.000328299	0.00169999	0.00140661	0.000859642	0.000566549	0.00133585	0.00132757	0.000346564	0.000464458	0.000117233	0.000806892	0.00147682	0.00126725	0.00152997	0.00151428	0.0016113	0.00209898	0.000441523	0.000762114	0.000182399	0.000442323	0.00154162	0.00148139	0.00151752	0.00232277	0.00211493	0.00182389	0.00256814	0.00195218	0.00173112	0.00209006	0.00218628	0.00212943	0.00225053	0.000484876	0.000391626	0.000368936	0.00169495	0.00179262	0.00167986
Byssovorax	0	0	0	0	0	0	0	0	0	0	0	0	0	0	3.92896e-05	0	0	0	0	0	0	0	0	0	0	0	0	0	0	0	0	0	0	0	0	0	0	0	0	0	0	0	0	0	0	0	0	0	0
Bythopirellula	0	9.95355e-05	0	0	0	0	0	0	0	0	0.000328407	0	0	0	0	0	0	0	0	0	0	0	0	0	0	0.000123469	0	0	0	0	0	0	0	0	0	0	0	0	6.7228e-05	0	0	0	0	0	0	0	0	0	0
C0119	0	0	0	0	0	0	0	0	0	0	0	0	0	0	0	0	0	0	0	0	0	0	0	0	0	0	0	0	0	0	0	0	0	0	0	0	0	0	0	0	0	0	0	0	0	0	0	0	0
C1-B045	0	0	0	0	0	0	0	0	0	0	0	0	0	0	0	0	0	0	0	0	0	0	0	0	0	0	0	0	0	0	0	0	0	0	0	0	0	0	0	0	0	0	0	0	0	0	0	0	0
C2U	0	0	0	0	0	0	0	0	0	0	0	0	0	0	0	0	0	0	0	0	0	0	0	0	0	0	0	0	0	0	0	0	4.27469e-05	0	0	0	0	0	0	0	0	0	0	0	0	0	0	0	0
Caedibacteraceae	0	0	0	0	0	0	0	4.3956e-05	0	0	0	0	0	0	0	0	6.11583e-05	0	0.000117233	0	0	0	0	0	0	0	8.17635e-05	7.08943e-05	0	7.37205e-05	0	0	0	0	0	0	0	0	0	0	0	0	0	0	0	0	0	0	0
Caenarcaniphilales	0	0	0	0	0	0	0	0	0	0	0	0	0	0	0	0	0	0	0	0	3.47488e-05	0	7.28558e-05	0	0	8.2313e-05	8.17635e-05	0	0	0	0.000226105	0.000217271	0.000192361	0.000198527	0.000325374	0.000227986	0	0	0	0	3.55492e-05	0	0	0	0	0	0	0	0
Caldilineaceae	0.00215919	0.00333444	0.00351764	0.00360843	0.0036509	0.00321252	0	0	0	0	0.000985222	0.00114906	0.000537276	0.000971227	0.000903662	0.00096134	0	6.63511e-05	3.90778e-05	0	0.000382236	0.000850621	0.000874269	0.000527444	0.000736025	0.0011318	0	0	4.55996e-05	9.21506e-05	0.000883864	0.00130363	0.00164576	0.00174704	0.0013738	0.00157837	0.00237359	0.00265868	0.00443705	0.00315045	0.00255954	0.00204071	0.00185611	0	0	0	0.00146116	0.00134057	0.000877258
Caldisericum	0	0	0	0	0	0	0	0	0	0	0	0	0	0	0	0	0	0	0	0	0	0	0	0	0	0	0	0	0	0	0	0	0	0	0	0	0	0	0	0	0	0	0	0	0	0	0	0	0
Campylobacterales	0	0	0	0	0	0	0	6.59341e-05	0	0	0	0	0	0	0	0	0	0	0	0	0	0	0	0	0	0	0	0	0	0	0	0	0	0	0	0	0	0	0	0	0	0	0	0	0	0	0	0	0
Candidatus Accumulibacter	0	0	0	0	0	0	0	0	0	0	0	0	0	0	0	0	0	0	0	0	0	0	0	0	0	0	0	0	0	0	0	0	0	0	0	0	0	0	0	0	0	0	0	0	0	0	0	0	0
Candidatus Adlerbacteria	0.000574623	0.000282017	0.000714521	0.000509165	0.000461774	0.000288303	0	0	0	0	0.000231817	0.000198114	0.000279384	0.000242807	0.000157159	0	0.000387336	6.63511e-05	0.000332161	0.000260288	0.00194593	0.00232619	0.00224031	0.00233096	0.00284464	0.00240766	0.000147174	0	0.000227998	0.000110581	0.00281603	0.00223197	0.00374036	0.00198527	0.0037418	0.003753	0.00219849	0.00204514	0.00225214	0.00153681	0.00186633	0.00147286	0.00199531	3.72981e-05	0	0	0.00128582	0.00143409	0.00145588
Candidatus Aenigmarchaeum	0	0	0	0	0	0	0	0	0	0	0	0	0	0	0	0	0	0	0	0	0	0	0	0	0	0	0	0	0	0	0	0	0	0	0	0	0	0	0	0	0	0	0	0	0	0	0	0	0
Candidatus Amesbacteria	0	0	0	0	0	0	0	0	0	0	0	0	0	0	0	0	0	0	0	0	0	0	0	0	0	0	0	0	0	0	0	0	0	0	0	0	0	0	0	0	0	0	0	0	0	0	0	0	0
Candidatus Arcanobacter	0	0	0	0	2.88609e-05	0	0	0	0	0	0	0	0	0	0	0	0	4.42341e-05	0	0	0	0	7.28558e-05	0	0	0	0	0	0	0	0	5.92557e-05	6.41204e-05	7.94108e-05	0	7.01496e-05	0	0	0	0	0	0	0	0	0	0	0	6.23519e-05	0
Candidatus Azambacteria	0	0	0	0	0	0	0	0	0	0	0	0	0	0	0	0	0	0	0	0	0	0	0	0	0	0	0	0	0	0	0	0	0	0	0	0	0	0	0	0	0	0	0	3.72981e-05	0	0	0	0	3.73301e-05
Candidatus Bealeia	0	0	0	0	0.000101013	0	0	0	0	0	0	0	0	0	0	0	0	0	0	0	0	0	0	0	0	0	0	0	0	0	4.111e-05	0	0	0	0	0	0	0	0	0	0	0	0	0	0	0	3.89643e-05	0	0
Candidatus Beckwithbacteria	0	0	0	0	0	0	0	0	0	0	0	0	0	0	0	0	0	0	0	0	0	0	0	0	0	0	0	0	0	0	0	0	0	0	0	0	0	0	0	0	0	0	0	0	0	0	0	0	0
Candidatus Berkiella	0.000296018	0.000431321	0.000256495	0.000110688	0.000230887	0.000453048	0	0	0	0	0	0.000178303	0	0	0	0	4.07722e-05	0	0	0.000104115	0.000486483	0.000503429	0.00069213	0.000255215	0.000676348	0.000617347	0.000490581	5.31707e-05	0	0.000147441	0.00133607	0.00138263	0.00158164	0.00154851	0.000831511	0.00217464	3.89113e-05	5.57766e-05	0.000151263	0.000169049	0.000195521	0	0.000139208	0	0	0	9.74108e-05	0	0
Candidatus Brennerbacteria	0	0	0	0	0	0	0	0	0	0	0	0	0	0	0	0	0	0	0	0	0	0	0	0	0	0	0	0	0	0	0	0	0	0	0	0	0	0	0	0	0	0	0	0	0	0	0	0	0
Candidatus Brocadia	0	0	0	0	0	0	0	0	0	0	0	0	0	0	0	0	0	0	0	0	0	0	0	0	0	0	0	0	0	0	0	0	0	0	0	0	0	0	0	0	0	0	0	0	0	0	0	0	0
Candidatus Buchananbacteria	0	0	0	0	0	0	0	0	0	0	0	0	0	0	0	0	0	0	0	0	0	0	0	0	0	0	0	0	0	0	0	0	0	0	0	0	0	0	0	0	0	0	0	0	0	0	0	0	0
Candidatus Campbellbacteria	0	0	0	0	2.88609e-05	0	0	0	0	0	0	0	0	0	0	0	0	0	0	0	0	0	0	0	0	0	0	0	0	0	0	0	0	0	0	0	0	0	0	0	0	0	0	0	5.34036e-05	0	0	0	0
Candidatus Captivus	0	0	0	0	0	0	0	6.59341e-05	0	9.37998e-05	0.000270453	0.000118868	6.44731e-05	0.00010117	0.000137514	0.000206002	0.000101931	0.000132702	0.000136772	0	3.47488e-05	0	7.28558e-05	0.000170143	0.000258604	0	6.54108e-05	0.000106341	9.11993e-05	0	0	0	0	0	7.23053e-05	0	0	0	0	0	0	0	0	3.72981e-05	0	0	0.000467572	0.000327348	0.000317306
Candidatus Chisholmbacteria	0	0	0	0	0	0	0	0	0	0	0	0	0	0	0	0	0	0	0	0	0	0	0	0	0	0	0	0	0	0	0	0	0	0	0	0	0	0	0	0	0	0	0	0	0	0	0	0	0
Candidatus Collierbacteria	0	0	0	0	0	0	0	0	0	0	0	0	0	0	0	0	0	0	0	0	0	0	0	0	0	0	0	0	0	0	0	0	0	0	0	0	0	0	0	0	0	0	0	0	0	0	0	0	0
Candidatus Colwellbacteria	0	0	0	0	0	0	0	0	0	0	0	0	0	0	0	0	0	0	0	0	0	0	0	0	0	0	0	0	0	0	0	0	0	0	0	0	0	0	0	0	0	0	0	0	0	0	0	0	0
Candidatus Curtissbacteria	0	0	0	0	0	0	0	0	0	0	0	0	0	0	0	0	0	0	0	0	0	0	0	0	0	0	0	0	0	0	0	0	0	0	0	0	0	0	0	0	0	0	0	0	0	0	0	0	0
Candidatus Daviesbacteria	0	0	0	0	0	0	0	0	0	0	0	0	4.29821e-05	0	0	0	0	0	0	0	0	0	0	0	0	0	0	0	0	0	0	0	0	0	0	0	0	0	0	0	0	0	0	0	0	0	0	0	0
Candidatus Doudnabacteria	0	0	0	0	0	0	0	0	0	0	0	0	0	0	0	0	0	0	0	0	0	0	0	0	0	0	0	0	0	0	0	0	0	0	0	0	0	0	0	0	0	0	0	0	0	0	0	0	0
Candidatus Endoecteinascidia	0	0	0	0	0	0	0	0	0	0	0	0	0	0	0	0	0	0	0	0	0	0	0	0	0	0	0	0	0	0	0	0	0	0	3.61526e-05	0	0	0	0	0	0	3.54906e-05	0	0	0	0	0	0	0
Candidatus Falkowbacteria	0	0	0	0	0	0	0	0	0	0	0	3.96228e-05	0	0	0	0	0	4.42341e-05	0	0	0	0	0	0	0	0	0	0	0	0	0	0	0	0	0	5.26122e-05	0	0	0	0	0	0	0.000116007	0	0	0	0	0	3.73301e-05
Candidatus Giovannonibacteria	0	0	0	0	0	0	0	0	0	0	0	0	0	0	0	0	0	0	0	0	0	0	0	0	0	0	0	0	0	0	0	0	0	0	0	0	0	0	0	0	0	0	0	0	0	0	0	0	0
Candidatus Iainarchaeum	0	0	0	0	0	0	0	0	0	0	0	0	0	0	0	0	0	0	0	0	0	0	0	0	0	0	0	0	0	0	0	0	0	0	0	0	0	0	0	0	0	0	0	0	0	0	0	0	0
Candidatus Jacksonbacteria	0	0	0	0	0	0	0	0	0	0	0	0	0	0	0	0	0	0	0	0	0	0	0	0	0	0	0	0	0	0	0	0	0	0	0	0	0	0	0	0	0	0	0	0	0	0	0	0	0
Candidatus Jidaibacter	0	0.000165893	0	0	0.000129874	0	0	0	0	0	0	5.94342e-05	6.44731e-05	0	3.92896e-05	6.86672e-05	0.000917375	0.000928916	0.00142634	0.00104115	0.00102509	0.00128461	0.00109284	0.00105489	0.0013328	0.00131701	0.000261643	0.000301301	0.000410397	0.000387033	0.00127441	0.00130363	0.00126103	0.00174704	0.000921892	0.00157837	0	0	0	7.68403e-05	0	0	0	0	5.34036e-05	0	0	0	0
Candidatus Jorgensenbacteria	0	0	0	0	0	0	0	0	0	0	0	0	0	0	0	0	0	0	0	0	0	0	0	0	0	0	0	0	0	0	0	0	0	0	0	0	0	0	0	0	0	0	0	0	0	0	0	0	0
Candidatus Kaiserbacteria	0.00168904	0.0012276	0.00119087	0.000509165	0.000606078	0.000926689	0.0932419	0.0898022	0.0664124	0.0582497	0.0109147	0.013234	0.0140337	0.0132937	0.0106082	0.010117	0.0178378	0.0153713	0.0218249	0.0149666	0.0160539	0.016509	0.0191429	0.0157383	0.019077	0.0151044	0.0201792	0.0205416	0.0214774	0.0208998	0.00776978	0.00667615	0.00760895	0.00825872	0.00963468	0.00896161	0.00519465	0.00466664	0.00450428	0.00328877	0.00414149	0.00269728	0.00654277	0.0505949	0.053724	0.0714154	0.0365485	0.0333271	0.0329439
Candidatus Kerfeldbacteria	0	0	0	0	0	0	0	0	0	0	0	0	0	0	0	0	0	0	0	0	0	0	0	0	0	0	0	0	0	0	0	0	0	0	0	0	0	0	0	0	0	0	0	0	0	0	0	0	0
Candidatus Komeilibacteria	0	0	0	0	0	0	0	0	0	0	0	0	0	0	0	0	0	0	0	0	0	0	0	0	0	0	0	0	0	0	0	0	0	0	0	0	0	0	0	0	0	0	0	0	0	0	0	0	0
Candidatus Kuenenbacteria	0	0	0	0	0	0	0	0	0	0	0	0	0	0	0	0	0	0	0	0	0	0	0	0	0	0	0	0	0	0	0	0	0	0	0	0	0	0	0	0	0	0	0	0	0	0	0	0	0
Candidatus Latescibacter	0	0	0	0	0	0	0	0	0	0	0	0	0	0	0	0	0	0	0	0	0	0	0	0	0	0	0	0	0	0	0	0	0	0	0	0	0	0	0	0	0	0	0	0	0	0	0	0	0
Candidatus Levybacteria	0	0	0	0	0	0	0	0	0	0	0	0	0	0	0	0	0	0	0	0	0	0	0	0	0	0	0	0	0	0	0	0	0	0	0	0	0	0	0	0	0	0	0	0	0	0	0	0	0
Candidatus Liptonbacteria	0	0	0	0	0	0	0	0	0	0	0	0	0	0	0	0	0	0	0	0	0	0	0	3.40287e-05	0	0	0	0	0	0	0	0	0	0	0	0	0	0	0	0	0	0	0	0	0	0	0	0	0
Candidatus Lloydbacteria	0	0	0	0	0	0	0	0	0	0	0	0	0	0	0	4.57781e-05	0.000224247	0	0	0	0.00105984	0.00124989	0.000983553	0.00110593	0.00196937	0.00133759	0	0	0	0	0.00238438	0.00217271	0.00245795	0.0026007	0.00265722	0.00282352	0	0	0	0	0	0	0	0	0	0	0	0	0
Candidatus Magasanikbacteria	0.000365669	0.000116125	0.000128247	0.000221376	0.000202026	0.000102965	0	0	0	0	0	0.00013868	0.000128946	0.000202339	0.000157159	0.000274669	0	0	5.86166e-05	0	0.00102509	0.000381911	0.000783199	0.000731616	0.000875274	0.00100833	0	0	0	0	0.000678314	0.000711069	0.00119691	0.00073455	0.00103035	0.00122762	0	0	0	0	0	0	4.64026e-05	0	0	0	0	0	0
Candidatus Megaira	0	0	0	0	0	0	0.00019385	0.000153846	0.000171166	0.000351749	0	0	0	0	7.85793e-05	0	0	0	0	0	0	0	0	0	0	0	0	0	0	0	0	0	0	0	0	0	0	0	0	0	0	0	0	0	0	0.000158115	0	0	0
Candidatus Metachlamydia	0	4.97678e-05	0	0	0	0	0	0	0	0	0	0	0	0	0	0	0	0	0	0	0	0	0	0	0	0	0	0	0	0	0	0	0	0	0	0	0	0	0	0	0	0	0	0	0	0	0	0	0
Candidatus Methanoperedens	0	0	0	0	0	0	0	0	0	0	0	0	0	0	0	0	0	0	0	0	0	0	0	0	0	0	0	0	0	0	0	0	0	0	0	0	0	0	0	0	0	0	0	0	0	0	0	0	0
Candidatus Methylomirabilis	0	0	0	0	0	0	0	0	0	0	0	0	0	0	0	0	0	0	0	0	0	0	0	0	0	0	0	0	0	0	0	0	0	0	0	0	0	0	0	0	0	0	0	0	0	0	0	0	0
Candidatus Microthrix	0	0	0	0	0	0	0	0	0	0	0	0	0	0	0	0	0	0	0	0	0	0	0	0	0	0	0	0	0	0	0	0	0	0	0	0	0	0	0	0	0	0	0	0	0	0	0	0	0
Candidatus Moranbacteria	0.000104477	8.29463e-05	7.32842e-05	0	5.77217e-05	0	0.00579127	0.00586813	0.00733568	0.00602664	0.00123636	0.00166416	0.00148288	0.00103193	0.000923307	0.00096134	0.00177359	0.00236652	0.00261821	0.00163981	0.000399611	0.000399271	0.000254995	0.000238201	0.000298389	0.000617347	0.00116104	0.00161285	0.00111719	0.00141912	0.000226105	0.000355534	0.000192361	0.00021838	0.000234992	0.000385823	0.000116734	5.57766e-05	6.7228e-05	0	5.33239e-05	5.32359e-05	0	0.00462497	0.00217175	0.00527051	0.00224045	0.0015588	0.00285576
Candidatus Nealsonbacteria	0	0	0	0	0	0	0	0	0	0	0	0	0	0	0	0	0	0	0	0	0	0	0	0	0	0	0	0	0	0	0	0	0	0	0	0	0	0	0	0	0	0	0	0	0	0	0	0	0
Candidatus Nitrotoga	0	0	0	0	0	0	0	0	0.000464593	0.00560454	0.00156476	0.00184246	0.00260042	0.00123427	0.00127691	0.0012589	0.0101319	0.00771885	0.0191676	0.0137172	0.00882619	0.0148598	0.0126769	0.00888148	0.00835488	0.0108653	0.0244473	0.0319733	0.0236662	0.0375053	0.00696814	0.00450344	0.00735247	0.0100256	0.00612787	0.00655899	0	0	0	0	0	0	0	0.000317034	0.000267018	0.000632461	0.00500692	0.00411523	0.00694341
Candidatus Nomurabacteria	0.000348256	0.000481088	0.000549632	0.000332064	0.000447343	0.000350082	0.0023989	0.00217582	0.00352113	0.00433824	0.00258862	0.00297171	0.00212761	0.0033993	0.00249489	0.00178535	0.0704952	0.0384615	0.0340563	0.0283714	0.0159844	0.0095825	0.0145165	0.0141219	0.0134673	0.0121617	0.0156822	0.0118216	0.0127907	0.00995227	0.010298	0.00819705	0.00716011	0.0100058	0.00965275	0.0141351	0.0012257	0.000483397	0.000823543	0.000338097	0.000604337	0.000727557	0.00113686	0.000540823	0.00074765	0.0015021	0.00627326	0.00587667	0.0054502
Candidatus Nostocoida	0	0	0	0	0	0	0	0	0	0	0	0	0	0	0	0	0	0	0	0	0	0	0	0	0	0	0	0	0	0	0	0	0	0	0	0	0	0	0	0	0	0	0	0	0	0	0	0	0
Candidatus Nucleicultrix	0	0	0	0	0	0	0	0	0	0	0	0	8.59642e-05	0	0	0	0	0	0	0	0.000138995	0.000416631	0.000236781	0.000306258	0.000318281	0.000288095	0	0	0	0	0.00020555	0.000237023	0.000256482	0.000416907	0.000253068	0.000263061	0	0	0	0	0	0	0	0	0	0	0	0	0
Candidatus Obscuribacter	0	0	0	0	0	0	0	0	0	0	0	0	0	0	0	0	0	0	0	0	0	0	0	0	0	0	0	0	0	0	0	0	0	0	0	0	0	0	0	0	0	0	0	0	0	0	0	0	0
Candidatus Odyssella	0	0	0	0	0	0	0	0	0	0	0	0	0	0	0	0	0	0	0	0	0	0	0	0	0	0	0	0	0	0	0	0	0	0	3.61526e-05	0	0	0	0	0	0	0	0	0	0	0	0	0	0
Candidatus Omnitrophus	5.22384e-05	0	3.66421e-05	0	0	0.000102965	4.84625e-05	0.000197802	4.89045e-05	0	0	7.92456e-05	0.000107455	0	0.000137514	0	6.11583e-05	0	3.90778e-05	5.20576e-05	0	0	0	0	0	0	0	0	0	0	0.00016444	0.000177767	0	0.000178674	0.000216916	0.000192911	5.83669e-05	0	6.7228e-05	0	0	7.09811e-05	0.000116007	0	3.56024e-05	0	7.79287e-05	0	0
Candidatus Ovatusbacter	0	0	0	0	0	0	0.000266544	0.000571429	0.000366784	0.000750399	0	0	6.44731e-05	0	0	0	0	0	0.000136772	0	0	0	0	0	0	0	0	0	0	0	0	7.90077e-05	0	9.92635e-05	5.4229e-05	5.26122e-05	0	0	0	0	0	0	0	3.72981e-05	8.9006e-05	0.000131763	0	0	0
Candidatus Pacebacteria	0.000191541	0	0.000128247	0	0.000144304	0.000144152	0	0	0	0	0.000251135	0.000495285	0.000386839	0.00036421	0.000137514	0.000503559	0	6.63511e-05	0	0	0.00100771	0.00100686	0.000746772	0.000595501	0.000457529	0.000802552	3.27054e-05	7.08943e-05	0	3.68602e-05	0.000513875	0.000395038	0.000170988	0.000277938	0.000560366	0.00047351	0	0	0	3.07361e-05	0	0	0	0	0	0	0	0.000124704	0.00011199
Candidatus Paceibacter	0	0	0	0	0	0	0	0	0	0	0	0	0	0	0	0	0	0	0	0	0	0	0	0	0	0	0	0	0	0	0	0	0	0	0	0	0	0	0	0	0	0	0	0	0	0	0	0	0
Candidatus Paracaedibacter	0	0	0	0	0	0	0	0	0	0.00021105	0	0	0	0	0	0	0	0	0	0	0	0	0	0	0	0	3.27054e-05	0	0.000159599	0.000221161	0.000267215	0.000197519	0.000320602	0.000337496	0.00034345	0.000420898	0	7.43688e-05	8.4035e-05	0	0.000159972	3.54906e-05	0.000139208	0	0	0	7.79287e-05	7.79399e-05	3.73301e-05
Candidatus Peregrinibacteria	0	0	0	0	0	0	0	0	0	0	0	0	0	0	0	0	0	0	0	0	0	0	0	0	0	0	0	0	0	0	0	0	0	0	0	0	0	0	0	0	0	0	0	0	0	0	0	0	0
Candidatus Peribacteria	0.000679099	0.000282017	0.000256495	0.000177101	0.000317469	0.000226524	0	0	0	0	0.000231817	0.000217925	0.000107455	0.000263041	9.82241e-05	0.000183112	0	0	0	5.20576e-05	0.000677601	0.00126725	0.000746772	0.0010719	0.00101452	0.000761395	0	0	0	0	0.00028777	0.000375286	0.000577083	0.00051617	0.000560366	0.000789183	0.000252923	0.000297475	0.000386561	0.000568618	0.000355492	0.000372651	0.000487228	0	0	0	0	6.23519e-05	9.33254e-05
Candidatus Phaeomarinobacter	0	0	0	0	5.77217e-05	4.11862e-05	0	0	0	0	0	0	4.29821e-05	4.04678e-05	0	0	0	4.42341e-05	0	0	3.47488e-05	0	0	0	0	0	0	0	0	0	0	0	4.27469e-05	0	0	0	0	0	0	0	0	0	0	0	0	0	0	0	0
Candidatus Planktophila	0	0	0	0	0	0	0	0	7.33568e-05	0	0	0	0	0	0	0	0	0	0	0	0	0	0	0	0	0	0	0	0	0	0	0	0	0	0	0	0	0	0	0	0	0	0	0	0.000106807	0	0	0	0
Candidatus Portnoybacteria	0	0	0	0	0	0	0	0	0	0	0	0	0	0	0	0	0	0	0	0	0	0	0	0	0	0	0	0	0	0	0	0	0	0	0	0	0	0	3.3614e-05	0	0	0	0	0	0	0	0	0	0
Candidatus Protistobacter	0	0	0	0	0	0	0	0	0	0	0	0	0	0	0	0	0	0	0	0	0	0	0	0	0	0	0	0	0	0	0	0	0	0	0	0	0	0	0	0	0	0	0	0	0	0	0	0	0
Candidatus Protochlamydia	0	0	0	0	0	0	0	0	0	0	0	0	0	6.07017e-05	0	0	0	0	0	0	3.47488e-05	0	0	0	0	0	3.27054e-05	0	0	0	0	0	0	0	0	0	3.89113e-05	0	0	0	0	0	0	0	0	0	0	0	0
Candidatus Raymondbacteria	0	0	0	0	0	0	0	0	0	0	0	0	0	0	0	0	0	0	0	0	0	0	0	0	0	0	0	0	0	0	0	0	0	0	0	0	0	0	0	0	0	0	0	0	0	0	0	0	0
Candidatus Roizmanbacteria	0	0	0	0	0	0	0	0	0	0	0	0	0	0	0	0	0	0	0	0	0	0	0	0	0	0	0	0	0	0	0	0	0	0	0	0	0	0	0	0	0	0	0	0	0	0	0	0	0
Candidatus Rubidus	0	0	0	0	0	0	0	0	0	0	0	0	0	0	0	0	0	0	0	0	0	0	0	0	0	0	0	0	0	0	0	0	0	0	0	0	0	0	0	0	0	0	0	0	0	0	0	0	0
Candidatus Ryanbacteria	0	0	0	0	0	0	0	0	0	0	0	0	0	0	0	0	0	0	0	0	0	0	0	0	0	0	0	0	0	0	0	0	0	0	0	0	0	0	0	0	0	0	0	0	0	0	0	0	0
Candidatus Saccharimonas	0	0	0	0	0	0	4.84625e-05	0	0	0	0	0	0	0	0	0	0	0	0	0	0	0	0	0	0	0	0	0	0	0	0	0	0	0	0	0	0	0	0	0	0	0	0	0	0	0	0	0	0
Candidatus Staskawiczbacteria	0	0	0	0	0	0	0	0	0	0	0	0	0	0	0	0	0	0	0	0	0	0	0	0	0	0	0	0	0	0	0	0	0	0	0	0	0	0	0	0	0	0	0	0	0	0	0	0	0
Candidatus Symbiobacter	0	0	0	0	0	0	0	0	0	0	0	0	0	0	0	0	0	0	0	0	0	0	0	0	0	0	0	0	0	0	0	0	0	0	0	0	0	0	0	0	0	0	0	0	0	0	0	0	0
Candidatus Tenderia	0	0	0	0	0	0	0	0	4.89045e-05	9.37998e-05	0	0	0	0	0	0	0	0	0	0	0	0	0	0	0	0	0	0	0	0	0	0	0	0	0	0	0	0	0	0	0	0	0	0.000540823	0.000729849	0.0010014	0	0	5.59952e-05
Candidatus Terrybacteria	0	0	0	0	0	0	0	0	0	0	0	0	0	0	0	0	0	0	0	0	0	0	0	0	0	0	0	0	0	0	0	0	0	0	0	0	0	0	0	0	0	0	0	0	0	0	0	0	0
Candidatus Thiophysa	0	0	0	0	0	0	0	0	0	0	0	0	0	0	0	0	0	0	0	0	0	0	0	0	0	0	0	0	0	0	0	0	0	0	0	0	0	0	0	0	0	0	0	0	0	0	0	0	0
Candidatus Uhrbacteria	0	0	0	0	0	0	0	0	0	0	0	5.94342e-05	0	0	0	0	0	0	0	0	0	0	0	0	0	0	0	0	0	0	0	0	0	0	0	0	0	0	0	0	0	0	0	0	0	0	0	0	5.59952e-05
Candidatus Vogelbacteria	0	0	0	0	0	0	0	0	0	0	0	0	0	0	0	0	0	0	0	0	0	0	0	0	0	0	0	0	0	0	0	0	0	0	0	0	0	0	0	0	0	0	0	0	0	0	0	0	0
Candidatus Woesebacteria	0	0	0	0	0	0	0	0	0	0	0	0	0	0	0	0	0	0	0	0	0	0	0	0	0	0	0	0	0	0	0	0	0	0	0	0	0	0	0	0	0	0	0	0	0	0	5.84465e-05	0	0
Candidatus Wolfebacteria	0	0	0	0	0	0	0	0	0	0	0	0	0	0	0	0	0	0	0	0	0	0	0	0	0	0	0	0	0	0	0	0	0	0	0	0	0	0	0	0	0	0	0	0	0	0	0	0	0
Candidatus Woykebacteria	0	0	0	0	0	0	0	0	0	0	0	0	0	0	0	0	0	0	0	0	0	0	0	0	0	0	0	0	0	0	0	0	0	0	0	0	0	0	0	0	0	0	0	0	0	0	0	0	0
Candidatus Yanofskybacteria	0	0	0	0	0	0	0	0	0	4.68999e-05	0	0	0	0	0	0	0	0	0	0	0	0	0	0	0	0	0	0	0	0	0	0	0	0	0	0	0	0	0	0	0	0	0	0	0	0	0	0	0
Candidatus Yonathbacteria	0	0	0	0	0	0	0	0	0	0	0	0	0	0	0	0	0	0	0	0	0	0	0	0	0	0	0	0	0	0	0.000637205	0.000335783	0.000470216	0.000496317	0.000451908	0.000578734	0	0	0	0	0	0	0	0	0	0	0	0	0
Candidatus Zambryskibacteria	0.000783576	0.000199071	0.000989337	0.000597715	0.00067823	0.000906096	0	0.000241758	4.89045e-05	0.00016415	0.00212499	0.00285284	0.0021706	0.0024483	0.00241631	0.00176246	0.00099892	0.000486575	0.000840172	0.00065072	0.00668914	0.00730839	0.00892483	0.00678872	0.00805649	0.00781973	0.000915751	0.00145333	0.000797994	0.00110581	0.004111	0.00381212	0.00307778	0.00349407	0.00278375	0.00356009	0.00196502	0.00174767	0.00169751	0.00107576	0.00143974	0.000958245	0.00190251	0.000130543	0.000124608	0	0.00278595	0.00193291	0.00233313
Cardiobacteriales	0	0	0	0	0	0	0	0	0	0	0	0	0	0	0	0	0	0	0	0	0	0	0	0	0	0	0	0	0	0	0	0	0	0	0	0	0	0	0	0	0	0	0	0	0	0	0	0	0
Caulobacteraceae	0	0	0	0	0	0	0	0	0	0	0	0	0	0	0	0	0	0	0	0	0	0	0	0	0	0	0	0	0	0	0	0	0	5.95581e-05	0	0	0	0	0	0	0	0	0	0	0	0	0	0	0
CCM11a	0	4.97678e-05	0	4.42752e-05	0	6.17792e-05	0	0	0	0	0	0	0	0	0	0	0	0	0	0	0	0	0	0	0	0	0	0	0	0	0	0	0	0	0	0	0.000214012	0.000297475	0.000739508	0.000184417	0.000159972	0.000408142	0.00053363	0	0	0	9.74108e-05	0	5.59952e-05
CCM19a	0.00520643	0.00559058	0.0031329	0.00515806	0.00519496	0.00395387	0	0	4.89045e-05	0	0.00158408	0.00176321	0.00176227	0.00143661	0.00223951	0.00148779	4.07722e-05	0	0.000117233	0.000156173	0.00274515	0.00296849	0.00302351	0.00338585	0.00324249	0.003025	0.000130822	0.000124065	0	0.000147441	0.00378212	0.00541202	0.00521512	0.00476465	0.00468177	0.00534891	0.00501955	0.00507567	0.00532782	0.00496389	0.00442588	0.00459603	0.00452426	0	0	0	0.00114945	0.00144968	0.00171719
Cerasicoccus	0	0	0	0	0	0	0	0	0	0	0	0	0	0	0	0	0	0	0	0	0	0	0	0	0	0	0	0	0	0	0	3.95038e-05	0	0	0	0	0	0	0	0	0	0	0	0	0	0	0	0	0
CG1-02-32-21	0	0	0	0	0	0	0	0	0	0	0	0	0	0	0	0	0	0	0	0	0	0	0	0	0	0	0	0	0	0	0	0	0	0	0	0	0	0	0	0	0	0	0	0	0	0	0	0	0
CG1-02-40-25	0	0	0	0	0	0	0	0	0	0	0	0	0	0	0	0	0	0	0	0	0	0	0	0	0	0	0	0	0	0	0	0	0	0	0	0	0	0	0	0	0	0	0	0	0	0	0	0	0
CG1-02-42-13	0	0	0	0	0	0	0	0	0	0	0	0	0	0	0	0	0	0	0	0	0	0	0	0	0	0	0	0	0	0	0	0	0	0	0	0	0	0	0	0	0	0	0	0	0	0	0	0	0
CG1-02-57-44	0	0	0	0	0	0	0	0	0	0	0	0	0	0	0	0	0	0	0	0	0	0	0	0	0	0	0	0	0	0	0	0	0	0	0	0	0	0	0	0	0	0	0	0	0	0	0	0	0
CG2-30-50-142	0	0	0	0	0	0	0	0	0	0	0	0	0	0	0	0	0	0	0	0	0	0	0	0	0	0	0	0	0	0	0	0	0	0	0	0	0	0	0	0	0	0	0	0	0	0	0	0	0
CHAB-XI-27	0	0	0	0	0	0	0	0	0	0	0	0	0	0	0	0	0	0	0	0	0	0	0	0	0	0	0	0	0	0	0	0	0	0	0	0	0	0	0	0	0	0	0	0	0	0	0	0	0
Chitinivibrionia	0.00456216	0.00265428	0.00351764	0.00283361	0.00422812	0.00455107	0	8.79121e-05	4.89045e-05	0	0.00397952	0.00384341	0.00318068	0.00311602	0.00239667	0.00318158	0	0	3.90778e-05	0	0.00349225	0.00401007	0.00499062	0.00336884	0.00423712	0.00356004	4.90581e-05	5.31707e-05	0	7.37205e-05	0.00571429	0.00667615	0.00463804	0.00571758	0.00563981	0.00769892	0.00229576	0.00176626	0.00147902	0.0017827	0.00154639	0.00278601	0.00324818	0	0	0	0.000759804	0.000794987	0.000821263
Chitinophagaceae	0	9.95355e-05	5.49632e-05	0	8.65826e-05	0	0.000218081	0.000307692	0.000122261	0.0002345	0	0.000158491	0	0.000202339	5.89345e-05	6.86672e-05	8.15445e-05	4.42341e-05	0.000312622	0.00020823	0.000295365	0.000190956	7.28558e-05	0.000102086	5.96777e-05	0	0.000147174	8.86179e-05	4.55996e-05	0.000184301	0.00053443	0.000375286	0.000406096	0.00051617	0.000488061	0.000491047	0	3.71844e-05	0.000117649	0	5.33239e-05	0	0	0	3.56024e-05	0.000131763	0.000155857	9.35279e-05	0.000242646
Chitinophagales	0.00012189	3.31785e-05	0.000128247	6.64128e-05	0.000101013	6.17792e-05	0.000121156	0.000373626	0.000415689	0.00025795	0.00040568	0.00027736	0.000279384	0.000242807	0.000471476	0.000320447	0.00140664	0.000796214	0.0010551	0.000937036	0.00220655	0.00210051	0.00267745	0.00183755	0.00169087	0.00246939	0.00137363	0.00253447	0.00143639	0.00298568	0.00168551	0.00173817	0.0014534	0.00283894	0.0024403	0.00242016	0.000116734	0	3.3614e-05	0	0	3.54906e-05	0	0.000130543	0	0.000131763	7.79287e-05	0.000124704	0.000242646
Chlamydiaceae	0	0	0	0	0	0	0	0	0	0	0	0	0	0	0	0	0	0	0	0	0	0	0	0	0	0	0	0	0	0	0	0	0	0	0	0	0	0	0	0	3.55492e-05	0	0	0	0	0	0	0	0
Chlamydiales	0	0	0	0	2.88609e-05	4.11862e-05	0	0	0	0	0	0	0	0	0	0	0	0	0	0	6.94975e-05	3.47192e-05	0.000145712	3.40287e-05	0	4.11565e-05	0	0	0	0	6.1665e-05	0	0.000128241	0.000119116	7.23053e-05	8.7687e-05	0	3.71844e-05	0	0	0	0	0	0	0	0	0	0	0
Chloroflexi	0	0	7.32842e-05	0	0	4.11862e-05	0	0	0	0	1.93181e-05	0	0	4.04678e-05	0	0	0	0	0	0	0	3.47192e-05	0	0	3.97852e-05	0	0	0	0	0	4.111e-05	0	0	3.97054e-05	9.03816e-05	0	5.83669e-05	0	0	6.14723e-05	0	0	0	0	0	0	0	4.67639e-05	0
Chloroplast	0	6.6357e-05	0	0	0	0	0	0	0	0	0	0	0	0	0	0	4.07722e-05	0	0	0	0	0	0	0	0	0	0	0	0	0	0	0	0	0	0	0	0	0	0	0	0	0	0	0	0	0	0	0	0
Christensenellaceae	0	0	0	0	0	0	0	0	0	0	0	0	0	0	0	0	0	0	0	0	0	0	0	0	0	0	0	0	0	0	0	0	0	0	0	0	0	0	0	0	0	0	0	0	0	0	0	0	0
Chryseolinea	8.7064e-05	0	0	0	0	0	0	0	0	0	0	0	0	0	0	0	0	0	0	0	0	0	0	0	0	0	0	0	0	0	0	0	0	0	0	7.01496e-05	0	7.43688e-05	0	0	0	5.32359e-05	0	0	0	0	0	0	0
Chthoniobacter	0.000470146	0.000381553	0.000366421	0.000641991	0.000259748	0.000308896	9.69251e-05	0	0	0	0.000173863	0.000336794	0.000451312	0.000263041	0.000314317	0.000183112	0.00185514	0.00165878	0.00123095	0.000624691	0.000747098	0.00140613	0.00109284	0.00159935	0.00117366	0.00123469	0.00341771	0.00207366	0.00344277	0.00263551	0.00197328	0.00154065	0.00200911	0.00266026	0.002368	0.00196419	0.00243195	0.00228684	0.00137817	0.00176733	0.00268397	0.00250209	0.00412983	0	0	0	0.000233786	0.000296172	0.000783933
Chthoniobacteraceae	0	0	0	0	0	4.11862e-05	0	0	0	0	0	0	0	0	0	0	0	0	0	0	0	0	0	0	0	0	0	0	0	0	0	3.95038e-05	0	0	0	0	5.83669e-05	0	0	0	0	0.000106472	6.9604e-05	0	0	0	0	0	0
Chthoniobacterales	0	0	0	0	0	0	0	0	0	0	3.86361e-05	0	0	0	0	0	0	0	0	0	0	0	0	0	0	0	0	0	0	0	0	0	0	0	0	0	0	0	0	0	0	0	0	0	0	0	0	0	0
Chthonomonadales	0	0	0	0	0	0	0	0	0	0	0	0	0	0	0	0	4.07722e-05	0	0	0	0	0	0	0	0	0	0	0	0	0	0	0	0	0	0	0	0	0	0	0	0	0	0	0	0	0	0	0	0
Chthonomonas	0	0	0	0	0	0	0	0	0	0	0	0	0	0	0	0	0	0	0	0	0	0	0	0	0	0	0	0	0	0	0	0	0	0	0	0	0	0	0	0	0	0	0	0	0	0	0	0	3.73301e-05
CL500-29 marine group	0.0107263	0.00967153	0.0097468	0.00918711	0.00924991	0.0102348	0.00152657	0.00182418	0.00168721	0.00260295	0.00948517	0.00820192	0.00782274	0.00888268	0.00830976	0.00785095	0.00428108	0.00502057	0.00476749	0.00455504	0.0117798	0.012117	0.0112744	0.0115017	0.0115377	0.0137463	0.0072933	0.00662862	0.00601915	0.00711403	0.00943474	0.0119302	0.0129096	0.0124278	0.0119846	0.0111889	0.00844374	0.00935188	0.0102691	0.00726909	0.00974049	0.00786116	0.00902531	0.00227519	0.00176232	0.0026089	0.0102087	0.0112545	0.0109004
CL500-3	0	0	0	0	0	0	0	0	0	0	0	0	0	0	0	0	0	0	0	0	0	0	0	0	0	0	0	0	0	0	0	0	0	0	0	0	0	0	0	0	0	0	0	0	0	0	0	0	0
Cloacibacterium	0	0	0	0	0	0	0	0	0	0	0	0	0	0	0	0	0	0	0	0	0	0	0	0	0	0	0	0	0	0	0	0	0	0	0	0	0	0	0	0	0	0	0	0	0	0	0	0	0
Comamonadaceae	0.0191889	0.0218315	0.0181012	0.017533	0.0211262	0.0205107	0.0679445	0.0518681	0.0600792	0.0521293	0.0116681	0.0126397	0.011992	0.0115738	0.013162	0.0122914	0.0244226	0.0208564	0.0165494	0.0186106	0.0124748	0.0127419	0.0130594	0.0117569	0.0130495	0.0108242	0.0102531	0.00833008	0.0108755	0.00807239	0.0133607	0.012977	0.015282	0.0135197	0.0138284	0.0140124	0.0224518	0.0254155	0.0280005	0.0272015	0.0250978	0.0268309	0.0249646	0.0567677	0.0451082	0.0441142	0.0133063	0.0132342	0.0132335
Conexibacter	0	0	0	0	0	0	0	0	0	0	0	0	0	0	0	0	0	0	0	0	5.21231e-05	0	0	0	0	0	0	0	0	0	0	0	0	0	0	0	0	0	0	0	0	0	0	0	0	0	0	0	0
Coralloluteibacterium	0	0	3.66421e-05	0	0	0	0	0	0	0	0	0	0	0	0	0	0	0	0	0	0	1.73596e-05	5.46418e-05	3.40287e-05	0	0	0	0	0	0	4.111e-05	0	0	0	0	8.7687e-05	0	0	0	0	0	0	0	0	0	0	0	0	0
Corynebacteriaceae	0	0	0	0	0	0	0	0	0	0	0	0	0	0	0	0	0	0	0	0	0	0	0	0	0	0	0	0	0	0	0	0	0	0	0	0	0	0	0	0	0	0	0	0	0	0	0	0	0
Corynebacterium	0	0	0	0	0	0	0	0	0	0	3.86361e-05	0	0	0	0	0	0	0	0	0	0	0	0	0	0	0	0	0	0	0	0	0	0	0	0	0	0	0	0	0	0	0	0	0	0	0	0	0	0
Coxiella	8.7064e-05	6.6357e-05	0.000183211	0	0.000202026	0.000205931	0	0	0	0	0.000115908	0.00013868	6.44731e-05	0.000161871	0.000157159	0	0.000122317	0.000110585	7.81555e-05	0	0.000173744	0.000190956	0.000163925	5.1043e-05	0.000238711	0	0.000114469	0.000194959	9.11993e-05	0	0.00024666	0.000158015	0.000299228	0.000674992	0.000144611	0.000438435	9.72782e-05	0	6.7228e-05	4.61042e-05	0.000124422	8.87264e-05	0	0	0	0	0.000175339	4.67639e-05	9.33254e-05
CPR2	0	0	0	0	0	0	0	0	0	0	0	0	0	0	0	0	0	0	0	0	0	0	0	0	0	0	0	0	0	0	0	0	0	0	0	0	0	0	0	0	0	0	0	0	0	0	0	0	0
cr616	0	0	0	0	0	0	0	0	0	0	0	0	0	0	0	0	0	0	0	0	0	0	0	0	0	0	0	0	0	0	0	0	0	0	9.03816e-05	0	0	0	0	0	0	0	0	0	0	0	0	0	0
Crenotalea	0	0	0	0	0	0	0	0	0	4.68999e-05	0	0	0	0	0	0	0	0	0	0	0	0	0	0	0	0	0	0	0	0	0	0	0	9.92635e-05	0	0	0	0	0	0	0	0	0	0	0	0	0	0	0
Crenothrix	0	0.000282017	0	0	0	0	0.17352	0.166198	0.191559	0.167011	0.0561383	0.0557295	0.0592508	0.070758	0.0622741	0.0749159	0.087436	0.136993	0.104513	0.11005	0.0294322	0.0131759	0.0181411	0.0212849	0.0140442	0.0171005	0.119358	0.0993584	0.125217	0.105457	0.0123947	0.012819	0.0116913	0.0112565	0.018709	0.011487	0	0.00033466	0	0	0.000177746	0.000106472	0.000185611	0.107568	0.112219	0.116505	0.0933585	0.0858742	0.0990929
Criblamydiaceae	0	0	0	0	0	0	0	0	0	0	0	0	0	0	0	0	0	0	0	0	0	0	0	0	0	0	0	0	0	0	0	0	0	0	0	0	0	0	0	0	0	0	0	0	0	0	0	0	0
Croceicoccus	0	0	0	0	0	0	0	0	0	0	0	0	0	0	0	0	0	0	0	0	0	0	0	0	0	0	0	0	0	0	0	0	0	0	0	0	0	0	0	0	0	0	0	0	0	0	0	0	0
Crocinitomicaceae	0	0	0	0	0	0	0	0	0	0	0	0	0	0	0	0	0	0	0	0	0	0	0	0	0	0	0	0	0	0	0	0	0	0	0	0	0	0	0	0	0	0	0	0	0	0	0	7.79399e-05	0.000149321
Crocinitomix	0	0	0	0	0.000101013	0.000102965	0.000508857	0.000417582	0.000342332	0.000351749	0.000251135	0.000178303	0.000322366	0.000161871	0.000432186	0.000160223	0.000203861	0.000110585	7.81555e-05	0.000130144	0.000173744	0.000173596	0.000327851	0.000391329	0.000397852	0.000144048	0.00017988	0	0	0	0	0.000197519	0.000128241	0.000158822	0.00019884	0.000245524	0	0	0	0	0	0	0	0.000167842	0.000124608	0.000421641	5.84465e-05	4.67639e-05	0
Cucumibacter	0	0	0	0	0	0	0	0	0	0	0	0	0	0	0	0	0	0	0	0	0	0	0	0	0	0	0	0	0	0	0	0	0	0	0	0	0	0	0	0	0	0	0	0	0	0	0	0	0
Cupriavidus	0	0	0	0	0	0	0	0	0	0	0	0	0	0	0	0	0	0	0	0	0	0	0	0	0	0	0	0	0	0	0	0	0	0	0	0	0	0	0	0	0	0	0	0	0	0	0	0	0
Curvibacter	0	0	0	0	0	0	0	0	0	0	0	0	0	0	0	0	0	0	0	0	0	0	0	0	0	0	0	0	0	0	0	0	0	0	0	0	0	0	0	0	0	0	0	7.45962e-05	0.000160211	0	0	3.1176e-05	0
Cutibacterium	0	0	0	0	0	0	0	0	0	0	0	0	0	0	0	0	0	0	0	0	0	0	0	0	0	0	0	0	0	0	0	0	0	0	0	0	0	0	0	0	0	0	0	3.72981e-05	0	0	0	0	0
cvE6	0	0	0	0	0	0	0	0	0	0	0	0	0	0	0	0	0	0	0	0	0	0	0	0	7.95703e-05	0	0	0	0	0	0	0	0	0	0	0	0	3.71844e-05	0	0	0	0	6.9604e-05	3.72981e-05	0	0	0	0	0
Cytophagales	0	0	0	0	0	0	0	0	0	0	3.86361e-05	0	0	0	0	0	0	0	0	0	0	0	5.46418e-05	0	0	0	0	0	0	0	0	0	0	0	0	0	0	0	0	0	0	0	0	0	0	0	0	0	0
D05-2	0	0	0	0	0	0	0	0	0	0	0	0	0	0	0	0	0	0	0	0	0	0	0	0	0	0	0	0	0	0	0	0	0	0	0	0	0	0	0	0	0	0	0	0	0	0	0	0	0
Dadabacteriales	0	0	0	0	0	0	0	0	0	0	0	0	0	0	0	0	0	0	0	0	0	0	0	0	0	0	0	0	0	0	0	0	0	0	0	0	0	0	0	0	0	0	0	0	0	0	0	0	0
Deep Sea Euryarchaeotic Group(DSEG)	0	0	0	0	0	0	0	0	0	0	0	0	0	0	0	0	0	0	0	0	0	0	0	0	0	0	0	0	0	0	0	0	0	0	0	0	0	0	0	0	0	0	0	0	0	0	0	0	0
Defluviicoccales	0	4.97678e-05	0	0	0	0	0	0	0	0	0	0	0	0	0	0	0	0	0	0	0	0	0	0	0	0	0	0	0	0	0	0	0	0	0	0	0	0	0	4.61042e-05	0	0	0	0	0	0	0	0	0
Defluviimonas	0	0	0	0	0	0	0	0	0	0	0	0	0	0	0	0	0	0	0	0	0	0	0	0	0	0	0	0	0	0	0	0	0	0	0	0	0	0	0	0	0	0	0	0	0	0	0	0	0
Dehalococcoidales	0	0	0	0	0	0	0	0	0	0	0	0	0	0	0	0	0	0	0	0	0	0	0	0	0	0	0	0	0	0	0	0	0	0	0	0	0	0	0	0	0	0	0	0	0	0	0	0	0
Dehalococcoidia	0	0	0	0	0	0	0	4.3956e-05	4.89045e-05	4.68999e-05	0	0	0	0	5.89345e-05	0	0	0	0	0	0	0	0	0	0	0	0	0	0	0	0	0	0	0	3.61526e-05	0	0	0	0	0	0	0	0	0	0	0	0	0	0
Deinococcus	0	0	0	0	0	0	0	0	0	0	0	0	0	0	0	0	0	0	0	0	0	0	0	0	0	0	0	0	0	0	0	0	0	0	0	0	0	0	0	0	0	0	0	0	0	0	0	0	0
Denitratisoma	0	0	0	0	0	0	0	0	0	0	0	0	0	0	0	0	0	0	0	0	0	0	0	0	0	0	0	0	0	0	0	0	0	0	0	0	0	0	0	0	0	0	0	0	0	0	0	0	0
Dermacoccus	0	0	5.49632e-05	0	0	0	0	0	0	0	0	0	0	0	0	0	0	0	0	0	0	0	0	0	0	0	0	0	0	0	0	0	0	0	0	0	0	0	0	0	0	0	0	0	0	0	0	0	0
Desantisbacteria	0	0	0	0	0	0	0	0	0	0	0	0	0	0	0	0	0	0	0	0	0	0	0	0	0	0	0	0	0	0	0	0	0	0	0	0	0	0	0	0	0	0	0	0	0	0	0	0	0
Desulfarculaceae	0	0	0	0	0	0	0	0	0	0	0	0	0	0	0	0	0	0	0	0	0	0	0	0	0	0	0	0	0	0	0	0	0	0	0	0	0	0	0	0	0	0	0	0	0	0	0	0	0
Desulfatiglans	0	0	0	0	0	0	0	0	0	0	0	0	0	0	0	0	0	0	0	0	0	0	0	0	0	0	0	0	0	0	0	0	0	0	0	0	0	0	0	0	0	0	0	0	0	0	0	0	0
Desulfatirhabdium	0	0	0	0	0	0	0	0	0	0	0	0	0	0	0	0	0	0	0	0	0	0	0	0	0	0	0	0	0	0	0	0	0	0	0	0	0	0	0	0	0	0	0	0	0	0	0	0	0
Desulfitobacterium	0	0	0	0	0	0	0	0	0	0	0	0	0	0	0	0	0	0	0	0	0	0	0	0	0	0	0	0	0	0	0	0	0	0	0	0	0	0	0	0	0	0	0	0	0	0	0	0	0
Desulfobacca	0	0	0	0	0	0	0	0	0	0	0	0	0	0	0	0	0	0	0	0	0	0	0	0	0	0	0	0	0	0	0	0	0	0	0	0	0	0	0	0	0	0	0	0	0	0	0	0	0
Desulfobacterales	0	0	0	0	0	0	0	0	0	0	0	0	0	0	0	0	0	0	0	0	0	0	0	0	0	0	0	0	0	0	0	0	0	0	0	0	0	0	0	0	0	0	0	0	0	0	0	0	0
Desulfobacteria	0	0	0	0	0	0	0	0	0	0	0	0	0	0	0	0	0	0	0	0	0	0	0	0	0	0	0	0	0	0	0	0	0	0	0	0	0	0	0	0	0	0	0	0	0	0	0	0	0
Desulfobacterota	0.00102736	0.000497678	0.000934374	0.000664128	0.000822535	0.000617792	4.84625e-05	0	0	0	0.000849995	0.00013868	0.000128946	0.000343976	0.000235738	0.000297558	0	0	0	0	0.000243241	0.000503429	0.000491776	0.00051043	0.000636563	0.000205782	0	0	0	0	0.00049332	0.00112586	0.000961806	0.000496317	0.000849587	0.000999632	0.000564213	0.000501989	0.00107565	0.000676195	0.000746534	0.00152609	0.000510429	0	0	0	0.000175339	0.000296172	0
Desulfobulbaceae	0	0	0	0	0	0	0	0	0	0	0	0	0	0	0	0	0	0	0	0	0	0	0	0	0	0	0	0	0	0	0	0	0	0	0	3.50748e-05	0	0	0	0	0	0	0	0	0	0	0	0	0
Desulfocapsa	0	0	0	0	0	0	0	0	0	0	0	0	0	0	0	0	0	0	0	0	0	0	0	0	0	0	0	0	0	0	0	0	0	0	0	0	0	0	0	0	0	0	0	0	0	0	0	0	0
Desulfocapsaceae	0	0	0	0	0	0	0	0	0	0	0	0	0	0	0	0	0	0	0	0	0	0	0	0	0	0	3.27054e-05	0	0	0	0	0	0	0	0	0	0	0	0	0	0	0	0	0	0	0	0	0	0
Desulfoglaeba	0	0	0	0	0	0	0	0	0	0	0	0	0	0	0	0	0	0	0	0	0	0	0	0	0	0	0	0	0	0	0	0	0	0	0	0	0	0	0	0	0	0	0	0	0	0	0	0	0
Desulfomonile	0	0	0	0	0	0	0	0	0	0	0	0	0	0	0	0	0	0	0	0	0	0	0	0	0	0	0	0	0	0	0	0	0	0	0	0	0	0	0	0	0	0	0	0	0	0	0	0	0
Desulfosarcinaceae	0	0	0	0	0	0	0	0	0	0	0	0	0	0	0	0	0	0	0	0	0	0	0	0	0	0	0	0	0	0	0	0	0	0	0	0	0	0	0	0	0	0	0	0	0	0	0	0	0
Desulfosporosinus	0	0	0	0	0	0	0	0	0	0	0	0	0	0	0	0	0	0	0	0	0	0	0	0	0	0	0	0	0	0	0	0	0	0	0	0	0	0	0	0	0	0	0	0	0	0	3.89643e-05	0	0
Desulfurivibrio	0	0	0	0	0	0	0	0	0	0	0	0	0	0	0	0	0	0	0	0	0	0	0	0	0	0	0	0	0	0	0	0	0	0	0	0	0	0	0	0	0	0	0	0	0	0	0	0	0
DEV007	0	0.000132714	0	0	0.000158735	8.23723e-05	0	0	0	0	7.72723e-05	0	0	0	5.89345e-05	4.57781e-05	0	0	0	0	8.68719e-05	0	0	0	0	8.2313e-05	0	0	0	0	0.000143885	0.000138263	6.41204e-05	0	5.4229e-05	0.000105224	7.78225e-05	9.2961e-05	5.0421e-05	0.000384202	3.55492e-05	0	9.28053e-05	0	0	0	0	4.67639e-05	0
DEV114	0.000261192	0	0	0	7.21522e-05	0.000226524	0	0	0	0	0.000193181	7.92456e-05	6.44731e-05	0.00010117	0	6.86672e-05	0.000142703	0.000154819	0	0.000182202	0.000694975	0	0.000783199	0.000612516	0.000218818	0	0.000114469	0	9.11993e-05	0	0.000349435	0.00051355	0.000470216	0.000178674	0.000234992	0.000263061	0.000505846	0.000613543	0.000302526	0.000184417	0.000533239	0.000230689	0.000487228	0	0	0	0.000253268	9.35279e-05	0.000186651
Devosia	0.000696512	0.00127737	0.00161225	0.00179315	0.00131317	0.00150329	0	0.000373626	0	0	0.00177726	0.00180284	0.00225656	0.00165918	0.00192519	0.00151068	0.00185514	0.00128279	0.00222743	0.00260288	0.00236292	0.00286433	0.00253174	0.00306258	0.00280485	0.00321021	0.00170068	0.00173691	0.00139079	0.00117953	0.00209661	0.0020542	0.00198773	0.00250144	0.00189801	0.0020168	0.00112843	0.000911018	0.00129414	0.00139849	0.00127977	0.000834028	0.0018329	0	0.000534036	0.000737871	0.00233786	0.00213555	0.00227714
Devosiaceae	0.00182834	0.000978766	0.00111758	0.00172673	0.00115443	0.000700165	0	0	4.89045e-05	0	0.00100454	0.00124812	0.000881133	0.00135567	0.000707214	0.000549337	0	0	0	0	0.00132045	0.00170124	0.0013114	0.00105489	0.00117366	0.00129643	0	0	0.000136799	0.000331742	0.00110997	0.000908588	0.00141065	0.00119116	0.000849587	0.000578734	0.000875503	0.00104116	0.000907578	0.000860612	0.00129755	0.000958245	0.00053363	3.72981e-05	0	0	0.00167547	0.0015588	0.0015492
DG-20	0	0	0	0	0	0	0	0	0	0	0	0	0	0	0	0	0	0	0	0	0	0	0	0	0	0	0	0	0	0	0	0	0	0	0	0	0	0	0	0	0	0	0	0	0	0	0	0	0
DG-56	0	0	0	0	0	0	0	0	0	0	0	0	0	0	0	0	0	0	0	0	0	0	0	0	0	0	0	0	0	0	0	0	0	0	0	0	0	0	0	0	0	0	0	0	0	0	0	0	0
Dietzia	0	0	0	0.000110688	0	0	0	0	0	0	0	0	0	0	0	0	0	0	0	0	0	0	0	0	0	0	0	0	0	0	0	0	0	0	0	0	0	0	0	0	0	0	0	0	0	0	0	0	0
Dinghuibacter	0.000296018	0.000646981	0.00051299	0.000509165	0.0003319	0.000700165	0.000218081	0.000131868	0.000146714	0.000281399	0.000753405	0.000772644	0.00081666	0.000870058	0.000589345	0.00100712	0.000163089	0.000199053	0.000234467	0.000260288	0.00192856	0.000815901	0.000892483	0.000833702	0.000775811	0.000576191	0.000441523	0.000407642	0.000250798	0.000423893	0.000596095	0.000434542	0.000748071	0.000595581	0.000723053	0.000596272	0.00151754	0.00146878	0.00134456	0.000814507	0.00129755	0.000692066	0.00116007	0.000261087	0.000231416	0.000342583	0.00138323	0.00120027	0.00121323
Diplorickettsiaceae	0.00125372	0.00190776	0.00133744	0.000597715	0.000865826	0.000782537	7.26938e-05	0	7.33568e-05	0.0001407	0.000444316	0.000237737	0.000236402	0.000182105	0.000353607	0.000297558	2.03861e-05	0	0.000273544	0.000182202	0.00114671	0.00104158	0.00069213	0.000561473	0.000676348	0.000802552	0.000883046	0.000407642	0.000433197	0.000755635	0.00156218	0.00158015	0.00284267	0.00240218	0.00186186	0.00236755	0.000972782	0.000278883	0.000588245	0.000368834	0.000195521	0.000514613	0.000324818	0	0	0	0.000253268	6.23519e-05	5.59952e-05
Dojkabacteria	0	0	0	0	0	0	0	0	0	0	0	0	0	0	0	0	0	0	0	0	0	0	0	0	0	0	0	0	0	0	0	0	4.27469e-05	0	0	0	0	0	0	0	0	0	0	0	0	0	0	0	0
Dokdonella	0	0	0	0	0	0	0	0	0	0	0	0	0	0	0	0	0	0	0	0	0	0	0	0	0	0	0	0	0	0	0	0	0	0	0	0	0	0	0	0	0	0	0	0	0	0	0	0	0
DS-100	0.00494524	0.00525879	0.00632077	0.00573364	0.00692661	0.00494234	0	0.00010989	0	0.0001407	0.00251135	0.00285284	0.00320217	0.00343976	0.00296637	0.00263224	0	4.42341e-05	0	7.80864e-05	0.00238029	0.00272546	0.00329672	0.00292646	0.00302367	0.00271633	0	0.000106341	9.11993e-05	0.000147441	0.00308325	0.00347634	0.00337701	0.00301761	0.00298259	0.00373547	0.00416351	0.00317927	0.00626901	0.00482557	0.00312833	0.00392171	0.00322498	0.000130543	8.9006e-05	0.000131763	0.00290284	0.00241614	0.00296775
DSSD61	0	0	0	0	0	0	0	0	0	0	0	0	0	0	0	0	0	0	0	0	0	0	0	0	0	0	0	0	0	0	0	0	0	0	0	0	0	0	0	0	0	0	0	0	0	0	0	0	0
DTB120	0	0	0	0	0	0	0	0	0	0	0	0	0	0	0	0	0	0	0	0	0	0	0	0	0	0	0	0	0	0	0	0	0	0	0	0	0	0	0	0	0	0	0	0	0	0	0	0	0
EC3	0.000470146	0.000265428	0.000458026	0.000442752	0.000490635	0.000617792	0	0	0	0	7.72723e-05	0	0.000107455	0.000121403	0.000176803	0.000114445	8.15445e-05	6.63511e-05	0	5.20576e-05	0	0	3.64279e-05	6.80573e-05	0	0	0.000147174	0	6.83995e-05	3.68602e-05	0.00012333	0	0	7.94108e-05	9.03816e-05	0.000122762	0.000291834	0.000316067	0.00016807	0.000215153	0.00023107	0	0.000278416	0	0	0	0.000175339	0.000249408	0.000373301
Edaphobaculum	0	0	0	0	0	0	0	0	0	0	0	0	0	0	0	0	0	0	0	0	0	0	0	0	0	0	0	0	0	0	0	0	0	0	0	0	0	0	0	0	0	0	0	0	0	0	0	0	0
Edwardsbacteria	0	0	0	0	0	0	0	0	0	0	0	0	0	0	0	0	0	0	0	0	0	0	0	0	0	0	0	0	0	0	0	0	0	0	0	0	0	0	0	0	0	0	0	0	0	0	0	0	0
Eel-36e1D6	0	0	0	0	0	0	0	0	0	0	0	0	0	0	0	0	0	0	0	0	0	0	0	0	0	0	0	0	0	0	0	0	0	0	0	0	0	0	0	0	0	0	0	0	0	0	0	0	0
Elev-16S-1166	0.000626861	0.000646981	0.000732842	0.00101833	0.000505065	0.000514827	0	0	0	0	5.79542e-05	0	0	0	0.000137514	6.86672e-05	0	0	0	0	5.21231e-05	0.000173596	0	0.000102086	7.95703e-05	0	0	0	0	0	0.000143885	0.000118511	0.000149614	7.94108e-05	0.000180763	0.000140299	0.00112843	0.0011899	0.00126053	0.00121408	0.00108425	0.00131315	0.00134568	0	0	0	0.000155857	7.79399e-05	0.000242646
Elev-16S-573	0.000156715	8.29463e-05	0.000238174	0	0	0	0	0	0	0	0.000270453	3.96228e-05	0.000128946	4.04678e-05	0.000117869	4.57781e-05	4.07722e-05	0	0	0	6.94975e-05	0.000260394	3.64279e-05	0.000170143	0	0.00034983	0	0	0	0	0.000431655	9.87596e-05	0.000213735	3.97054e-05	9.03816e-05	0.000140299	0.000603125	5.57766e-05	0.000184877	6.14723e-05	0	0	0.000232013	0	5.34036e-05	0	0.000214304	0.000264996	0.000223981
Ellin6055	0	0	0	0	0	0	0	0	0	0	0	0	0	0	0	0	0	0	0	0	0	0	0	0	0	0	0	0	0	0	0	0	0	0	0	0	0	0	0	0	0	0	0	0	0	0	0	0	0
Ellin6067	0	6.6357e-05	0	0	0	0	0	0.000175824	0.000244523	0	0.000154545	0.000158491	0.000107455	0.000141637	0.000117869	6.86672e-05	0.000530039	0.000774097	0.000547089	0.000442489	0	0.000190956	0.000127498	0.000170143	0	6.17347e-05	0.0012101	0.00106341	0.000957592	0.00108738	0	5.92557e-05	0	0	0	8.7687e-05	0.00044748	0.000297475	0.000252105	0.000153681	0.000159972	0.000319415	0.000324818	0.000428928	0.000249217	0.000421641	0.000506536	0.000514403	0.000354636
Elsteraceae	0	0	0	0	0	0	0	0	0	0	0	0	0	0	0	0	0	0	0	0	0	0	0	0	0	0	0	0	0	0	0	0	0	0	0	0	0	0	8.4035e-05	0	0	0	0	0	0	0	0	0	0.000223981
Elsterales	0	0	0	0	0	0	0	0	0	0	0	0	0	0	0	0	0	0	0	0	0	0	0	0	0	0	0	0	0	0	0	0	0	0	0	0	0	0	0	0	0	0	0	0	0	0	0	0	0
Elusimicrobia	0	0	0	0	0	0	0	0	0	0	0	0	0	0	0	0	0	0	0	0	0	0	0	0	0	0	0	0	0	0	0	0	0	0	0	0	0	0	0	0	0	0	0	0	0	0	0	0	0
Elusimicrobiota	0	0	0	0	0	0	0	0	0	0	0	0	0	0	0	0	0	0	0	0	0	0	0	3.40287e-05	0	0	0	0	0	0	0	0	0	1.98527e-05	0	0	0	0	0	0	0	0	0	0	0	0	0	0	0
Endobacter	0	0	0	0	0	0	0	0	0	0	0	0	0	0	0	0	0	0	0	0	0	0	0	0	0	0	0	0	0	0	0	0	0	0	0	0	0	0	0	0	0	0	0	0	0	0	0	0	0
Endomicrobium	0	0	0	0	0	0	0	0	0	0	0	0	0	0	0	0	0	0	0	0	0	0	0	0	0	0	0	0	0	0	0	0	0	0	0	0	0	0	0	0	0	0	0	0	0	0	0	0	0
Enhydrobacter	0	0	0	0	0	0	0	0	0	0	0	0	0	0	0	0	0	0	0	0	0	0	0	0	0	0	0	0	0	0	0	0	0	0	3.61526e-05	0	0	0	0	0	0	0	0	0	0	0	0	0	0
Entotheonellaceae	0.00184576	0.0021566	0.00256495	0.000730541	0.00196254	0.0020799	0	0	0	0	0.000695451	0.000257548	0.000386839	0.000526082	0.000373252	0.000503559	0	0	0	0	0.000295365	0.000190956	0.000327851	0.000289244	0.0005371	0.000144048	0	0	0	0	0.000308325	0.000256775	0.000235108	0.000138969	0.000524213	0.000280598	0.000972782	0.00126427	0.00223533	0.00241279	0.00186633	0.00170355	0.00139208	0	0	0	0.000233786	0.000249408	0.000298641
env.OPS 17	0.000940291	0.000564035	0.00106262	0.000265651	0.000779243	0.000597199	0.00903826	0.0112747	0.0123973	0.0120064	0.00243408	0.00275378	0.00251445	0.00218526	0.00271099	0.00162512	0.00656433	0.00740921	0.00619383	0.00567428	0.00198068	0.00295113	0.00284137	0.00188859	0.00183012	0.00123469	0.00318878	0.00331431	0.00396717	0.00423893	0.0010483	0.000790077	0.000299228	0.000952929	0.000921892	0.000666421	0.000894959	0.00128286	0.00107565	0.000737667	0.000764309	0.000319415	0.0016937	0.00606095	0.00918542	0.0130445	0.00296129	0.00275907	0.00253845
ER-E4-17	0	0	0	0	0	0	0	0	0	0	0	0	0	0	0	0	0	0	0	0	0	0	0	0	0	0	0	0	0	0	0	0	0	0	0	0	0	0	0	0	0	0	0	0	0	0	0	0	0
Escherichia-Shigella	0	0	0	0.000132826	2.88609e-05	0	0	0	0	0	0	0	0	0	0	0	0	0	0	0	5.21231e-05	0	0	0	0	0	0	0	0	0	0	0	0	0	0	0	0	0	0	0	0	0	0	0	0	0	0	0	0
Estrella	0	0	0	0	0	0	0	0	0	0	0	0	0	0	0	0	0	0	0	0	0	0	0	0	0	0	0	0	0	0	0	0	0	0	5.4229e-05	0	0	0	0	0	0	0	0	0	0	0	0	0	0
Eukaryota	0	0	0	0	0	0	0	0	0	0	0	0	0	0	0	0	0	0	0	0	0	0	0	0	0	0	0	0	0	0	0	0	0	0	0	0	0	0	0	0	0	3.54906e-05	4.64026e-05	0	0	0	0	3.1176e-05	0
Facklamia	0	0	0	0	0	0	0	0	0	0	0	0	0	0	0	0	0	0	0	0	0	0	0	0	0	0	0	0	0	0	0	0	0	0	0	0	0	0	0	0	0	0	0	0	0	0	0	0	0
Falsiporphyromonas	0	0	0	0	0	0	0	0	0	0	0	0	0	0	0	0	4.07722e-05	0	0	0	0	0	0	0	0	0	0	0	0	0	0	0	0	0	0	0	0	0	0	0	0	0	0	0	0	0	0	0	0
FCPU453	0	0	0	0	0	0	0	0	0	0	0	0	0	0	0	0	0	0	0	0	0	0	0	0	0	0	0	0	0	0	0	0	0	0	0	0	0	0	0	0	0	0	0	0	0	0	0	0	0
Ferribacterium	0	0	0	0	0	0	0	0	0	0	0	0	0	0	0	0	0	0	0	0	0	0	0	0	0	0	0	0	0	0	0	0	0	0	0	0	0	0	0	0	0	0	0	0	0	0	0	0	0
Ferriphaselus	0	0	0	0	0	0	0.000169619	0	0	0	0	0	0	0	0	0	0	0	0	0	0	0	0	0	0	0	0	0	0	0	0	0	0	0	0	0	0	0	0	0	0	0	0	0	0	0	0	0	0
Ferritrophicum	0	0	0	0	0	0	0	0	0	0	0	0	0	0	0	0	0	0	0	0	0	0	0	0	0	0	0	0	0	0	0	0	0	0	0	0	0	0	0	0	0	0	0	0	0	0	0	0	0
Ferrovibrionales	0	0	0	0	0	6.17792e-05	0	0	0	0	0	0	0	0	0	0	0	0	0	0	0	0	0	0	0	0	0	0	0	0	0	0	0	0	0	0	7.78225e-05	0	0	0	0	0	0	0	0	0	0	0	0
Ferruginibacter	0.000156715	0.000165893	0.000183211	0.000221376	0.000144304	0.000185338	0.0102983	0.00995604	0.0137177	0.0136479	0.000289771	0.000316982	0.000279384	0.000222573	0.000353607	0.000320447	0.0136179	0.0113239	0.0103361	0.0114527	0.00112933	0.000416631	0.000673916	0	9.94629e-05	4.11565e-05	0.00853611	0.00825919	0.00693114	0.00927035	0	0	0	5.95581e-05	0.000234992	0	0.00031129	0.000539174	0.000184877	0.000215153	0.000479915	0.000283925	0.000788845	0.00149192	0.00181572	0.00160751	0	0	0
FFCH16263	0	0	0	0	0	0	0	0	0	0	0	0	0	0	0	0	0	0	0	0	0	0	0	0	0	0	0	0	0	0	0	0	0	0	0	0	0	0	0	0	0	0	0	0	0	0	0	0	0
FFCH16767	0	3.31785e-05	0	0	0.000115443	0	0	0	0	0	0	0	0	0	0	0	0	0	0	0	0	0	0	0	0	0	0	0	0	0	0	0	0.000170988	0	0	0	0	0	5.0421e-05	0	0	0	0	0	0	0	0	0	0
Fimbriiglobus	0.00895018	0.00656934	0.00725514	0.00885504	0.00601749	0.00671334	0	8.79121e-05	0	0	0.00355453	0.00453681	0.00369646	0.00325766	0.00365394	0.00329602	0	0	7.81555e-05	0	0.0063764	0.00598906	0.00677559	0.00680573	0.00572906	0.00668793	0.000196232	0.000265854	0.000319197	0.000460753	0.00591984	0.00683416	0.00852801	0.00581684	0.00591096	0.00561197	0.00519465	0.00585654	0.00376477	0.00358076	0.0046925	0.00475574	0.0053363	0	0	5.27051e-05	0.001091	0.000857339	0.000783933
Fimbriimonadaceae	6.96512e-05	0	0	0	0	0	0	0	0	0	0	0	0	0	0	0	0	0	0	0	0	0	0	0	0	0	0	0	0	0	0	0	0	0	0	0	0	0	0	0	0	0	0	0	0	0	0	0	0
Firmicutes	0	0	0	0	0	0	0	0	0	0	0	0	0	0	0	0	0	0	0	0	0	0	3.64279e-05	0	0	0	0	0	0	0	0	0	0	0	0	0	3.89113e-05	0	0	0	0	0	0	0	0	0	0	0	0
Flavisolibacter	0	0	0	0	0	0	0	0	0	0	0	0	0	0	0	0	0	0	0	0	0	0	0	0	0	0	0	0	0	0	0	0	0	0	0	0	0	0	0	0	0	0	0	0	0	0	0	0	0
Flavobacteriaceae	0	0	0	0	2.88609e-05	0	4.84625e-05	0	0.000171166	0.00021105	0	0	0	0	0	0	0	4.42341e-05	3.90778e-05	0	0	0	0	0	0	0	4.90581e-05	5.31707e-05	4.55996e-05	0	0	0	0	0	0	0	0	0	0	0	0	0	0	3.72981e-05	0.000106807	0	0	6.23519e-05	0
Flavobacteriales	0	0	0	0	0	0	0	4.3956e-05	7.33568e-05	4.68999e-05	3.86361e-05	0	0	0	0	4.57781e-05	0	4.42341e-05	0	5.20576e-05	0	0	0	0	0	0	0	0	0	0	0	0	0	0	0	0	0	0	0	0	0	0	0	0	0	0	0	0	0
Flavobacterium	0.000452733	0.000846052	0.000971016	0.000354202	0.000389622	0.000864909	0.029126	0.0362637	0.0380233	0.0361129	0.00401816	0.00550757	0.00498592	0.00461333	0.00581487	0.0039827	0.0317412	0.0375769	0.0386479	0.0301674	0.00456946	0.0036108	0.00621095	0.00260319	0.00284464	0.00203725	0.0210459	0.0270994	0.025057	0.0269264	0.00032888	0.000711069	0.000363349	0.000853666	0.000921892	0.000982094	0.00062258	0.000557766	0.00109246	0.000368834	0.000568788	0.000496868	0.000835247	0.0328037	0.0384506	0.0510712	0.00691617	0.00696783	0.00632746
Fluviicola	0	0	9.16053e-05	0	0	0	0.00218081	0.00356044	0.00369229	0.00365819	0.000463634	0.000475473	0.000666223	0.000404678	0.000333962	0.000297558	0.000305792	0.000309639	0.000449394	0.000130144	0.000191118	0.000347192	0.000382493	0.000255215	0.000179033	0.000267517	0.000294349	0.000106341	0.000569995	0.000294882	0.00024666	0.000474046	0.000320602	0.000496317	0.000451908	0.000561197	0	0	0	0	0	0	0	0.00223789	0.00347123	0.00400559	0.00296129	0.00222908	0.00266911
Fodinicurvataceae	0	0	0	0	0	0	0	0	0	0	0	0	0	0	0	0	0	0	0	0	0	0	0	0	0	0	0	0	0	0	0	0	0	0	0	0	0	0	0	0	0	0	0	0	0	0	0	0	0
Frankiales	0.000139302	0.000132714	0.000567953	0.000575578	0.000476204	0.000391269	0	0	0	4.68999e-05	3.86361e-05	0	0	0.000343976	0	0.00048067	0	0.000132702	0	0	0.00121621	0.000104158	0.000182139	0.000187158	0.000198926	0.000226361	0	0	0	0	0.00020555	0.000256775	0.000149614	0	0.000144611	0.000175374	0.000603125	0.00128286	0.00067228	0.000169049	0	0.000709811	0	0	5.34036e-05	0	0	0.000171468	0
FS117-23B-02	0	0	0	0	0	0	0	0	0	0	0	0	0	0	0	0	0	0	0	0	0	0	0	0	0	0	0	0	0	0	0	0	0	0	0	0	0	0	0	0	0	0	0	0	0	0	0	0	0
FS118-23B-02	0	0	0	0	0	0	0	0	0	0	0	0	0	0	0	0	0	0	0	0	0	0	0	0	0	0	0	0	0	0	0	0	0	0	0	0	0	0	0	0	0	0	0	0	0	0	0	0	0
Fuerstia	0	0	0	0	0	0	0	0	0	0	0	0	0	0	0	0	0	0	0	0	0	0	0	0	0	0	0	0	0	0	0	0	0	0	0	0	0	0	0	0	0	0	0	0	0	0	0	0	3.73301e-05
FukuN57	0	9.95355e-05	9.16053e-05	0	0	0.000205931	0	0	0	0	0	0.000198114	0.000150437	0.00010117	0	0	0	0	0	0	0	0	0	0.000170143	0	0	0	0	0	0	0	0	0	0	0	0.000105224	0.000680947	0.000520582	0.00067228	0.000891348	0.000515464	0.000283925	0.000440825	0	0	0	0.00118841	0.000545579	0.00173585
Fulvimonas	0	0	0	0	0	0	0	0	0	0	0	0	0	6.07017e-05	0	0	0	0	0	0	0	0	5.46418e-05	0	0	0	0	0	0	0	0	0	0	0	0	0	0	0	3.3614e-05	0	0	0	0	0	0	0	0	0	0
Fusobacterium	0	0	0	0	0	0	0	0	0	0	0	0	0	0	0	0	0	0	0	0	0	0	0	0	0	0	0	0	0	0	0	0	0	0	0	0	0	0	0	0	0	0	0	0	0	0	0	0	0
FW22	0	0	0	0	0	0	0	0	0	0	0	0	0	0	0	0	0	0	0	0	0	0	0	0	0	0	0	0	0	0	0	0	0	0	0	0	0	0	0	0	0	0	0	0	0	0	0	0	0
Ga0074140	0	0	0	0	0	0	0	0	0	0	0	0	0	0	0	0	0	0	0	0	0	0	0	0	0	0	4.90581e-05	0	0	0	0	0	0	0	0	0	0	0	0	0	0	0	0	0	3.56024e-05	0	0	0	0
Ga0077536	0.000383082	0.000713338	0.000494669	0.000730541	0.000634939	0.000885502	0	0	0	0	0.000579542	0.00071321	0.000494294	0.000566549	0.000707214	0.000595115	0.000224247	0.000243287	0.000156311	0.000130144	0.00071235	0.000572867	0.000582846	0.000680573	0.000954844	0.0004733	0.000228938	0.000230407	0.000296398	0.000258022	0.0012333	0.00120487	0.00119691	0.000933077	0.00133765	0.00128023	0.000155645	9.2961e-05	0	0.000215153	0.000355492	0.000283925	0.000185611	0	0	0	0.00027275	0.000124704	0.000130656
Gaiella	0.00184576	0.00253816	0.00168554	0.00252369	0.00215013	0.00160626	0	0	0	0	0.000714769	0.000614153	0.000967097	0.00093076	0.000353607	0.000434892	0	0	0	0	0.000538606	0.000607586	0.000673916	0.000765645	0.000596777	0.000679082	0	0	0	0	0.000637205	0.000592557	0.000833565	0.000456612	0.000614595	0.000578734	0.00422187	0.00425761	0.00526059	0.00396496	0.0044792	0.00516388	0.00401383	3.72981e-05	0	0	0.00298077	0.0023382	0.00268777
Gaiellales	0.00663428	0.00630392	0.0062658	0.0094749	0.00786458	0.00488056	7.26938e-05	0.00032967	0.000195618	0.000328299	0.00282044	0.00279341	0.00272936	0.00256971	0.00290743	0.00217446	0.00116201	0.00212324	0.00230559	0.000598662	0.00178956	0.00199635	0.00187604	0.00180352	0.00224786	0.00216072	0.00178244	0.000708943	0.00102599	0.00156656	0.00162384	0.00221221	0.00220147	0.00212424	0.00202455	0.00161344	0.00791844	0.00948202	0.0098321	0.00834486	0.0102737	0.0097954	0.00684439	0.000130543	0.000213614	0	0.00547449	0.00537785	0.00714872
Galbitalea	0	0	0	0	0	0	0	0	0	0	0	0	0	0	0	0	0.000183475	0	9.76944e-05	0.000130144	6.94975e-05	0	0.000218567	0.000153129	0	0	0.000228938	0.000212683	0.000136799	5.52904e-05	0.000226105	9.87596e-05	0.000277855	0.00021838	0.000162687	0.000245524	0	0	0	0	0	0	0	0	0	0	0	0	0
Gallionella	0.000522384	0.000331785	0.000329779	0.000243514	0.000158735	0.000617792	0.0734934	0.0495165	0.0353091	0.0275537	0.0226794	0.00620097	0.00921966	0.00392538	0.0184465	0.00281535	0.0611176	0.0445658	0.0328839	0.0390432	0.00378762	0.00256922	0.00191246	0.000833702	0.000875274	0.000411565	0.054618	0.0381943	0.044984	0.0229455	0.0020555	0.00163941	0.00205185	0.00198527	0.00345258	0.00213956	0.000505846	0.000390436	0.000285719	0.000368834	0.000568788	0.000212943	0.00034802	0.0732162	0.029283	0.0288297	0.00685772	0.00388141	0.00281843
Gallionellaceae	0.000278605	0	0	0	0	0	0.000169619	0.00010989	2.44523e-05	0.00016415	0.000424998	0.000118868	0	0	0.000196448	0	0.000489267	0.000132702	3.90778e-05	0	0	0	0.000109284	0	0	0	0	0	0	0	2.0555e-05	0	0	0	0	0	7.78225e-05	0	0	0	0	1.77453e-05	0	9.32453e-05	0	0	0	0	0
Gammaproteobacteria	0.000853227	0.000995355	0.000916053	0.00119543	0.00115443	0.000679572	0.000145388	0.000395604	0.000342332	4.68999e-05	0.00119772	0.000752833	0.00107455	0.000789122	0.00115904	0.000366225	0.000428108	0.000442341	0.000468933	0.000598662	0.00177219	0.00246506	0.00214925	0.00124205	0.00163119	0.00185204	0.00042517	0.000425366	0.000250798	0.000589764	0.00279548	0.00272576	0.00307778	0.00345437	0.00258491	0.00378808	0.000719858	0.000725096	0.00176474	0.0011526	0.000657661	0.000851774	0.000951254	0.000223789	0.000231416	0.000131763	0.0013053	0.00166791	0.0011759
Gastranaerophilales	0	0	0	0	0	0	0	0	0	0	0	0	0	0	0	0	0	0	0	0	0	0	0	0	0	0	0	0	0	0	0	0	0	0	0	0	0	0	0	0	0	0	0	0	0	0	0	0	0
Gemella	0	3.31785e-05	0	0	0	0	0	0	0	0	0	0	0	0	0	0	0	0	0	0	0	0	0	0	0	0	0	0	0	0	0	0	0	0	0	0	0	0	0	0	0	0	0	0	0	0	0	0	0
Gemmata	0.0124327	0.0128898	0.0136309	0.0114451	0.01254	0.0119028	0.0007754	0.000989011	0.00127152	0.00143045	0.019434	0.0192171	0.0187187	0.0191817	0.0189769	0.0174644	0.00120278	0.00161454	0.00138726	0.00163981	0.0189033	0.0199809	0.01805	0.0191411	0.0182614	0.0216277	0.00122645	0.0015774	0.00175559	0.00237749	0.0194039	0.0210555	0.0205613	0.019952	0.0186548	0.018046	0.00873558	0.0101699	0.00650431	0.00816044	0.00908283	0.00924529	0.0087237	9.32453e-05	0.000124608	0.00010541	0.00779287	0.0101789	0.00767135
Gemmataceae	0.0106915	0.00907432	0.0100033	0.00816878	0.00873041	0.00817545	0	0	0	0	0.00239544	0.00192171	0.0021706	0.0024483	0.00176803	0.00256357	4.07722e-05	0	0	0	0.00236292	0.00232619	0.00238603	0.00229693	0.00212851	0.00292211	0	0.000124065	4.55996e-05	9.21506e-05	0.00256937	0.00244924	0.00318465	0.00311687	0.00296452	0.00338472	0.00904687	0.00981668	0.00879006	0.00885201	0.00721649	0.00693841	0.00967495	0	0	0	0.00204563	0.00187056	0.0019225
Gemmatimonadaceae	0.00233332	0.00288653	0.00271152	0.00320995	0.00274178	0.00317133	0	0	0	0	0.00104318	0.00124812	0.000967097	0.00093076	0.00102153	0.000640894	0	0	0	0	0.00111196	0.00126725	0.00120212	0.000765645	0.0013527	0.00115238	8.17635e-05	0	0	0	0.00127441	0.0015604	0.00207323	0.00188601	0.00171725	0.00199926	0.00459153	0.00396014	0.00400007	0.00494852	0.00531461	0.00427661	0.00498828	0	0	0	0.00124686	0.00132498	0.00151187
Gemmatimonas	0.000208954	0.000165893	0.000146568	0.000332064	0.0003319	0.000226524	0	0	0	0	0.000135227	0.00013868	8.59642e-05	0.000141637	0.000275028	9.15562e-05	0	0	0	0	0.000225867	0.00043399	0.000291423	0.000306258	0.000318281	0.000205782	0	0	0	0	0.00028777	0.000395038	0.000341975	0.000615433	0.000397679	0.000719033	0	5.57766e-05	1.6807e-05	0.000107576	0	0	0	0	0	0	0	0	0
Geobacillus	0	0	0	0	0	0	0	0	0	0	0	0	0	0	0	0	0	0	0	0	0	0	0	0	0	0	0	0	0	0	0	0	0	0	0	0	0	0	0	0	0	0	0	0	0	0	0	0	0
Geobacter	8.7064e-05	0	0	0	0	0	0	0	0	0	0	0	0	0	0	0	0	0	0	0	0	0	0	0	0	0	0	0	0	0	0	0	0	0	0	0	0	0	0	0	0	0	0	0	0	0	0	0	0
Geofilum	0	0	0	0	0	0	0	0	0	0	0	0	0	0	0	0	0	0	0	0	0	0	0	0	0	0	0	0	0	0	0	0	0	0	0	0	0	0	0	0	0	0	0	0	0	0	0	0	0
Geothrix	0	0	0	0	0	0	0	0	0	0	0	0	0	0	0	0	0	0	0	0	0	0	0	0	0	0	0	0	0	0	0	0	0	0	0	0	0	0	0	0	0	0	0	0	0	0	0	0	0
GIF3	0	0	0	0	0	0	0	0	0	0	0	0	0	0	0	0	0	0	0	0	0	0	0	0	0	0	0	0	0	0	0	0	0	0	0	0	0	0	0	0	0	0	0	0	0	0	0	0	0
GIF9	0	0	0	0	0	0	0	0	0	0	0	0	0	0	0	0	0	0	0	0	0	0	0	0	0	0	0	0	0	0	0	0	0	0	0	0	0	0	0	0	0	0	0	0	0	0	0	0	0
Gimesiaceae	0.000174128	0.000132714	0	0.000177101	0.000173165	0.000164745	0	0	0	0	0	0	0	0	0	0	0	0	0	0	6.94975e-05	0	0	0	0	0	0	0	0	0	4.111e-05	7.90077e-05	0	0	3.61526e-05	0	0	0.000185922	0.000285719	0.000307361	0.000142197	3.54906e-05	0.000116007	0	0	0	0	7.79399e-05	0.00011199
GKS98 freshwater group	0	0	0	0	0	0	0	0	0	0	0	0	0	0	0	0	0	0	0	0	0	0	0	0	0	0	0	0	0	0	0	0	0	0	0	0	0	0	0	0	0	0	0	0	0	0	0	0	0
GOUTA6	0	0	0	0	0	0	0	0	0	0	0	0	0	0	0	0	0	0	0	0	0	0	0	0	0	0	0	0	0	0	0	0	0	0	0	0	0	0	0	0	0	0	0	0	0	0	0	0	0
Gracilibacteria	0	0	0	0	0	0	7.26938e-05	4.3956e-05	9.78091e-05	0	0.000328407	0.000217925	0.000236402	0.000242807	0.00053041	0.000343336	0	0.00022117	0.000117233	0	6.94975e-05	0.000520788	0.000236781	0.000306258	9.94629e-05	0.000144048	0	0	0.000159599	0.000165871	6.1665e-05	7.90077e-05	0	0.000119116	5.4229e-05	0.000175374	0	0	0	0	0	0	0	0.000634068	5.34036e-05	0	3.89643e-05	4.67639e-05	0.000335971
Granulicatella	0	0	0	0	0	0	0	0	0	0	0	0	0	0	0	0	0	0	0	0	0	0	0	0	0	0	0	0	0	0	0	0	0	0	0	0	0	0	0	0	0	0	9.28053e-05	0	0	0	0	0	0
GTL1	0	0	0	0	0	0	0	0	0	0	0	0	0	0	0	0	0	0	0	0	0	0	0	0	0	0	0	0	0	0	0	3.95038e-05	4.27469e-05	0	5.4229e-05	0	0	0	0	0	0	0	0	0	0	0	0	0	0
GW2011_GWC1_47_15	0	0	0	0	0	0	0	0	0	0	0	0	0	0	0	0	0	0	0	0	0	0	0	0	0	0	0	0	0	0	0	0	0	0	0	0	0	0	0	0	0	0	0	0	0	0	0	0	0
GWA2-38-13b	0	0	0	0	0	0	0	0	0	0	0	0	0	0	0	0	0	0	0	0	0	0	0	0	0	0	0	0	0	0	0	0	0	0	0	0	0	0	0	0	0	0	0	0	0	0	0	0	0
GWA2-50-13	0	0	0	0	0	0	0	0	0	0	0	0	0	0	0	0	0	0	0	0	0	0	0	0	0	0	0	0	0	0	0	0	0	0	0	0	0	0	0	0	0	0	0	0	0	0	0	0	0
GWB1-42-6	0	0	0	0	0	0	0	0	0	0	0	0	0	0	0	0	0	0	0	0	0	0	0	0	0	0	0	0	0	0	0	0	0	0	0	0	0	0	0	0	0	0	0	0	0	0	0	0	0
GWF2-44-16	0	0	0	0	0	0	0	0	0	0	0	0	0	0	0	0	0	0	0	0	0	0	0	0	0	0	0	0	0	0	0	0	0	0	0	0	0	0	0	0	0	0	0	0	0	0	0	0	0
H3.93	0	0	0	0	0	0	0	0	0	0	0	0	0	0	0	0	0	0	0	0	0	0	0	0	0	0	0	0	0	0	0	0	0	0	0	0	0	0	0	0	0	0	0	0	0	0	0	0	0
Hadarchaeales	0	0	0	0	0	0	0	0	0	0	0	0	0	0	0	0	0	0	0	0	0	0	0	0	0	0	0	0	0	0	0	0	0	0	0	0	0	0	0	0	0	0	0	0	0	0	0	0	0
Haemophilus	0	0	0	0	0	0	0	0	0	0	0	0	0	0	0	0	0	0	0	0	0	0	0	0	0	0	0	0	0	0	0	0	0	0	0	0	0	0	0	0	0	0	0.00211132	0	0	0	0	0	0
Halarcobacter	0	0	3.66421e-05	0	0	0	0	0	0	0	0	0	0	0	0	0	0	0	0	0	0	0	0	0	0	0	0	0	0	0	0	0	0	0	0	0	0	0	0	0	0	0	0	0	0	0	0	0	0
Haliangium	0.00884571	0.00851029	0.00729178	0.00774816	0.0107074	0.00897858	0	4.3956e-05	0	0.0001876	0.00517724	0.00705286	0.00483549	0.00615111	0.00675782	0.00512715	0.000305792	0.000199053	0.000722939	0.000364403	0.00988602	0.0121691	0.0116387	0.0109232	0.0122737	0.0102891	0.00279631	0.00253447	0.00202918	0.00392562	0.0132169	0.0136486	0.012076	0.0141947	0.0121111	0.0134161	0.0100586	0.011899	0.00917662	0.0110035	0.00961607	0.0115699	0.00988376	0	0.000124608	0.000158115	0.00508484	0.00442699	0.00573018
Halieaceae	0	0	0	0	0	0	0	0	0	0	0	0	0	0	0	0	0	0	0	0	0	3.47192e-05	0	0	0	0	0	0	0	0	0	0	0	0	0	0	0	0	0	0	0	0	0	0	0	0	0	0	0
Halioglobus	3.48256e-05	0	0	0	0	0	0	0	0	0	0	0	0	0	0	0	0	0	0	0	0	0	0	0	0	0	0	0	0	0	0	0	0	0	0	0	0	0	0	0	0	0	0	0	0	0	0	0	0
Haliscomenobacter	0	0	0	0	0	0	0	0	0	0	3.86361e-05	0	0	0	0	0	6.11583e-05	0	0	0	0	6.94384e-05	0	8.50716e-05	0	0	0.000523286	0.000957073	0.000387597	0.00110581	0	9.87596e-05	6.41204e-05	0	0	0.000122762	0	0	0	0	0	0	0	0	0	0	0	0	0
HDB-SIOI1093	0	0	0	0	0	0	0	0	0	0	0	0	0	0	0	0	0	0	0	0	0	0	0	0	0	0	0	0	0	0	0	0	0	0	0	0	0	0	0	0	0	0	0	0	0	0	0	0	0
Heliimonas	0	0	0	0	0	0	0	0	0	0	0	0	0	0	0	0	0	0	0	0	0	0	0	0	0	0	0	0	0	0	0	0	0	0	0	0	0	0	0	0	0	0	0	0	0	0	0	0	0
Hirschia	0	0	0	0	0.000129874	8.23723e-05	0	0	0	0.0001407	9.65904e-05	0	0	0	0	0	0.000978533	0.000928916	0.00138726	0.000780864	0.000816596	0.000902699	0.000728558	0.00115697	0.000815596	0.000905443	0.00160256	0.0015065	0.00107159	0.00132697	0.000760534	0.000750573	0.00106867	0.000933077	0.00140995	0.00106978	0	0	0	0	0	0	0	0	0	0	0.000116893	0	0
Holospora	0	0	0	0	0	0	0	0	0	0	0	0	0	0	0	0	0	0	0	0	0	0	0	0	0	0	0	0	0	0	0	0	0	0	0	0	0	0	0	0	0	0	0	0	0	0	0	0	0
Holosporaceae	0	0	0	0	0	0	0	0	0	0.00016415	0	0	0	0	0	4.57781e-05	0.000101931	0	9.76944e-05	7.80864e-05	0.000173744	0	0	0	0	0.000144048	0	0	0	0.000184301	0	0	4.27469e-05	3.97054e-05	0.000108458	0.000175374	0.000116734	7.43688e-05	8.4035e-05	0.000184417	0.000124422	7.09811e-05	0	0.000223789	0.000284819	0.000316231	0	0.000171468	3.73301e-05
Hungateiclostridiaceae	0	0	0	0	0	0	0	0	0	0	0	0	0	0	0	0	0	0	0	0	0	0	0	0	0	0	0	0	0	0	0	0	0	0	0	0	0	0	0	0	0	0	0	0	0	0	0	0	0
Hyalangium	0	9.95355e-05	0	0	0	0	0	0	0	0	0	0	0	0	0	0	0	0	0	0	0	3.47192e-05	0	0	0	0	0	0	0	0	0	3.95038e-05	0	0	0	0	0	0	0	0	0	0	0	0	0	0	0	0	0
Hydrogenedensaceae	0	0	0	0	0	0	0	0	0	0	0	0	0	0	0	0	0	0	0	0	0	0	0	0	0	0	0	0	0	0	0	0	0	0	0	0	9.72782e-05	0	0	0	0	3.54906e-05	0	0	0	0	0	0	0
Hydrogenophaga	0	0	0	0	0	0	0.00242313	0.00228571	0.0015894	0.0019229	0.000193181	0.00013868	0.000150437	0	0	0.000160223	0	0	0.000136772	0	0	0	0	0	0	0	0	0	0	0	0	0	0	0	0	0	0	0	0	0	0	0	0	0.0039909	0.00309741	0.00271431	0.000409125	0.000140292	0.000279976
Hydrogenophilaceae	0	0	0	0	0	0	0	0	0	0	0.000270453	0	0	0	0.000117869	0	0.000122317	0.000110585	0.000214928	0	0	0	0	0	0	0	0	0	0	0	0	0	0	0	0	0	0	0	0	0	0	0	0	0.000764612	3.56024e-05	0	0	0	0
Hyphomicrobiaceae	0.00872382	0.00792966	0.00712689	0.00936421	0.00865826	0.00817545	4.84625e-05	0	0	0	0.00303294	0.00372454	0.00393286	0.00350047	0.00251454	0.00327314	0	0	0.000117233	0	0.00340538	0.00348928	0.00309637	0.00316466	0.00391884	0.00329252	0.000588697	0.000230407	0.000159599	0.000294882	0.0028777	0.00393063	0.00489452	0.00450656	0.00321758	0.0040336	0.00677056	0.00647009	0.00796652	0.00799139	0.00794525	0.0080741	0.00633396	0	0	0	0.00430556	0.00456728	0.00356503
Hyphomicrobium	0.0128332	0.013205	0.013466	0.0157841	0.013175	0.0129325	0.010056	0.00624176	0.00921851	0.00741019	0.0148749	0.0149972	0.0147644	0.0167941	0.0146354	0.0168463	0.028194	0.0241518	0.0190504	0.0168667	0.0133262	0.0133148	0.0105094	0.0112295	0.0130296	0.0128408	0.0310047	0.0202758	0.0317373	0.0187434	0.012888	0.0120882	0.01276	0.0132815	0.0119665	0.0129952	0.0101169	0.00989105	0.0134624	0.0118334	0.0100604	0.0100793	0.011299	0.00936183	0.00628382	0.0057185	0.0210797	0.0198591	0.0205876
Hyphomonadaceae	0	0	0	0	0	0	0	0	0	0	3.86361e-05	0	0	0	0	0	0	0	0	0	0	3.47192e-05	0	0	0	0	0	0	0	5.52904e-05	0	0	0	0	0	0	3.89113e-05	0	0	0	0	0	0	0	0	0	0	0	0
I-8	0	0	0	0	0	0	0	0	0	0	0	0	0	0	0	0	0	0	0	0	0	0	0	0	0	0	0	0	0	0	0	0	0	0	0	0	0	0	0	0	0	0	0	0	0	0	0	0	0
Iainarchaeales	0	0	0	0	0	0	0	0	0	0	0	0	0	0	0	0	0	0	0	0	0	0	0	0	0	0	0	0	0	0	0	0	0	0	0	0	0	0	0	0	0	0	0	0	0	0	0	0	0
Iamia	0.00132337	0.000928998	0.000769484	0.00108474	0.000620509	0.000823723	0	0	0	0	0.000811359	0.000772644	0.000881133	0.00109263	0.000884017	0.000778228	0	0	9.76944e-05	0	0.000747098	0.00135405	0.00123855	0.000986831	0.0010742	0.000884865	0	0	0.000182399	0	0.000945529	0.00114561	0.00149614	0.00152866	0.00124727	0.00126269	0.0012257	0.00117131	0.0012101	0.00130629	0.00120867	0.00143737	0.00088165	0	0	0	0.00225993	0.00115351	0.00177318
Ignavibacteriales	0	0	0	0	0	0	0	0	0	0	0	0	0	0	0	0	0	0	0	0	0	0	0	0	0	0	0	3.54472e-05	0	0	0	0	0	0	0	0	0	0	0	0	0	0	0	0	0	0	0	0	0
Ignavibacterium	0	0	0	0	0	0	0	0	0	0	0	0	0	0	0	0	0	0	0	0	0	0	0	0	0	0	0	0	0	0	0	0	0	0	0	0	0	0	0	0	0	0	0	0	0	0	0	0	0
Ilumatobacter	0.00633826	0.00487724	0.00520318	0.00876649	0.00538255	0.00485997	0.000169619	0.000461538	0.00022007	0.000375199	0.00367043	0.00412077	0.00371795	0.00433006	0.00422364	0.00347914	0.000122317	0.000331756	0.000508011	0.000468518	0.0035965	0.00399271	0.00404349	0.00394732	0.00370002	0.00456837	0.000654108	0.000460813	0.000319197	0.000663484	0.00511819	0.00367386	0.00309915	0.00532052	0.00319951	0.00415636	0.00638145	0.00431339	0.00398326	0.00431843	0.00366157	0.00558976	0.00559152	0.000111894	0.000391626	0.000158115	0.00337041	0.00374111	0.00410632
Ilumatobacteraceae	0.00139302	0.00112807	0.00111758	0.00137253	0.00121216	0.00156507	0	0	0	0	0.000792041	0.000435851	0.000558767	0.00082959	0.000766148	0.00073245	0	4.42341e-05	0	0	0.00071235	0.00105894	0.000728558	0.000697587	0.000576885	0.00069966	0	0.000159512	0	0	0.00133607	0.00122462	0.00130378	0.00133013	0.00113881	0.00106978	0.000894959	0.00092961	0.000907578	0.00095282	0.00113758	0.00125992	0.000812046	3.72981e-05	0.000160211	0	0.000954626	0.000794987	0.000858593
IMCC26207	0	0	0	0	0	0	0	0	0	0	0	0	0	0	0	0	0	0	0	0	0	0	0	0	0	0	0	0	0	0	0	0	0	0	0	0	0	0	0	0	0	0	0	0	0	0	0	0	0
IMCC26256	0.000226366	0.000132714	0.000311458	0.000177101	0.000101013	0.000123558	0	0	0	0	0	0	0.000107455	0	9.82241e-05	0	0	0	0	0	0.000121621	8.6798e-05	0	0	0.000139248	0	0	0	0	0	0	0.000118511	0	3.97054e-05	0.000126534	0.000122762	0.000291834	0.000483397	0.000655473	0.000338097	0.000515464	0.000621085	0.000417624	0	0	0	0.000409125	0.000249408	0.000391967
Immundisolibacter	0	0	0	0	0	0	0	0	0	0	0	0	0	0	0	0	0	0	0	0	0	0	0	0	0	0	0	0	0	0	0	0	0	0	0	0	0	0	0	0	0	0	0	0	0	0	0	0	0
Inhella	0	0	0	0	0	0	0	0	0	0	0	0	0.000128946	0	0	0	0	0	0	0	0	0	0	0	0	0	0	0	0	0	0	0	0	0	0	0.000105224	0	0	0	0	0	0	0	0	0	0	0	0	0
Inquilinus	0	0	0	0	0	0	0	0	0	0	0	0	0	0	0	0	0	0	0	0	0	0	0	0	0	0	0	0	0	0	0	0	0	0	0	0	0	0	0	0	0	0	0	0	0	0	0	0	0
IS-44	0.00670393	0.00580624	0.00692536	0.0067077	0.00655142	0.00825783	0	0	0	0	0.00158408	0.00180284	0.00174077	0.00210433	0.00190555	0.00164801	8.15445e-05	0	0	0.000286317	0.000503857	0.000920059	0.000710344	0.00103787	0.00123334	0.000740817	0	0	0	0	0.00133607	0.00104685	0.00126103	0.00081396	0.00103035	0.00112239	0.0103115	0.0109694	0.00855477	0.0111726	0.0120156	0.0116409	0.0145704	0	0	0	0.00124686	0.00163674	0.00138122
Isosphaeraceae	0	0	0	0	0	0	0	0	0	0	0	0	0	0	0	0	0	0	0	0	0	0	0	0	0	0	0	0	0	0	0	0	0	0	0	0	0	0	0	0	0	0	0	0	0	0	0	0	0
Jahnella	0	0	0	0	0	0	0	0	0	0	0	0	0	8.09356e-05	0	0	0	0	0	0	0	0	0	0	0	0.000102891	0	0	0	0	0	0	0	0	0	0	0	0	0	3.07361e-05	0	0	0	0	0	0	0	0	0
Jatrophihabitans	0.000975117	0.00129396	0.000714521	0.00152749	0.000894687	0.00107084	0	0	0	0	0.000251135	0.000396228	0.000300875	0.00046538	0.000314317	0.000206002	0	0	0	0	0.000469108	0.000364552	0.000364279	0.000255215	0.000278496	0.000246939	0	0	0	0	0.00053443	0.000276527	0.000256482	0.00029779	0.000307297	0.000298136	0.00149808	0.00161752	0.00157986	0.00164438	0.00159972	0.00138413	0.00136888	0	0	0	0.000526018	0.000810575	0.000877258
JdFR-76	0	0	0	0	0	0	0	0	0	0	0	0	0	0	0	0	0	0	0	0	0	0	0	0	0	0	0	0	0	0	0	0	0	0	0	0	0	0	0	0	0	0	0	0	0	0	0	0	0
JG30-KF-CM45	0	0	0	0	0	0	0	0	0	0	0	0	0	0	0	0	0	0	0	0	0	0	0	0	0	0	0	0	0	0	0	3.95038e-05	0	0	0	0	0	0	0	0	0	0	0	0	0	0	0	0	0
JG30-KF-CM66	0.019067	0.0203716	0.0217288	0.0262773	0.0226991	0.0222611	0	0	0	9.37998e-05	0.00917608	0.00946985	0.00902624	0.0116952	0.00984206	0.00890384	0	6.63511e-05	0	0.000104115	0.00811384	0.00954778	0.0092709	0.00697587	0.00793714	0.00905443	0.00017988	0.000159512	0.000205198	0.000313312	0.012148	0.0116536	0.014192	0.0147903	0.0140272	0.0126795	0.0296309	0.0325178	0.0292778	0.0295067	0.0316388	0.0331127	0.0216468	9.32453e-05	0.000231416	0	0.0138518	0.0115039	0.0143721
JG36-GS-52	0	0	0	0	0	0	0	0	0	0	0	0	0	0	0	0	0	0	0	0	0	0	0	0	0	0	0	0	0	0	0	0	0	0	0	0	0	0	0	0	0	0	0	0	0	0	0	0	0
JG36-TzT-191	0.000104477	9.95355e-05	0.000219853	0	0.000101013	0.000144152	0	0	0	0	3.86361e-05	9.9057e-05	4.29821e-05	0	0	0	0	0	0	0	0.000104246	0.000156236	7.28558e-05	0.000272229	0.000119355	0.000205782	0	0	0	0	0.00020555	0.000217271	0.000170988	0.000238232	0.000108458	7.01496e-05	0.000175101	0.000241699	0.00033614	0.00047641	0.000391042	0.000372651	0.000255214	0	0	0	9.74108e-05	0.000249408	0.000149321
JGI 0000069-P22	0.000574623	0.000265428	0.000256495	0.000243514	0.000230887	0.000370675	4.84625e-05	0.00010989	0	7.03499e-05	0.000714769	0.000653776	0.000730696	0.00082959	0.000825083	0.000595115	0	0	0	0	0.000173744	8.6798e-05	0.000109284	0.0001191	7.95703e-05	8.2313e-05	0	0	0	0	8.22199e-05	0.000316031	0.000299228	0.00021838	0.000126534	0.000175374	0.000194556	0.000204514	0.000352947	0.000261257	0.000426591	0.000248434	0.000324818	0.00020514	0.000267018	0.000342583	0.00072084	0.000561167	0.000765268
JGI 0001001-H03	0.0589772	0.0478434	0.0314389	0.0512486	0.0327426	0.0536656	0	0.000307692	0.00075802	0.000398649	0.0171158	0.028568	0.027616	0.0217919	0.0253418	0.0195473	0.000652356	0.000530809	0.000840172	0.000390432	0.0251755	0.0231056	0.0243338	0.0196005	0.0142232	0.0266077	0.00125916	0.00093935	0.00145919	0.00108738	0.0216444	0.0225369	0.0251993	0.0220762	0.0177329	0.0172217	0.0388334	0.0293757	0.0321014	0.0317197	0.0300569	0.0257484	0.0338275	9.32453e-05	0.000249217	0	0.0209628	0.0181444	0.0229207
JS1	0	0	0	0	0	0	0	0	0	0	0	0	0	0	0	0	0	0	0	0	0	0	0	0	0	0	0	0	0	0	0	0	0	0	0	0	0	0	0	0	0	0	0	0	0	0	5.84465e-05	0	0
JTB23	0	0	0	0	0	0	0	0	0	0	0	0	0	0	0	0	0	0	0	0	0	0	0	0	0	0	0	0	0	0	0	0	0	0	0	0	0	0	0	0	0	0	0	0	0	0	0	0	0
Kapabacteriales	0	0	0	0	0	0	0	4.3956e-05	0	0	0	0	0	0	0	0	0	0.000199053	0	0	0	0	0	0	0	0	3.27054e-05	0	4.55996e-05	0	0	0	0	0	0	0	0	5.57766e-05	8.4035e-05	0	7.10985e-05	0	0	0	0	0	0	0	0
Kazania	0	0	0	0	0	0	0	0	0	0	0	0	0	0	0	0	0	0	0	0	0	0	0	0	0	0	0	0	0	0	0	0	0	0	0	0	0	0	0	0	0	0	0	0	0	0	0	0	0
KCM-B-112	0	0	0	0	0	0	0	0	0	0	0	0	0	0	0	0	0	0	0	0	0	0	0	0	0	0	0	0	0	0	0	0	0	0	0	0	0	0	0	0	0	0	0	0	0	0	0	0	0
KD3-10	0	0	0	0	0	0	0	0	0	0	0	0	0	0	0	0	0	0	0	0	0	0	0	0	0	0	0	0	0	0	0	9.87596e-05	0	0	0	0	0	0	0	0	0	0	0	0	0	0	0	0	0
KD3-93	0	0	0	0.000132826	0	0	0.000630013	0.000637363	0.000440141	0.000844198	0	0	0.000128946	4.04678e-05	0.000176803	0.000114445	0.000305792	0.000176936	0.000410317	0	0.000121621	0.000277754	0.000291423	0.000136115	9.94629e-05	0.000144048	0.000212585	0.000460813	0.000478796	0.000387033	0	0	0	0.000198527	0	5.26122e-05	0	0	0	0	0	0	0	0.00229383	0.00309741	0.00424276	0.000564983	0.000452051	0.000671943
KD4-96	0.00515419	0.00449569	0.00575281	0.00681838	0.00499293	0.00498353	0	8.79121e-05	0	0	0.00229885	0.0015651	0.00180525	0.0024483	0.00168945	0.00180824	0	0	0	0	0.00231079	0.00291641	0.00191246	0.00171845	0.00224786	0.00230476	0.000147174	7.08943e-05	0.000159599	0.000110581	0.0035149	0.00337758	0.00341975	0.00466538	0.00352488	0.00319181	0.00505846	0.00574499	0.00653793	0.00605502	0.00643441	0.0060334	0.00614835	0	0	5.27051e-05	0.00239631	0.00188615	0.00403166
KF-JG30-B3	0.000487559	0.000149303	0.000384742	0	0.000259748	0.000205931	0	0	0	0	0	3.96228e-05	0	6.07017e-05	0	0	0	0	0	0	0	0	0	0	0	0	0	0	0	0	0.00024666	0.000118511	0.000128241	9.92635e-05	0.000144611	0	0.000505846	0.000576358	0.000319333	0.000691563	0.000444365	0.000390396	0.000672838	0	0	0	0.000233786	9.35279e-05	0.000167986
KF-JG30-C25	0	0	0	0	0	0	0	0	0	0	0	0	0	0	0	0	0	0	0	0	0	0	0	0	0	0	0	0	0	0	0	0	0	0	0	0	0	0	0	0	0	0	0	0	0	0	0	0	0
Kineosporiaceae	0.000592035	0.00117784	0.000458026	0.00092978	0.000764813	0.000617792	0.000121156	0	0	0	0.000270453	0	0	0	0	0.000228891	0	0	0	0	0	5.20788e-05	0.000145712	0	5.96777e-05	0	0	0.000106341	0	3.68602e-05	0.00020555	0	0	0.000158822	0	0	0.00103115	0.00124568	0.000739508	0.000998924	0.00092428	0.0009405	0.000974455	0	0	0	0.000214304	0.000202644	0.000298641
Kinneretia	0	0	0	0	0	0	0	0	0	2.345e-05	0	0	0	0	0	0	6.11583e-05	6.63511e-05	5.86166e-05	5.20576e-05	0	1.73596e-05	0	0	0	0	3.27054e-05	0	0	0	0	0	0	0	0	0	0	0	0	0	0	0	0	0	0	0	0	0	0
KIST-JJY010	0	0	0	0	0	0	0	0	0	0	0	0	0	0	0	0	0	0	0	0	0	0	0	0	0	0	0	0	0	0	0	0	0	0	0	0	0	0	0	0	0	0	0	0	0	0	0	0	0
Kryptoniaceae	0	0	0	0	0	0	0	0	0	0	0	0	0	0	0	0	0	0	0	0	0	0	0	0	0	0	0	0	0	0	0	0	0	0	0	0	0	0	0	0	0	0	0	0	0	0	0	0	0
Labilithrix	0	0	0	0	0	0	0	0	0	0	0	0	0	0	0	0	0	0	0	0	0	0	0	0	0	0	0	0	0	0	0	0	0	0	0	3.50748e-05	0	0	0	0	0	0	0	0	0	0	0	0	0
Labrys	0.00454474	0.00393165	0.0048734	0.00318782	0.00369419	0.00399506	0	0	0	0	0.000309089	0.00118868	0.00150437	0.00147707	0.000982241	0.00112156	0	0	0	0	0.0014942	0.00147557	0.00132962	0.00115697	0.000716133	0.000926021	0	0	0	0	0.00168551	0.00191594	0.00149614	0.00164777	0.00195224	0.00205188	0.00667328	0.00660023	0.00628582	0.00588597	0.00709207	0.0060334	0.00668198	0	0	0	0.0027275	0.00188615	0.00238913
Lacibacter	0	0	0	0	0	0	0	0	7.33568e-05	0	0	0	0	0	0	0	4.07722e-05	0	0	0	0	0	3.64279e-05	0	0	4.11565e-05	0.000163527	5.31707e-05	0.000182399	0.000129011	0	0	0	0	0	0	0	0	0	0	0	0	0	3.72981e-05	0	0	0	0	0
Lacibacterium	0	0	0	0	0	0	0	0	0	0	0	0	0	0	3.92896e-05	0	0	0	0	0	0	0	3.64279e-05	0	0	0	0	0	0	0	0	0	0	0	0	0	0	0.000148738	0	3.07361e-05	0	0	0	0	0	0	0	0	0
Lactobacillus	0	0	0	0	0	0	4.84625e-05	0	0	0	0	0	0	0	0	0	0	0	0	0	0	0	0	0	0	0	0	0	0	0	0	0	0	0	0	0	0	0	0	0	0	0	0	0	0	0	0	0	0
Lacunisphaera	0	0.00023225	0.000128247	8.85504e-05	0	0	0	4.3956e-05	4.89045e-05	0.00011725	0.000173863	0.000178303	0.000236402	0.000242807	0.000117869	0.000137334	0.00063197	8.84682e-05	0.000488472	0.000468518	0.000191118	0.000243034	0.000455349	0.000272229	0	0.00034983	0.000866693	0.00125837	0.000911993	0.000700345	0.000349435	0.000632061	0.000406096	0.000317643	0.000560366	0.000315673	0.000175101	0.000241699	0	6.14723e-05	0	0	0	0	0	0	0	0	0
Latescibacteraceae	0	0	0	0	0	0	0	0	0	0	0	0	0	0	0	0	0	0	0	0	0	0	0	0	0	0	0	0	0	0	0	0	0	0	0	0	0	0	0	0	0	0	0	0	0	0	0	0	0
Latescibacterota	0.0287485	0.0285833	0.0291488	0.0251705	0.031314	0.0297982	0	0	4.89045e-05	0.0001407	0.0149136	0.0149576	0.015667	0.0141435	0.0150479	0.0150381	0.000550425	0.000199053	0.000332161	0.000468518	0.014942	0.016509	0.0159918	0.0180012	0.0177044	0.0141784	0.00137363	0.00219772	0.00159599	0.00206417	0.02	0.0193371	0.0207964	0.0195549	0.0186548	0.0191684	0.0230744	0.0241699	0.0212777	0.022714	0.0231426	0.0229624	0.0223429	0	0	0	0.00664342	0.00662489	0.0058795
Lautropia	0	0	0	0	0	0	0	0	0	0	0	0	0	0	0	0	0	0	0	0	0	0	0	0	0	0	0	0	0	0	0	0	0	0	0	0	0	0	0	0	0	0	0.000185611	0	0	0	0	0	0
Lawsonella	0	0	0	0	0	0	0	0	0	0	0	0	0	0	0	0	0	0	0	0	0	0	0	0	0	0	0	0	0	0	0	0	0	0	0	0	0	0	0	0	0	0	0	0	0	0	0	0	0
LCP-89	0	0	0	0	0	0	0	0	0	0	0	0	0	0	0	0	0	0	0	0	0	0	0	0	0	0	0	0	0	0	0	0	0	0	0	0	0	0	0	0	0	0	0	0	0	0	0	0	0
LD-RB-34	0	0	0	0	0	0	0	0	0	0	0	0	0	0	0	0	0	0	0	0	0	0	0	0	0	0	0	0	0	0	0	0	0	0	0	0	0	0	0	0	0	0	0	0	0	0	0	0	0
LD1-PA32	0	0	0	0	0	0	0	0	0	0	0	0	0	0	0	0	0	0	0	0	0	0	0	0	0	0	0	0	0	0	0	0	0	0	0	0	0	0	0	0	0	0	0	0	0	0	0	3.1176e-05	0
Leeia	0	0	0	0	0	0	0	0	0	0	0	0	0	0	0	0	0	0	0	0	0	0	7.28558e-05	0	0	0	0	0	0	0	0	0	0	0	0	0	0	0	0	7.68403e-05	0	0	0	0	0	0	0	0	0
Legionella	0	9.95355e-05	9.16053e-05	8.85504e-05	0	0	4.84625e-05	6.59341e-05	0	9.37998e-05	0.000367043	0.00027736	0.000150437	0.000161871	0.000216093	0.000114445	0.000142703	0.000132702	0.000234467	0.000156173	0.000138995	0.000399271	0.000218567	0.000221186	0.000377959	0.000164626	0	0.000159512	0.000205198	0.000165871	0	0.000158015	0.000192361	0.000138969	0	0.000122762	0	0.000111553	0.000100842	0	0	0	9.28053e-05	7.45962e-05	0.000195813	0.00021082	0.000155857	0.000140292	9.33254e-05
Lenti-02	0	0	0	0	0	0	0	0	0	0	0	0	0	0	0	0	0	0	0	0	0	0	0	0	0	0	0	0	0	0	0	0	0	0	0	0	0	0	0	0	0	0	0	0	0	0	0	0	0
Lentimicrobiaceae	0	0	0	0	0	0	0	0	0	0	0	0	0	0	0	0	0	0	0	0	0	0	0	0	0	0	0	0	0	0	0	0	0	0	0	0	0	0	0	3.07361e-05	0	0	0	0	0	0	0	0	0
Lentisphaeria	0	0	0	0	0	0	0	0	0	0	0	0	0	0	0	0	0	0	0	0	0	0	0	0	0	0	0	0	0	0	0	0	0	0	0	0	0	0	0	0	0	0	0	0	0	0	0	0	0
Leptolinea	0	0	0	0	0	0	0	0	0	0	0	0	0	0	0	0	0	0	0	0	0	0	0	0	0	0	0	0	0	0	0	0	0	0	0	0	0	0	0	0	0	0	0	0	0	0	0	0	0
Leptospira	0	0	0	0	0	0	0	0	0	0	0	0	0	0	0	0	0	0	0	0	0	0	0	0	0	0	0	0	0	0	0	0	0	0	0	0	0	0	0	0	0	0	0	0	0	0	0	0	0
Leptospirillum	0	0	0	0	7.21522e-05	0	0	0	0	0	0	0	0	0	0	0	0	0	0	0	0	0	0	0	0	0	0	0	0	0	0	0	0	0	0	0	0	0	0.000151263	0	0	0	0	0	0	0	0	0	0
Leptothrix	0.000713925	0.0012276	0.00135576	0.000509165	0.000822535	0.00109143	0.00925634	0.00863736	0.00965865	0.00968483	0.000367043	0.000594342	0.00081666	0.000647485	0.000608989	0.000526448	0.0209977	0.0130712	0.012075	0.0145761	0.00356175	0.00234355	0.00244067	0.00217783	0.00179033	0.00228419	0.00649202	0.00581334	0.00652075	0.00434951	0.00166495	0.0010271	0.00175262	0.00230291	0.00160879	0.00205188	0.00256814	0.00288179	0.00110926	0.00192101	0.00131532	0.00283925	0.00225053	0.0131849	0.0113572	0.0092761	0.000857215	0.000841751	0.000746603
Leptotrichiaceae	0	0	0	0	0	0	0	0	0	0	0	0	0	0	0	0	0	0	0	0	0	0	0	0	0	0	0	0	0	0	0	0	0	0	0	0	0	0	0	0	0	0	0	0	0	0	0	0	0
Lineage IIa	0.00513678	0.00408096	0.00346268	0.00365271	0.00457445	0.00469522	0	4.3956e-05	0	0	0.00361248	0.00404152	0.00350304	0.0035814	0.0038111	0.00302136	0	0	0	0	0.00460421	0.00465237	0.00448063	0.00459387	0.00417744	0.00405392	0	0.000106341	0.000113999	0.000110581	0.00655704	0.00590582	0.00604869	0.00607492	0.00585673	0.0067519	0.00624526	0.00529878	0.00583203	0.00439527	0.00616779	0.00436534	0.00640356	0	0	0	0.00395488	0.00356965	0.00350903
Lineage IIb	0.000226366	6.6357e-05	0.000109926	8.85504e-05	7.21522e-05	0	0	0	0	0	0	0	4.29821e-05	8.09356e-05	5.89345e-05	0	0	0	0	0	0	0.000104158	0.000127498	0.000204172	3.97852e-05	0.000102891	0	0	0	0	0.000102775	7.90077e-05	0.000106867	0.000178674	0.000216916	0.000122762	0	1.85922e-05	0	0	0.000106648	5.32359e-05	0	0	0	0	0	0	0
Lineage IIc	0.000191541	0.000265428	0.00016489	0.000597715	0.000303039	0.000494234	0	0	0	0	7.72723e-05	7.92456e-05	8.59642e-05	0.000141637	0.000117869	0.000114445	0	0	0	0	0.000225867	0.000104158	0.000109284	0.0001191	0.000198926	0.000185204	0	0	4.55996e-05	0	0.000349435	0.000177767	0.000277855	0.000456612	0.000524213	0.000491047	0.00062258	0.000185922	0.000285719	0.000215153	0.000177746	0.000141962	0.000371221	0	0	0	9.74108e-05	4.67639e-05	5.59952e-05
Lineage IV	3.48256e-05	0	0	0	8.65826e-05	0	0	0	0	0	0	0	0	0	0	9.15562e-05	0.000101931	0	7.81555e-05	0	0	0	0	0	0	0.000123469	0.00017988	0.000177236	0.000182399	0.000110581	8.22199e-05	0	0.000128241	9.92635e-05	9.03816e-05	7.01496e-05	0.000252923	0.000353252	0.000369754	0.000138313	0.000444365	0.000212943	0.000510429	0	0	0	7.79287e-05	0	0
Litorilinea	0	0	0	0.000110688	0	0	0	0	0	0	0	0	0	0	0	0	0	0	0	0	0	0	9.10697e-05	0	0	0	0	0	0	0	0	0	0	0	0	0	0	0	0	6.14723e-05	0	0	0	0	0	0	0	0	0
LiUU-11-161	0	0	0	0	0	0	0.00162349	0.000483516	0.00053795	0.000539349	0	0	0	0	3.92896e-05	0	0	0	0.000117233	0	0	0	0	0	0	0	8.17635e-05	0	0	0.000129011	0	0	0	0	0	0	0	0	0	0	0	0	0	0.000466227	0.000284819	0	0	0	0
Longivirga	0	0	0	0	0	0	0	0	0	0	0	0	0	0	0	0	0	0	0	0	0	0	0	0	0	0	0	0	0	0	0	0	0	0	0	0	0	0	0	0	0	0	0	0	0	0	0	0	0
Luteimonas	0	0	0	0	0	0	0	0	0	0	0	0	0	0	0	0	0	0	0	0	0	0	0	0	9.94629e-05	0	0	0	0	0	0	0	0	0	0	0	0	0	0	0	0	0	0	0	0	0	0	0	0
Luteitalea	0.00424872	0.00487724	0.00481844	0.00487027	0.00448786	0.00434514	0	0	0	0	0.00150681	0.00150567	0.00176227	0.0011331	0.00166981	0.0012589	0	0	0	0	0.00201543	0.00256922	0.00196711	0.00273931	0.00260593	0.0025517	0	0	0	0	0.00326824	0.00487872	0.00401821	0.00430803	0.00269337	0.00312166	0.00554485	0.00505708	0.00571438	0.00487168	0.00451475	0.00557202	0.00556832	0	0	0	0.00243527	0.00204203	0.00363969
Lutibacter	0	0	0	0	0	0	4.84625e-05	0	0	0	0	0	0	0	0	0	0	0	0	0	0	0	0	0	0	0	0	0	0	0	0	0	0	0	0	0	0	0	0	0	0	0	0	0	0	0	0	0	0
LWQ8	0	0	0	0	0	0	0	0	0	0	0	0	0	0	0	0	0	0	0	0	0	0	0	0	0	0	0	0	0	0	0	0	0	0	0	0	0	3.71844e-05	0	0	0	0	0	0	0	0	0	0	0
Lysinimonas	0	0	0	0	0	0	0	0	0	0	0	0	0	0	0	0	0	0	0	0	0	0	0	0	0	0	0	0	0	0	0	0	0	0	0	0	0	0	0	4.61042e-05	0	0	0	0	0	0	0	0	0
Lysobacter	0.00100994	0.000580624	0.000604595	0.000420615	0.000418482	0.000679572	0	0.000263736	0.000366784	0.000328299	0.000386361	0.00106982	0.00062324	0.000607017	0.000589345	0.000549337	0.00175321	0.0018136	0.00291129	0.00262891	0.00251929	0.00303793	0.0028778	0.00176949	0.00151184	0.0018932	0.00655743	0.00866683	0.00718194	0.0136936	0.00180884	0.00238998	0.00188086	0.00242203	0.002368	0.0020168	0.000408568	0.000539174	0.000218491	0.000153681	0.000319943	0.000124217	0.00034802	0	8.9006e-05	0	0.000253268	0.000327348	0.000186651
Lyticum	0	0	0	0	0	0	0	0	0	0	0	0	0	0	0	0	0	0	0	0	0	0	0	0	0	0	0	0	0	0	0	0	0	0	0	0	0	0	0	0	0	0	0	0	0	0	0	0	0
Magnetospirillum	0	0	0	0	0	0	0	0	0	0	0	0	0	0	0	0	0	0	0	0	0	0	0	0	0	0	0	0	0	0	0	0	0	0	0	0	0	0	0	0	0	0	0	0	0	0	0	0	0
Margulisbacteria	0	0	0	0	0	0	0	0	0	0	0	0	0	0	0	0	0	0	0	0	6.94975e-05	8.6798e-05	0	0.000102086	0.000119355	0	0	0	0	0	0	0	0	0	3.61526e-05	0	0	0	0	0	0	0	6.9604e-05	0	0	0	0	0	0
Marine Benthic Group D and DHVEG-1	0	0	0	0	0	0	0	0	0	0	0	0	0	0	0	0	0	0	0	0	0	0	0	0	0	0	0	0	0	0	0	0	0	0	0	0	0	0	0	0	0	0	0	0	0	0	0	0	0
Marinibaculum	0	0	0	0	0	0	0	0	0	0	0	0	0	0	0	0	0	0	0	0	0	0	0	0	0	0	0	0	0	0	0	0	0	0	0	0	0	0	0	0	0	0	0	0	0	0	0	0	0
Marinimicrobia (SAR406 clade)	0	0	0	0	0	0	0	0	0	0	0	0	0	0	0	0	0	0	0	0	0	0	0	0	0	0	0	0	0	0	0	0	0	0	0	0	0	0	0	0	0	0	0	0	0	0	0	0	0
Marinobacter	0	0	0	0	0	0	0	0	0	0	0	0	0	0	0	0	0	0	0	0	0	0	0	0	0	0	0	0	0	0	0	0	0	0	0	0	0	0	0	7.68403e-05	0	0	0	0	0	0	0	0	0
Maritimimonas	0	0	0	0	0	0	0	0	0	0	0	0	0	0	0	0	0	0	0	0	0	0	0	0	0	0	0	0	0	0	0	0	0	0	0	0	0	0	0	0	0	0	0	0	0	0	0	0	0
Massilia	0	0	0	0	0	0	0	0	0	0	0	0	0	0	0	0	0	0	0	0	0	0	0	0	0	0	0	0	0	0	0	0	0	0	0	0	0	0	0	6.14723e-05	0	0	0	0	0	0	0	0	0
MB-A2-108	0	0	0	0	0	0	0	0	0	0	0	0	0	0	3.92896e-05	0	0	0	0	0	0	0	0	0	0	0	0	0	0	0	0	0	0	0	0	0	0	0	0	0	0	0	0	0	0	0	0	0	0
MBAE14	0	0	0	0	0	0	0	0	0	0	0	0	0	0	0	0	0	0	0	0	0	0	0	0	0	0	0	0	0	0	0	0	0	0	0	0	0	0	0	0.000107576	0	0	0	0	0	0	0	0	0
MBMPE27	0	0	0	0	0	0	0	0	0	0	0	0	0	0	0	0	0	0	0	0	0	0	0	0	0	0	0	0	0	0	0	0	0	0	0	0	0	0	0	0	0	0	0	0	0	0	0	0	0
MBNT15	0.000452733	0.000165893	0	0.000221376	0.000216456	0	0	0	0	0	0	0.000475473	0.00021491	0	0	0	0	0	0	0	0.00071235	0.000555507	0.000837841	0.000493415	0.000477422	0.000720239	0	0	0	0	0.00127441	0.00130363	0.00181674	0.00142939	0.00115688	0.00149068	0.000155645	0.00016733	0.00016807	0.000169049	0.000159972	0	0.000324818	0	0	0	0.000155857	0	0.000186651
MD2896-B216	0	0	0	0	0	0	0	0	0	0	0	0	0	0	0	0	0	0	0	0	0	0	0	0	0	0	0	0	0	0	0	0	0	0	0	0	0	0	0	0	0	0	0	0	0	0	0	0	0
MD2902-B12	0	0	0	0	0	0	0	0	0	0	0	0	0	0	0	0	0	0	0	0	0	0	0	0	0	0	0	0	0	0	0	0	0	0	0	0	0	0	0	0	0	0	0	0	0	0	0	0	0
Megasphaera	0	0	0	0	0	0	9.69251e-05	0	0	0	0	0	0	0	0	0	0	0	0	0	0	0	0	0	0	0	0	0	0	0	0	0	0	0	0	0	0	0	0	0	0	0	0	0	0	0	0	0	0
Methanofastidiosales	0	0	0	0	0	0	0	0	0	0	0	0	0	0	0	0	0	0	0	0	0	0	0	0	0	0	0	0	0	0	0	0	0	0	0	0	0	0	0	0	0	0	0	0	0	0	0	0	0
Methanolinea	0	0	0	0	0	0	0	0	0	0	0	0	0	0	0	0	0	0	0	0	0	0	0	0	0	0	0	0	0	0	0	0	0	0	0	0	0	0	0	0	0	0	0	0	0	0	0	0	0
Methanomassiliicoccales	0	0	0	0	0	0	0	0	0	0	0	0	0	0	0	0	0	0	0	0	0	0	0	0	0	0	0	0	0	0	0	0	0	0	0	0	0	0	0	0	0	0	0	0	0	0	0	0	0
Methanoregula	0	0	0	0	0	0	0	0	0	0	0	0	0	0	0	0	0	0	0	0	0	0	0	0	0	0	0	0	0	0	0	0	0	0	0	0	0	0	0	0	0	0	0	0	0	0	0	0	0
Methanosaeta	0	0	0	0	0	0	0	0	0	0	0	0	0	0	0	0	0	0	0	0	0	0	0	0	0	0	0	0	0	0	0	0	0	0	0	0	0	0	0	0	0	0	0	9.32453e-05	0	0	0	0	0
Methylacidiphilaceae	0	0	0	0	0	0	0	0	0	0	0	0	0	0	0	0	0	0	0	0	0	0	0	0	0	0	0	0	0	0	0	0	0	0	0	0	0	0	0	0	5.33239e-05	0	0	0	0	0	0	0	0
Methylibium	0.00154974	0.00157598	0.00218021	0.00154963	0.00225115	0.00232702	0.000339238	0.000395604	0.000293427	0.000422099	0.00168067	0.00162453	0.00171928	0.00133544	0.00147336	0.00178535	0.00110085	0.000818331	0.0010551	0.00140555	0.0027799	0.00288169	0.00305994	0.00313064	0.00370002	0.00246939	0.00085034	0.00101024	0.000706794	0.000810925	0.00384378	0.00323931	0.00376173	0.00375216	0.00477215	0.00326196	0.00247087	0.00245417	0.00211768	0.00325803	0.00298614	0.00228914	0.00292337	0.00039163	0.000480632	0.000421641	0.00220148	0.00201085	0.00167986
Methylobacter	0	0	0	0	0	0	9.69251e-05	0.000549451	0.000122261	0.000351749	0	0	0	0	0	0	0	0	0	0	0	0	0	0	0	0	0	0	0	0	0	0	0	0	0	0	0	0	0	0	0	0	0	0.000484876	0.000694247	0.000711519	0	0	0
Methylobacterium-Methylorubrum	0	0	0	0	0	0	0	0	0	0	0	0	0	0	0	0	0	0	0	0	0	0	0	0	0	0	0	0	0	0	0	0	0	0	0	0	0	0	0	0	0	0	0	0	0	0	0	0	0
Methylocapsa	0	0	0	0	0.000101013	0	0	0	0	0	0	0	0	0	0	0	0	0	0	0	0.000104246	0	0	0	0	0	0	0	0	0	0	0	0	9.92635e-05	0.000126534	0.000210449	0	0	0	0	0.000106648	0	0	0	0	0	0	0	0
Methylococcales	0	0	0	0	0	0	4.84625e-05	0	0	0	3.86361e-05	7.92456e-05	0	0	0	0.000114445	0	0	0	0	0	0	0	0	0	0	0	0	0	0	0	0	4.27469e-05	0	0	0	0	0	0	0	0	0	0	0	0	0	0	0	0
Methylocystis	0	0	0	0	0	0	0	0	0	0	0	0	0	0	0	0	0	0	0	0	0	0	0	0	0	0	0	0	0	0	0	0	0	0	0	0	0	0	0	0	0	0	0	0	0	0	0	0	0
Methyloferula	0	0	5.49632e-05	0	0	0	0	0	0	0	0	0	0	0	0	0	0	0	0	0	0	0	0	0	0	0	0	0	0	0	0	0	0	0	0	0	0	0	0	0	0	0	0	0	0	0	0	0	0
Methyloglobulus	0.00283829	0.00432979	0.0033894	0.00325423	0.0024676	0.00242998	0.0444644	0.0530769	0.0586365	0.0744771	0.0701826	0.0854465	0.0904128	0.137631	0.100876	0.114148	0.15789	0.194387	0.199512	0.223926	0.0611231	0.0416457	0.0387957	0.0374315	0.041476	0.0392016	0.200631	0.212063	0.199658	0.203395	0.0264132	0.0281267	0.0237887	0.0210836	0.0371649	0.0242718	0.00338528	0.00239839	0.00137817	0.00201322	0.00154639	0.00170355	0.000742442	0.0148074	0.0275028	0.026458	0.0416139	0.0415887	0.0386927
Methyloligella	0	0	0	0	0	0	0	0	0	0	0	0	0	0	0	0	0	0	0	0	3.47488e-05	0	0	0	0	0	0	0	0	0	0	0	0	0	0	0	0	0	0	0	0	0	0	0	0	0	3.89643e-05	0	0
Methyloligellaceae	0	0	3.66421e-05	0	0	0	0	0	0	0	0	0	0	0	0	0	0	0	0	0	0	0	0	0	0	0	0	0	0	0	0	0	6.41204e-05	0	3.61526e-05	0	0	0	0	0	0	0	4.64026e-05	0	0	0	0	0	0
Methylomicrobium	0	0	0	0	0	0	0	0	0	0	0	0	0	0	0	0	0	0	0	0	0	0	0	0	0	0	0	0	0	0	0	0	0	0	0	0	0	0	0	0	0.000159972	0	0	0	0	0	0	0	0
Methylomonadaceae	0	0	0.000128247	0	0	0	0.0221958	0.0273626	0.0296606	0.0293124	0.0036318	0.00301133	0.00326664	0.00313626	0.00335926	0.00389114	0.0185921	0.0157916	0.0154943	0.0238684	0.00189381	0.00124989	0.00198532	0.000663559	0.00137259	0.00125527	0.00802917	0.00813512	0.00898313	0.00927035	0.000883864	0.000888836	0.000748071	0.000794108	0.00108458	0.000911945	0	3.71844e-05	0	0	0	0	0	0.0293909	0.0423668	0.0408991	0.00313663	0.00296172	0.00240779
Methylomonas	0	0	0	0	0	0	0.000363469	0.000241758	0.000660211	0.000281399	0	0	0	0	0	0.000114445	0.000285406	0.000132702	0.000390778	0.000156173	0	0	0	0	0	0	0	0	0.000296398	0.000165871	0	0	0	0	0	0	0	0	0	0	0	0	0	0.000372981	0.000462831	0.000289878	0	0	0
Methylophilaceae	0	0	0	0	0	0	0.00617897	0.00632967	0.00520833	0.00891098	3.86361e-05	0	0	4.04678e-05	0	0	0.00232402	0.00205689	0.00232513	0.00255082	0.000173744	0	0	0	0	0	0.000327054	0.000212683	0.000296398	0.000387033	0	0	0	0	0	0	0	0	8.4035e-05	0	0	0	0	0.000764612	0.000694247	0.000500698	0	3.1176e-05	0
Methylopilaceae	0	0	0	0	0	0	0	0	0	0	0	0	0	0	0	0	0	0	0	0	0	0	0	0	0	4.11565e-05	0	0	0	0	0	0	0	0	0	0	0	0	0	0	0	0	0	0	0	0	0	0	0
Methylorosula	0	0	0	0	0	0	0	0	0.000635759	0	0	0	0	0	0	0	0	0	0	0	0	0	0	0	0	0	0	0	0	0	0	0	0	0	0	0	0	0	0	0	0	0	0	0.000167842	0.000178012	0	0	0	0
Methylosoma	0	0	0	0	0	0	0.000945019	0.00116484	0.00212735	0.0022981	3.86361e-05	3.96228e-05	0	0	3.92896e-05	0	4.07722e-05	8.84682e-05	3.90778e-05	0.00020823	8.68719e-05	0	0	0	3.97852e-05	4.11565e-05	0.000114469	0.000124065	0	3.68602e-05	0	0	0	0	1.80763e-05	0	0	0	0	0	0	0	0	0.00020514	0.000160211	0.00021082	3.89643e-05	0.000124704	3.73301e-05
Methylosphaera	0	0	0	0	0	0	0	0	0	4.68999e-05	0	0	0	0	0	0	0	0	0	0	0	0	0	0	0	0	0	0	0	0	0	0	0	0	0	0	0	0	0	0	0	0	0	0	0	0	0	0	0
Methylotenera	0	0	0	0	0	0	0.140251	0.182396	0.175934	0.19372	0.0124988	0.0108368	0.0116911	0.0127069	0.0106868	0.0129552	0.0804844	0.0964967	0.0984955	0.114006	0.00899993	0.00319417	0.00604703	0.00352197	0.00324249	0.00288095	0.0421736	0.0415086	0.0405153	0.0413941	0.00162384	0.00140239	0.00109005	0.00133013	0.00375987	0.00129777	0	0	0	3.07361e-05	0	0	0	0.19809	0.21171	0.192242	0.0114945	0.00737311	0.00813797
Methyloterrigena	0	0	0	0	0	0	0	0	0	0	0	0	0	0	0	0	0	0	0	0	0	0	0	0	0	0	0	0	0	0	0	0	0	0	5.4229e-05	0	0	0	0	0	0	0	0	0	0	0	0	3.1176e-05	0
Methyloversatilis	6.96512e-05	0	0	0	0	0	0	0	0	0	0	0	0	0	0	0	0	0	0	0	0	0	0	0	0	0	0	0	0	0	0	0	0	0	0	0	0	0	0	0	0	0	0	0	0	0	0	0	0
Methylovulum	0.000156715	6.6357e-05	0.000128247	0	5.77217e-05	0.000144152	0.0314279	0.0323077	0.0305898	0.0334396	0.012267	0.013135	0.0126152	0.0141435	0.0134763	0.0118565	0.0253399	0.0258327	0.0266901	0.0245191	0.00606366	0.0016318	0.00355172	0.00389628	0.00332206	0.00343657	0.0192308	0.0194428	0.0211126	0.0173612	0.00207605	0.00288378	0.00232971	0.00172718	0.00307297	0.00250785	0	0	5.0421e-05	0	0	0	0	0.0355265	0.0368307	0.033415	0.00662394	0.00586108	0.00576751
Micavibrionaceae	8.7064e-05	0	0	8.85504e-05	2.88609e-05	4.11862e-05	0.00489472	0.00408791	0.00391236	0.00318919	0.000193181	0	0.00021491	0.000222573	0.000137514	0.000206002	0.000244633	8.84682e-05	7.81555e-05	0.00020823	0.000816596	0.000781182	0.000764986	0.00112295	0.000895166	0.000637926	9.81162e-05	3.54472e-05	0	0	0.00125385	0.000987596	0.00156026	0.00105219	0.000867663	0.00122762	0	5.57766e-05	0	0	0	0	0	0.00124949	0.00135289	0.00158115	0.000175339	0.000202644	0.000298641
Micavibrionales	0.0055721	0.00441274	0.00588106	0.00584433	0.00538255	0.00551895	0.000363469	0.000373626	0.000244523	0.000539349	0.0346373	0.0348482	0.0289484	0.0275788	0.0322175	0.0268489	0.00265019	0.0022117	0.00330207	0.00369609	0.0413337	0.0482771	0.0497787	0.0473339	0.0465884	0.0444284	0.00161892	0.00200276	0.00164159	0.00245121	0.0201233	0.0194556	0.0193857	0.0193167	0.0156179	0.0206766	0.000797681	0.000650727	0.000386561	0.000568618	0.000355492	0.000372651	0.000116007	0.000111894	0	0.00021082	0.00420815	0.0051908	0.00498357
Micrarchaeales	0	0	0	0	0	0	0	0	0	0	0	0	0	0	0	0	0	0	0	0	0	0	0	0	0	0	0	0	0	0	0	0	0	0	0	0	0	0	0	0	0	0	0	0	0	0	0	0	0
Microbacteriaceae	0	0	0	0	0	0	0	0	0	0	0	0	0	0	0	0	0	0	0	0	0	0	0	0	0	0	0	0	0	3.68602e-05	0	0	0	0	0	0	0	0	0	0	0	0	0	5.59472e-05	0.000338223	0	0	0	0
Microbacterium	0	0	0	0	0	0	0	0	0	0	0	0	0	0	0	0	0	0	0	0	0	0	0	0	0	0	0	0	0	0	0	0	0	0	0	0	0	0	0	0	0	0	0	0	0	0	0	0	0
Micrococcales	0	0	0	0	0	0	0	0	0	0	0	0	0	0	0	0	0	0	0	0	0	0	0	0	0	0	0	0	0	0	0	0	0	0	0	0	0	3.71844e-05	0	0	0	0	0	0	0	0	0	0	0
Micrococcus	0	0	0	0	0	0	0	0	0	0	0	0	0	0	0	0	0	0	0	0	0	0	0	0	0	0	0	0	0	0	0	0	0	0	0	0	0	0	0	0	0	0	0	0	0	0	0	0	0
Microgenomatia	0	0	0	0	0	0	0	0	0	0	0	0	0	0	0	0	0	0	0	0	0	0	0	0	0	0	0	0	0	0	0	0	0	0	0	0	0	0	0	0	0	0	0	0	0	0	0	0	0
Micromonosporaceae	0	0	0	0	0	0	0	0	0	0	0	0	0	0	0	0	0	0	0	0	0	0	0	0	0	0	0	0	0	0	6.1665e-05	0	0	0	0	0	0	0	3.3614e-05	4.61042e-05	0	0	0	0	0	0	0	0	0
Micropepsaceae	0	0	5.49632e-05	0	0	0	0	0.00010989	0	0	0	0	0	0	0	0	0	0	0	0	0	0	0	0	0	0	0	0	0	0	0	0	0	0	0	0	0	0	0	0	0	0	0	0	0	0	0	0	0
Microscillaceae	0.00245521	0.00228932	0.00267487	0.00132826	0.00203469	0.0023682	0.000823863	0.000967033	0.00132042	0.0020636	0.00231817	0.00227831	0.00208463	0.00321719	0.00280921	0.00336469	0.00448494	0.00347238	0.00461118	0.0039824	0.00707137	0.0101206	0.00806878	0.00806479	0.00759897	0.00664677	0.00444793	0.0096948	0.00592795	0.00919663	0.00540596	0.00430592	0.00508688	0.00825872	0.00750167	0.00555936	0.000739314	0.00154315	0.00139498	0.00095282	0.000639886	0.000975991	0.000904851	0.0010257	0.00129949	0.00115951	0.00126634	0.00174585	0.000914589
Microtrichaceae	0.038848	0.0486231	0.0415705	0.0517799	0.0344887	0.0413921	0	0.000131868	0	0	0.013909	0.0105595	0.0149578	0.0124843	0.011119	0.0142599	4.07722e-05	0.000243287	0	0.000130144	0.00879144	0.0124121	0.0118026	0.0132882	0.0151979	0.0137874	0.00024529	0.000354472	0	0	0.0172662	0.017678	0.0245367	0.0194953	0.0178052	0.0160292	0.0412459	0.0533038	0.0497655	0.0427232	0.0531283	0.0511419	0.0553119	0	0.00014241	0.00021082	0.0188003	0.0175677	0.0209609
Microtrichales	0.000905466	0.00150962	0.000934374	0.00101833	0.000909117	0.000761944	0	0	0	0	0.00040568	0.00057453	0.000580258	0.000566549	0.000275028	0.000457781	0	0	0	0	0.00083397	0.00102422	0.000673916	0.000527444	0.000775811	0.00111123	3.27054e-05	0.000159512	0	0	0.00100719	0.00126412	0.00109005	0.00156836	0.00122919	0.00119254	0.00103115	0.00161752	0.00139498	0.00118334	0.0013331	0.00147286	0.000580033	0	0	0	0.00072084	0.000639107	0.000634613
Microvirga	0	0	0	0	0	0	0	0	0	0	0	0	0	0	0	0	0	0	0	0	0	0	0	0	0	0	0	0	0	0	0	0	0	0	0	0	0	0	0	0	0	0	0	0	0	0	0	0	0
Milano-WF1B-42	0	0	0	0	0	0	0	0	0	0	0	0	0	0	0	0	0	0	0	0	0	0	0	0	0	0	0	0	0	0	0	0	0	0	0	0	0	0	0	0	0	0	0	0	0	0	0	0	0
Minicystis	0	0	0	0	0	0	0	0	0	0	0	0	0	0	0	0	0	0	0	0	0	0	0	0	0	0	0	0	0	0	0	0	0	0	0	0	0	0	0	0	0	0	0	0	0	0	0	0	0
Mitochondria	0	0	0	0	0	0	0.000266544	0.000241758	0.000122261	4.68999e-05	0	0	0	0	3.92896e-05	0	0	0.000110585	0.000136772	0.000182202	0	8.6798e-05	3.64279e-05	5.1043e-05	0	0	8.17635e-05	0	6.83995e-05	3.68602e-05	0	0	0	0	0	3.50748e-05	0	0	0	0	0	0	9.28053e-05	0	3.56024e-05	0	7.79287e-05	0	0
mle1-27	8.7064e-05	0.000331785	0.000183211	0.000619853	0.000447343	0.000350082	0	0	0	0	9.65904e-05	0.000257548	0	4.04678e-05	0.000275028	0.000434892	0	0	0	0	0.000764473	0.000572867	0.000546418	0.000561473	0.000338174	0.000535034	0	0	0	0	0.00106886	0.00167891	0.00117554	0.000873518	0.00101227	0.00117501	0.000408568	0.000316067	0.000420175	0.000276625	0.000159972	0.000408142	0.000371221	0	0	0	0	0.000187056	0.000298641
mle1-7	0.000417907	0.000464499	0.000439705	0.000132826	0.000173165	0.000556013	0	0	0	0	0.000173863	0	0.000171928	0.000202339	0.000216093	0.000297558	0	0	0	0	0.000104246	0.000520788	0.000327851	0.000374315	0.000159141	0.000185204	0	0	0	0	0.00028777	0.000335783	0.000512963	0.000436759	0.000216916	0.000508585	9.72782e-05	0.000111553	0.000184877	0.000153681	0.000248845	0.000159708	0.000139208	0	0	0	0.000233786	0.000140292	0.000149321
mle1-8	0.0036741	0.00333444	0.0048734	0.00418401	0.00522382	0.00259473	0	0	0	0	0.00142954	0.0013868	0.00195569	0.00121403	0.000785793	0.00123601	0	0	0	0	0.000416985	0.00086798	0.00105641	0.000765645	0.000736025	0.00082313	0	0	0	0	0.00061665	0.000849332	0.000577083	0.000694844	0.000379603	0.000789183	0.00441643	0.00533596	0.0043194	0.00527125	0.00479915	0.00503966	0.00473307	0	0	0	0.00120789	0.00102881	0.00138122
MND1	0.000139302	0.000199071	0	0.00046489	0.000187596	0.000329489	0	0	0	0	0	0	0.000171928	4.04678e-05	5.89345e-05	6.86672e-05	0.000203861	0.000132702	9.76944e-05	0.000130144	0.000295365	0.000208315	0.000163925	0.000289244	0.000179033	0.000102891	0.00017988	0	0.000113999	0	0.000801644	0.000770325	0.00111142	0.00127057	0.00131957	0.000631346	0.000116734	0.000204514	0.000100842	0.000338097	0.000159972	0.000141962	0.000278416	0	0	0	0.000194822	0.000140292	0.00011199
Moraxellaceae	0	0	0	0	0	0	0	0	0	0	0	0	0	0	0	0	0	0	0	0	0	0	0	0	0	0	0	0	0	0	0	0	0	0	0	0	0	0	0	0	0	0	0	0	0	0	0	0	0
Moritella	0	0	0	0	0	0	0	0	0	0	0	0	0	0	0	0	0	0	0	0	0	0	0	0	0	4.11565e-05	0	0	0	0	0	0	0	0	0	0	0	0	0	0	0	0	0	0	0	0	0	0	0
MSB-3C8	0	0	0	0	0	0	0	0	0	0	0	0	0	0	0	0	0	0	0	0	0	0	0	0	0	0	0	0	0	0	0	0	0	0	0	0	0	0	0	0	0	0	0	0	0	0	0	0	0
MSB-4B10	3.48256e-05	0	0	0	0	0	0	0	0	0	0	0	0	0	0	0	0	0	0	0	0	0	0	3.40287e-05	7.95703e-05	4.11565e-05	0	0	0	0	0	0	0	0	0	3.50748e-05	0	0	0	0	0	0	0	0	0	0	0	0	0
MSB-5B2	0	0	0	0	0	0	0	0	0	0	0	0	0	0	0	0	0	0	0	0	0	0	0	0	0	0	0	0	0	0	0	0	0	0	0	0	0	0	0	0	0	0	0	0	0	0	0	0	0
MSBL5	0	0	0	0	0	0	0	4.3956e-05	0	0	0	0	0	0	0	0	0	0	0	0	0	0	0	0	0	0	0	0	0	0	0	0	0	0	0	0	0	0	0	0	0	0	0	0	0	0	0	0	0
MSBL7	0	0	0	0	0	0	0	0	0	0	0	0	0	0	0	0	0	0	0	0	0	0	0	0	0	0	0	0	0	0	0	0	0	0	0	0	0	0	0	0	0	0	0	0	0	0	0	0	0
MVP-21	0	0	0	0	0	0	0	0	0	0	0	0	0	0	0	0	0	0	0	0	0	0	0	0	0	0	0	0	0	0	0	0	0	0	0	0	0	0	0	0	0	0	0	0	0	0	0	0	0
MVP-88	0.000261192	0.000315196	0.00016489	0	0.000288609	0.000350082	0	0	0	0	5.79542e-05	0.000237737	0	0.00010117	3.92896e-05	6.86672e-05	0	0	0	0	3.47488e-05	0.000156236	0	0	0	0	0	0	0	0	6.1665e-05	0	0	9.92635e-05	5.4229e-05	5.26122e-05	0.000836592	0.000855241	0.000621859	0.00109113	0.00101315	0.000922755	0.000904851	0	0	0	0.000214304	0.000218232	0.000130656
Mycobacterium	0	0	0	0	0	0	0	0	0	0	0	0	0	0	0	0	0	0	0	0	0	0	0	0	0	0	0	0	0	0	0	0	0	0	0	0	0	0	0	0	0	0	0	0	0	0	0	0	0
Myxococcaceae	0.00168904	0.00101194	0.000879411	0.00154963	0.0014719	0.00107084	0	0	0	0	0.000637496	0.00071321	0.000494294	0.000485614	0.000608989	0.000457781	0	0	9.76944e-05	0	0.000469108	0.000347192	0.00050999	0.000272229	0.000198926	0.000493878	0.000130822	0.000124065	0.000159599	0.000313312	0.00061665	0.000809829	0.000919059	0.000774255	0.000903816	0.000929482	0.00149808	0.0014316	0.00186558	0.00173659	0.00165304	0.000993736	0.00134568	3.72981e-05	0	0	0.000389643	0.000342936	0.000223981
Myxococcota	0	0	0	0	0	0.000123558	0	0	0	0	0	0	4.29821e-05	0	0	0	0	0	0	0	0	0	5.46418e-05	0	0	0	4.90581e-05	0	0	0	6.1665e-05	5.92557e-05	0	0	0	0	0	0	0	0	5.33239e-05	0	0	0	0	0	0	0	5.59952e-05
N9D0	0	0	0	0	0	0	0	0	0	0	0	0	0	0	0	0	0	0	0	0	0	0	0	0	0	0	0	0	0	0	0	0	0	0	0	0	0	3.71844e-05	0	0	0	0	0	0	0	0	0	0	0
Nannocystis	3.48256e-05	0	0	0	0	0	0	0	0	0	0	0	0	0	0	0	0	0	0	0	0	0	0	0	0	0	0	0	0	0	0	0	0	0	0	7.01496e-05	0	0	0	0	0	0	0	0	0	0	0	0	0
Napoli-4B-65	0	0	0	0	0	0	0	0	0	0	0	0	0	0	0	0	0	0	0	0	0	0	0	0	0	0	0	0	0	0	0	0	0	0	0	0	0	0	0	0	0	0	0	0	0	0	0	0	0
Natronohydrobacter	0	0	0	0	0	0	0	0	0	0	0	0	0	0	0	0	0	0	0	0	0	0	0	0	0	0	0	0	0	0	4.111e-05	0	0	0	3.61526e-05	0	0	0	0	0	0	0	0	0	0	0	0	0	0
NB1-j	0	0	0	0	0	0	0	0	0	0	0	0	0	0	0	0	0	0	0	0	0	0	0	0	0	0	0	0	0	0	0	0	0	0	0	0	0	0	0	0	0	5.32359e-05	0	0	0	0	0	0	0
Neisseria	0	0	0	0	0	0	0	0	0	0	0	0	0	0	0	0	0	0	0	0	0	0	0	0	0	0	0	0	0	0	0	0	0	0	0	0	0	0	0	0	0	0	0.00134568	0	0	0	0	0	0
Neisseriaceae	3.48256e-05	0	0	0	0	0	0	0.00021978	0	0	0.0024534	0.00215944	0.00281533	0.00289345	0.00316282	0.00235757	0	0	0	0	6.94975e-05	5.20788e-05	7.28558e-05	0.000136115	0.000258604	0	4.90581e-05	0	0	0	0.000308325	0.000217271	0.000277855	0.000138969	0.000289221	0.000298136	0	0	0	0	0	0	0	0.000111894	8.9006e-05	0.00010541	0.00705254	0.00489463	0.00429297
Neochlamydia	0.000156715	0.000414731	0.000677879	0.000221376	0.000173165	0.000432455	0	0	0	0.00011725	0	0	8.59642e-05	0	0.000117869	0.000183112	8.15445e-05	0.000132702	0	0	0.000208493	0.000347192	0.000109284	0.000187158	0.000139248	0.000185204	6.54108e-05	0	0	0	0.000184995	9.87596e-05	0.000256482	0.000138969	0.000361526	0.000227986	0.000408568	0.000241699	0.000470596	0.000322729	0.000177746	0.00030167	0.000580033	0	0	0	3.89643e-05	9.35279e-05	0.000167986
Nevskia	0	0	0	0	0	0	0	0	0	0	0	0	0	0	0	0	0	0	0	0	0	0	0	0	0	0	0	0	0	0	0	0	0	0	0	0	0	0	3.3614e-05	0	0	0	0	0	0	0	0	0	0
Nitrosomonadaceae	0.0035348	0.00318514	0.00329779	0.00303285	0.00393951	0.00302718	2.42313e-05	0	0	0	0.000521588	0.00057453	0.000365348	0.000687953	0.000805438	0.000846895	0	0	0	0	0.00055598	0.000746463	0.000491776	0.000544458	0.000517207	0.000452721	0	1.77236e-05	0	5.52904e-05	0.00049332	0.000888836	0.000854938	0.000714697	0.000596519	0.00080672	0.00389113	0.00290038	0.00324375	0.0036115	0.00305723	0.00326513	0.00257535	0	3.56024e-05	0	0.00159754	0.00107557	0.00171719
Nitrosomonas	0.00445768	0.00605508	0.0047818	0.00469317	0.0053104	0.00605437	0.000315006	0.00136264	0.00146714	0.0102007	0.0196851	0.0183057	0.0191055	0.023876	0.0218647	0.0188148	0.0125171	0.0124077	0.0226846	0.0160077	0.0385364	0.0420797	0.0346065	0.0347603	0.031291	0.0299825	0.0309884	0.0355535	0.0269038	0.0382056	0.0272354	0.0232085	0.0221856	0.0221358	0.022505	0.0235352	0.00169264	0.00135723	0.00110926	0.00104503	0.000817632	0.00108246	0.00141528	0.00121219	0.00170891	0.00395288	0.039841	0.042259	0.0390473
Nitrosospira	0	0	0	0	0	0	0	0	0	0	0	0	0	0	0	0	0	0	0	0	0	0	0	0	0	0	0	0	0	0	0	0	0	0	0	0	0	0	0	0	0	0	0	0	0	0	0	0	0
Nitrospinaceae	0	0	0	0	0	0	0	0	0	0	0	0	0	0	0	0	0	0	0	0	0	0	0	0	0	0	0	0	0	0	0	0	0	0	0	0	0	0	0	0	0	0	0	0	0	0	0	0	0
Nitrospinota	0	0	0	0	0	0	0	0	0	0	0	0	0	0	0	0	0	0	0	0	0	0	0	0	0	0	0	0	0	0	0	0	0	0	0	0	0	0	0	0	0	0	0	0	0	0	0	0	0
Nitrospira	0.180484	0.203882	0.215969	0.177212	0.212474	0.201833	0.00295621	0.00406593	0.00437696	0.00628459	0.261567	0.245879	0.248544	0.201914	0.22067	0.252192	0.0773245	0.0612421	0.0784291	0.0680393	0.204062	0.189602	0.221937	0.233147	0.2333	0.240416	0.115254	0.133636	0.130506	0.126338	0.263145	0.246899	0.205549	0.212602	0.233998	0.218726	0.0998463	0.0871974	0.0898839	0.084386	0.0852293	0.102816	0.0800213	0.00285331	0.00647964	0.0056658	0.199731	0.227834	0.187565
Niveitalea	3.48256e-05	3.31785e-05	3.66421e-05	0	0	0	0	4.3956e-05	0	0.0001876	3.86361e-05	3.96228e-05	0	0	0	0	0	0.000132702	0.000117233	0	0	0.000138877	3.64279e-05	5.1043e-05	0	0	3.27054e-05	5.31707e-05	0	9.21506e-05	0	0	0	0	3.61526e-05	3.50748e-05	0	0	0	0	0	0	0	0	0	5.27051e-05	0	6.23519e-05	0
NKB15	0	0	0	0	0	0	0	0	0	0	0	0	0	0	0	0	0	0	0	0	0	0	0	0	0	0	0	0	0	0	0	0	0	0	0	0	0	0	0	0	0	0	0	0	0	0	0	0	0
NKB5	0	0	0	0	0	0	0	0	0	0	0	0	0	0	0	0	0	0	0	0	0	0	0	0	0	0	0	0	0	0	0	0	0	0	0	0	0	0	0	0	0	0	0	0	0	0	0	0	0
Nocardia	0	0	0	0	0	0	0	0	0	0	0	0	0	0	0	0	0	0	0	0	0	0	0	0	0	0	0	0	0	0	0	0	0	0	0	0	0	0	0	0	0	0	0	0	0	0	0	0	0
Nocardioides	0	0	0	0	0	0	0	0	0	0	0	0	0	0	0	0	0	0	0	0	0	0	0	0	0	0	0	0	0	0	0	0	0	0	0	0	0	0	0	0	0	5.32359e-05	0	0	0	0	0	0	0
Nordella	0	0	0	0	0	0	0	0	0	0	0	0	0	0	0	0	0	0	0	0	0	0	0	0	0	0	0	0	0	0	0	0	0	0	0	0	0	0	0	0	0	0	0	0	0	0	0	0	0
Novosphingobium	0.00398753	0.00374917	0.00318786	0.00580005	0.00327571	0.00343904	0.0034893	0.00358242	0.00427915	0.00483069	0.00660678	0.0074689	0.00747889	0.00542269	0.00593274	0.00540182	0.0110289	0.0133808	0.0121141	0.0115308	0.00715825	0.00654457	0.00655702	0.00590397	0.00646509	0.0058648	0.0136709	0.0145688	0.0146147	0.0145598	0.00361768	0.00404914	0.00350525	0.00389113	0.00325374	0.00303397	0.00492227	0.00396014	0.00410091	0.00487168	0.00348383	0.00448956	0.0034338	0.00143598	0.00179792	0.00181833	0.00933196	0.00885397	0.0109377
NS11-12 marine group	0.000539797	0.000348374	0.000366421	8.85504e-05	0.000519496	0.000741351	0.00671206	0.00824176	0.00775137	0.0109746	0.00123636	0.00158491	0.00159034	0.00143661	0.00125727	0.00123601	0.00640124	0.00568408	0.00500195	0.00359197	0.00175481	0.00192692	0.00165747	0.00158233	0.00129302	0.00121412	0.0039737	0.00295984	0.00446876	0.00272766	0.00195272	0.00227147	0.00151752	0.00230291	0.00173533	0.00194665	0.000583669	0.000241699	0.000268912	0.000583986	0.000533239	0.00033716	0.000974455	0.0010257	0.00121048	0.000711519	9.74108e-05	9.35279e-05	0
NS9 marine group	0.000417907	0.000547445	0.000714521	0.000243514	0.000937978	0.000494234	0.00169619	0.00296703	0.00200509	0.00281399	0.00594997	0.00431888	0.00386839	0.0045931	0.00485227	0.00437181	0.00240556	0.00192418	0.00214928	0.00174393	0.00250191	0.00288169	0.00253174	0.00217783	0.00278496	0.00218129	0.00206044	0.00173691	0.00166439	0.00145598	0.0022816	0.00250849	0.00220147	0.00224335	0.00213301	0.0022974	0.000836592	0.00033466	0.000453789	0.000537882	0.000444365	0.000230689	0.000904851	0.000913804	0.00185132	0.0021082	0.00241579	0.00255643	0.00244512
Obscuribacteraceae	0	0	0	0	0	4.11862e-05	0	4.3956e-05	0	0	0	0	0	0	0	0	0	0	0	0	0	0	0	0	0	0	0	0	0	0	0	0	0	0	0	0	0	0	0	0	0	0	0	0	0	0	0	0	0
OC31	0	0	0	0	0	0	0	0	0	0	0	0	0	0	0	0	0	0	0	0	0	0	0	0	0	0	0	0	0	0	0	0	0	0	0	0	0	0	0	0	0	0	0	0	0	0	0	0	0
Oikopleura	0	0	0	0	0	0	0	0	0	0	0	0	0	0	0	0	0	0	0	0	0	0	0	0	0	0	0	0	0	0	0	0	0	0	0	0	0	0	0	0	0	0	0	0	0	0	0	0	0
OLB12	0	6.6357e-05	0	0	7.21522e-05	8.23723e-05	4.84625e-05	0	0	0.00016415	0	0	4.29821e-05	0	0	0	0.000163089	0.000176936	0.000117233	0.000156173	0.000260616	0.000208315	9.10697e-05	0.000408344	0.000198926	0.000164626	8.17635e-05	0.000194959	0.000227998	0.000184301	0.000184995	0.000316031	0.000277855	0.000496317	0.00019884	0.000420898	0.000525302	0.000353252	0.000285719	0.000414938	0.000302169	0.00033716	0.000672838	0	0.000124608	0.00010541	9.74108e-05	0.000202644	9.33254e-05
OLB14	0.00151491	0.0012276	0.00142904	0.00146108	0.0019914	0.0017916	0	4.3956e-05	0	0	0.000869313	0.000653776	0.00062324	0.000728421	0.000550055	0.000595115	0	0	0	0	8.68719e-05	0.000312473	0.000437135	0.000391329	0.000656455	0.00034983	0	0	0	0	0.0004111	0.000750573	0.000705324	0.000595581	0.000759205	0.000719033	0.00147863	0.00148738	0.00139498	0.00189027	0.00158194	0.00118893	0.00155449	0	0	0	0.000603947	0.000701459	0.000765268
OLB17	3.48256e-05	0.000149303	0.000109926	0	5.77217e-05	8.23723e-05	0	0	0	0	7.72723e-05	9.9057e-05	6.44731e-05	0.000121403	0.000117869	0	4.07722e-05	4.42341e-05	0	0	0.000382236	5.20788e-05	3.64279e-05	0.000221186	0	0.000102891	0	3.54472e-05	0	0	0.000267215	0	0.000320602	0	0.000361526	0	0.000291834	0.000446213	0.000235298	3.07361e-05	0.000213295	3.54906e-05	0.000139208	0	0	0	0.000175339	0.00015588	7.46603e-05
Oleomonas	0	0	0	0	0	0	0	0	0	0	0	0	0	0	0	0	0	0	0	0	0	0	0	0	0	0	0	0	0	0	0	0	0	0	0	0	0	0	0	0	0	0	0	0	0	0	0	0	0
Oligoflexales	0.00012189	0.000116125	0.000183211	0.000154963	0.000115443	0.000247117	0	0	0	0	0.000231817	0.00027736	0.00021491	0.000182105	0.000176803	0.000137334	4.07722e-05	0	0	0	0.000295365	0.000624946	0.000236781	0.000731616	0.000298389	0.000432143	0.000147174	0	0	0.000258022	0.0004111	0.000454294	0.000299228	0.000476465	0.000415755	0.000701496	0.000214012	5.57766e-05	6.7228e-05	0.000215153	7.10985e-05	0.000141962	0.000301617	0	0	0	0	0	0
Oligosphaerales	0	0	0	0	0	0	0	0	0	0	0	0	0	0	0	0	0	0	0	0	0	0	0	0	0	0	0	0	0	0	0	0	0	0	0	0	0	0	0	0	0	0	0	0	0	0	0	0	0
Oligotropha	0	0	0	0	0	0	0	0	0	0	0	0	0	0	0	0	0	0	0	0	0	0	0	0	0	0	0	0	0	0	0	0	0	0	0	0	0	0	0	0	0	0	0	0	0	0	0	0	0
OM190	0.0174999	0.0126908	0.0162874	0.0130169	0.0176773	0.0155066	4.84625e-05	0	0	4.68999e-05	0.00589201	0.00604248	0.0057596	0.00629274	0.00538268	0.0052187	0.00063197	0.000243287	0.000195389	0	0.00437834	0.00501693	0.0045717	0.00420254	0.00570917	0.00413623	0.00147174	0.00214455	0.00148199	0.00186144	0.00859198	0.00876985	0.0116699	0.0096087	0.00967083	0.00922467	0.0102531	0.01281	0.0110422	0.0126479	0.0111625	0.0118893	0.0125287	0	0	0	0.002182	0.00243172	0.00291175
OM27 clade	0.00228108	0.00535833	0.00377414	0.00298858	0.00359318	0.00317133	0	0.00010989	0.000122261	4.68999e-05	0.0020284	0.00204057	0.00219209	0.00206386	0.00202342	0.00196846	0.00230363	0.00121644	0.00177804	0.00192613	0.0021718	0.00322889	0.00340601	0.00309661	0.00308335	0.00314847	0.003941	0.0049626	0.00339717	0.00508671	0.0028777	0.0031208	0.0034625	0.00279923	0.00352488	0.00336718	0.00636199	0.00345815	0.00361351	0.00391886	0.002524	0.00312317	0.00225053	7.45962e-05	0.000391626	0.000237173	0.000662394	0.00193291	0.0016052
Omnitrophales	0.000626861	0.000431321	0.000366421	0.000287789	0.000158735	0.000308896	0	0	0	0	0.000540906	0.000633965	0.000601749	0.000546315	0.000392896	0.000526448	8.15445e-05	6.63511e-05	0.000117233	7.80864e-05	0.00123358	0.00159708	0.00154818	0.0017865	0.00121345	0.00148163	8.17635e-05	8.86179e-05	0	7.37205e-05	0.00217883	0.00252825	0.00207323	0.00240218	0.00242223	0.00277091	0.000214012	0.000316067	0.000352947	0.000153681	0.000355492	0.00030167	0.000371221	0	3.56024e-05	0	0.000370161	0.000296172	0.000578617
OPB41	0	0	0	0	0	0	0	0	0	0	0	0	0	0	0	0	0	0	0	0	0	0	0	0	0	0	0	0	0	0	0	0	0	0	0	0	0	0	0	0	0	0	0	0	0	0	0	0	0
Opitutaceae	3.48256e-05	0.000116125	9.16053e-05	0	0	0	0	0	0	0	0	0	0	4.04678e-05	7.85793e-05	0.000137334	0	0	0.000195389	0	0.00027799	0.000173596	0.000145712	0.000187158	0.000139248	0.000164626	6.54108e-05	0.000177236	0.000136799	0.000258022	0.00020555	0.000276527	0.000149614	0.000238232	0.000289221	0.000245524	0.000194556	0.000148738	0.000134456	0.000107576	0	7.09811e-05	0.000208812	0	0	0	0.000136375	0	0
Opitutus	8.7064e-05	0	0.000109926	0	7.21522e-05	0.000247117	9.69251e-05	0	0	0	9.65904e-05	0.00013868	0.000322366	0.000384444	0.000392896	0.000297558	0	0	0.000195389	0.000104115	0.000451734	0.000555507	0.000418921	0.000612516	0.00103441	0.000411565	0	0	0.000136799	0	0.00053443	0.000493798	0.00049159	0.000198527	0.000469984	0.000210449	0.000136189	0	0	9.22084e-05	8.88731e-05	0	0.000162409	0	0	0	3.89643e-05	9.35279e-05	0
Oxalobacteraceae	0.00031343	0.000364964	0.000329779	6.64128e-05	0.000360761	0.000473641	0.000823863	0.000703297	0.000904734	0.000562799	0.000579542	0.000475473	0.000752187	0.000424912	0.000510765	0.000595115	0.00144741	0.00108374	0.00144588	0.00114527	0.000138995	0.000312473	0.000182139	0.000204172	0.000159141	0.000246939	0.000686813	0.000584878	0.000387597	0.000700345	0.000308325	0.000296279	0.000106867	5.95581e-05	0.000144611	0.000245524	0	0	0.000436982	0.000184417	0.000177746	0.000212943	0.000255214	0.00100705	0.000267018	0.000658814	0.000954626	0.000919691	0.00108257
Oxalophagus	0	0	0	0	0	0	0	0	0	0	0	0	0	0	0	0	0	0	0	0	0	0	0	0	0	0	0	0	0	0	0	0	0	0	0	0	0	0	0	0	0	0	0	0	0	0	0	0	0
P0X4b2H11	0	0	0	0	0	0	0	0	0	0	0	0	0	0	0	0	0	0	0	0	0	0	0	0	0	0	0	0	0	0	0	0	0	0	0	0	0	0	0	0	0	0	0	0	0	0	0	0	0
P2-11E	0	0	0	0	0	0	0	0	0	0	0	0	0	0	0	0	0	0	0	0	0	0	0	0	0	0	0	0	0	0	0	0	0	0	0	0	0	0	0	0	0	0	0	0	0	0	0	0	0
P3OB-42	0.000818402	0.000132714	0.000476348	0.000420615	0.000620509	0.000411862	0.000266544	0.00010989	0.000122261	0	0.00040568	0.000733022	0.000580258	0.000526082	0.00053041	0.000412003	0.00134548	0.00123855	0.00113326	0.0013535	0.000764473	0.000954778	0.000837841	0.000782659	0.000875274	0.000843708	0.00202773	0.00177236	0.00189238	0.00156656	0.00119219	0.00126412	0.00153889	0.00154851	0.00153649	0.00128023	0.000389113	0.000464805	0.000235298	0.000660827	0.000195521	0.000266179	0.000440825	0	3.56024e-05	0.00010541	0	0.000202644	0
P3OB-51	0	9.95355e-05	0	0	2.88609e-05	0	0	0	0	0	0	1.98114e-05	0	0	0	0	0	0	0	0	0	0	5.46418e-05	3.40287e-05	3.97852e-05	0	0	5.31707e-05	0	0	0	0	6.41204e-05	0	0	0	0.000136189	0	0	3.07361e-05	0	0.000212943	0.000324818	0	0	0	0	0	0
Paenibacillaceae	0	0	0	0	0	0	0	0	0	0	0	0	0	0	0	0	0	0	0	0	0	0	0	0	0	0	0	0	0	0	0	0	0	0	0	0	0	0	0	0	0	0	0	0	0	0	0	0	0
Paenibacillus	0	0	0	0	0	0	0	0	0	0	0	0	0	0	0	0	0	0	0	0	0	0	0	0	0	0	0	0	0	0	0	0	0	0	0	0	0	0	0	0	0	0	0	0	0	0	0	0	0
Pajaroellobacter	0.00118407	0.000796284	0.00126415	0.000730541	0.000966839	0.0014827	0	0	0	0	0.000695451	0.000554719	0.000838151	0.000485614	0.000451831	0.000709561	0.000183475	0	3.90778e-05	0	0.00116408	0.000763823	0.00100177	0.000850716	0.000795703	0.000864286	0.000147174	0.000726667	0.000159599	0.000552904	0.00201439	0.00154065	0.00179537	0.00200512	0.00155456	0.00163098	0.00114788	0.000725096	0.000873964	0.00113724	0.000551013	0.00125992	0.000904851	0	0	0	0.000370161	0.000483227	0.000709273
Paludibaculum	0	0.000149303	9.16053e-05	0.000177101	0	0	0	0	0	0	0	0	0	0	0	0	0	0	0	0	0	0	0	0	0	0	0	0	0	0	0	0	0	0	0	8.7687e-05	0.000525302	0.000632135	0.00100842	0.000537882	0.000586562	0.000816283	0.00088165	0	0	0	0.000155857	0	0.000205316
Parablastomonas	0	0	0	0	2.88609e-05	0	0	4.3956e-05	0	0	0.000251135	9.9057e-05	4.29821e-05	4.04678e-05	0	0	0.000163089	0	0.000273544	0	8.68719e-05	0.000121517	0.000109284	0.000102086	9.94629e-05	0	9.81162e-05	0	4.55996e-05	0.000294882	0	7.90077e-05	0	0	0.000108458	3.50748e-05	0	7.43688e-05	5.0421e-05	0	7.10985e-05	0	0	9.32453e-05	5.34036e-05	0	0.000155857	6.23519e-05	0.000223981
Paracaedibacteraceae	0	0	0	0	0	4.11862e-05	9.69251e-05	6.59341e-05	0	7.03499e-05	3.86361e-05	3.96228e-05	6.44731e-05	0	0	6.86672e-05	0	6.63511e-05	0	0	5.21231e-05	6.94384e-05	0	0	0.000139248	0	0.000114469	0.000177236	9.11993e-05	0	0	0	0	0	5.4229e-05	5.26122e-05	0	0	0	0	5.33239e-05	0	0	9.32453e-05	0	5.27051e-05	0.00044809	0.000483227	0.000653278
Parachlamydia	0	0	0	0	0	0	0	0	0	0	0	0	0	0	0	0	0	0	0	0	0	0	0	0	0	0	0	0	0	0	0	0	0	0	0	0	0	0	0	0	0	0	0	0	0	0	0	0	0
Parachlamydiaceae	0	3.31785e-05	0	0	4.32913e-05	0	0	0	0.000146714	0	5.79542e-05	0	8.59642e-05	0	0	4.57781e-05	0.000183475	0	0.000117233	0.000286317	0	0	0	0	0	4.11565e-05	3.27054e-05	0	0.000136799	3.68602e-05	4.111e-05	0	0	0	0	7.01496e-05	0	0	0	6.14723e-05	0	0	0	7.45962e-05	0	0	0	0	0
Paracoccus	0	0	0	0	0	0	0	0	0	0	0	0	0	0	0	0	0	0	0	0	0	0	0	0	0	0	0	0	0	0	0	0	0	0	0	0	0	0	0	0	0	0	0	0	0	0	0	0	0
Paraherbaspirillum	0	0	0	0	0	0	0	0	0	0	0	0	0	0	0	0	0	0	0	0	0	0	0	0	0	0	8.17635e-05	0	0	0	0	0	0	0	0	0	0	0	0	0	0	0	0	0	0	0	0	0	0
Parasegetibacter	0	0	0	0	0	0	0	0	0	0	0	0	0	0	0	0	0	0	0	0	0	0	0	0	0	0	0	0	0	0	0	0	0	0	0	0	0	0	0	0	3.55492e-05	0	0	0	0	0	0	0	0
Parcubacteria	0.000818402	0.000381553	0.000732842	0.000332064	0.000490635	0.000185338	0.0003877	0.000879121	0.00075802	0.00128975	0.00793973	0.00899437	0.00659775	0.00888268	0.00534339	0.0056536	0.0278882	0.0195293	0.0167253	0.0201463	0.0078706	0.00642305	0.00708522	0.00639739	0.00785757	0.00763453	0.0054618	0.00583106	0.00467396	0.0049577	0.00374101	0.0041084	0.0034625	0.00287864	0.00253068	0.00505077	0.000194556	0	0.000151263	4.61042e-05	0	0.000124217	9.28053e-05	0.000410279	0.000356024	0.00108045	0.00541604	0.00500374	0.00541287
Parvibaculaceae	3.48256e-05	0	0	0	0	0	0	0	0	0	0	0	0	0	0	0	0	0	0	0	0	0	0	0	0	0	0	0	0	0	0	0	0	0	3.61526e-05	0	0	0	0	0.000138313	0	0	0	0	0	0	3.89643e-05	0	1.86651e-05
Parvibium	0	0	0	0	0	0	4.84625e-05	0	0	0	0	0	0	0	0	0	0.000101931	8.84682e-05	0	2.60288e-05	0	0	0	0	0	0	0	0	0	0	0	0	0	0	0	0	0.000272379	0	0.00016807	0.000153681	8.88731e-05	0	0.000232013	0.000223789	0.000249217	0.000131763	0.000233786	0.000202644	0.000167986
Pasteurellaceae	0	0	0	0	0	0	0	0	0	0	0	0	0	0	0	0	0	0	0	7.80864e-05	0	0	0	0	0	0	0	0	0	0	0	0	0	0	0	0	0	0	0	0	0	0	0	0	0	0	0	0	0
Patescibacteria	0	0	0	0	0	0	0	0	0	0	0	0	0	0	0	0	0	0	0	0	0	0	0	0	0	4.11565e-05	0	0	0	0	0	0	0	3.97054e-05	0	0	0	0	0	0	0	0	0	0	0	0	0	0	0
PAUC26f	0	0	0	0	0	0	0	0	0	0	0	0	0	0	0	0	0	0	0	0	0	0	0	0	0	0	0	0	0	0	0	0	0	0	0	0	0	0	0	0	0	0	0	0	0	0	0	0	0
PB19	0.00141044	0.00111148	0.00109926	0.000951917	0.00150076	0.00146211	0	0	0	0.00021105	0.000753405	0.00128774	0.00105306	0.00127474	0.00108047	0.00073245	0	0	3.90778e-05	0	0.00151157	0.0016318	0.00145712	0.00125906	0.00145216	0.00115238	0	0	0	0	0.0020555	0.00270601	0.00192361	0.0015088	0.00227762	0.00219217	0.000778225	0.000911018	0.000756315	0.000583986	0.00101315	0.000532359	0.000904851	0	0	0	0.000623429	0.000685871	0.000559952
Pedobacter	0	0	0	0.000287789	0	0	0.000218081	0	0	0	0	0	0	0	0	0	0	0	0	0	0	0	0	0	0	0	0	0	0	0	0	0	0	0	0	0	0	0	0	0	0	0	0	0	0	0	0	0	0
Pedomicrobium	0.0201989	0.0213504	0.0213257	0.0237979	0.0213426	0.0265445	0	8.79121e-05	0.000244523	0.00016415	0.00647155	0.00633965	0.00833853	0.00831613	0.00793651	0.00821717	0.00183475	0.00143761	0.00138726	0.00130144	0.00448259	0.00399271	0.00646595	0.0054616	0.00555003	0.00502109	0.00251832	0.00191415	0.00168719	0.00136383	0.00554985	0.00501699	0.00679676	0.0051617	0.00527828	0.00706757	0.0192416	0.0209162	0.0329249	0.025388	0.026733	0.02369	0.0248486	0.000167842	0.000516235	0	0.0123907	0.0137174	0.0127109
Pedosphaera	0	0	0	0	0	0	0	0	0	0	0	0	0	0	0	0	0	0	0	0	0	0	0	3.40287e-05	3.97852e-05	0	0	0	0	0	0	0	4.27469e-05	0	0	0	0	0	0	0	0	0	0	0	0	0	0	0	0
Pedosphaeraceae	0.000661687	0.000464499	0.000256495	0.000442752	0.000418482	0.000247117	0	0	0	0	0.000444316	0.000158491	0.000193419	0.000121403	0.000294672	0.000137334	0.0007339	0	0.000312622	0	0.000173744	0.000972138	0.000309637	0.000459387	0.0010742	0.000658504	0.000212585	0.000177236	0	0.000442323	0.00061665	0.00082958	0.000812191	0.000674992	0.000506137	0.000754108	0.000214012	0	0.000537824	0.00039957	0.000177746	0.000106472	0.000208812	0	0	0	0.000116893	0	0.000149321
Pelolinea	0	0	0	0	0	0	0	0	0	0	0	0	0	0	0	0	0	0	0	0	0	0	0	0	0	0	0	0	0	0	0	0	0	0	0	0	0	0	0	0	0	0	0	0	0	0	0	0	0
Pelomonas	0.000261192	0	0	0	0	0	0	0	0	0	0	0	0	0	0	0	0	0	0	0	0	0	0	0	0	0	0	0	0	0	0	0	0	0	0	0	0	0	0	0	0	0	0	0	0	0	0	0	0
PeM15	0	0	0	0	0	0	0	0	0	0	0	0	0	0	0	0	0	0	0	0	0	0	0	0	0	0	0	0	0	0	0	0	0	0	0	0	0	0	0	0	0	0	0	0	0	0	0	0	0
Peredibacter	0	0	7.32842e-05	0	0	0	0.00019385	0.00021978	0	0.000586249	9.65904e-05	0.000178303	0.000300875	0.000141637	0.000235738	0.000137334	0	0	0	0	8.68719e-05	0.000121517	0.000200353	0.000136115	0.000159141	8.2313e-05	0	0	0	7.37205e-05	0	0	6.41204e-05	3.97054e-05	0	0	0	5.57766e-05	0	0	0	0	0	0.000261087	0.000213614	0.000237173	0	0	0
Perlucidibaca	0	0	0	0	0	0	0	0	0	0	0	0	0	0	0	0	0	0	0	0	0	0	0	0	0	0	0	0	0	0	0	0	0	0	0	0	0	0	0	0	0	0	0	0	0	0	0	0	0
Phaeodactylibacter	0	0.000481088	0.000183211	0	0.000202026	0.000185338	9.69251e-05	0.000241758	0	0	0.000444316	0.00027736	0.000580258	0.000242807	0.000451831	0.000640894	0.000203861	0.000331756	0.00017585	7.80864e-05	0.00132045	0.00105894	0.00109284	0.00148025	0.00141237	0.000987756	0.000833987	0.000673496	0.000364797	0.000147441	0.00150051	0.00114561	0.00123966	0.00152866	0.00115688	0.00164852	0.000214012	0.000204514	0.000151263	0.000122945	0.000142197	0.000124217	0.000394422	0	0	0	5.84465e-05	0.000187056	0.000130656
Phaeovibrio	0	0	0	0	0	0	0	0	0	0	0	0	0	0	0	0	0	0	0	0	0	0	0	0	0	0	0	0	0	0	0	0	0	0	0	0	0	0	0	0	0	0	0	0	0	0	0	0	0
Phaselicystis	0.000400495	0.000912409	0.000824448	0.00046489	0.000836965	0.000556013	9.69251e-05	8.79121e-05	7.33568e-05	0.0001407	0.00220226	0.00309058	0.00208463	0.0022662	0.00208235	0.0018769	6.11583e-05	0.000154819	7.81555e-05	0.000182202	0.00156369	0.00109366	0.000783199	0.000799673	0.00117366	0.00104949	0	0.000194959	0	0.000405463	0.00147996	0.00158015	0.00138927	0.00131028	0.00160879	0.00177128	0.000992237	0.00156174	0.00152944	0.00136776	0.00172414	0.00179227	0.00185611	0	0	0	0.000506536	0.00105998	0.000970584
Phenylobacterium	0	0	0	0	0	0	0	0	0	0	0	0	0	0	0	0	0	0	0	0	0	0	0	0	0	0	0	0	0	0	0	0	0	0	0	0	0	0	0	0	0	0	0	0	0	0	0	0	0
PHOS-HE36	0	0	0	0	0	0	0	0	0	0	0	0	0	0	0	0	0	0	0	0	0	0	0	0	0	0	0	0	0	0	0	0	0	0	0	0	0	0	0	0	0	0	0	0	0	0	0	0	0
Phreatobacter	0.000174128	8.29463e-05	7.32842e-05	0.000177101	0	0.000164745	0.00831132	0.00756044	0.00599081	0.00597974	0.000444316	0.000733022	0.000795169	0.000485614	0.000628634	0.000663783	0.00395491	0.0046667	0.00285268	0.00348786	0.000451734	0.000190956	0.000364279	0	0	0	0.00443158	0.00237496	0.00460556	0.00117953	0.00020555	0.000158015	0.000149614	0.000377201	0.000560366	0.000333211	0	9.2961e-05	0.000151263	7.68403e-05	0	0	9.28053e-05	0.0319272	0.0353354	0.0274594	0.000935144	0.000966455	0.000821263
Phycisphaeraceae	0	3.31785e-05	0	0	0	0	0	0	0	0	0	0	0	0	0	0	0	0	0	0	0	0	0	0	0	0	0	0	0	0	0	0	0	0	0	0	0	3.71844e-05	0	0	5.33239e-05	0	0	0	0	0	0	0	0
Phycisphaerae	0	0	0.000256495	0	0.000129874	6.17792e-05	0	0	0	0	0	0	0	0	0	0	0	0	0	0	0	0	0	0	0	0	0	0	0	0	0	0	0	0	0	0	0	0	0	0.000215153	0	0	0	0	0	0	0.000116893	0	0
Pir1 lineage	0	0	0	0	0	0	0	0	0	0	0	0	0	0	0	0	0	0	0	0	0	0	0	0	0	0	0	0	0	0	0	0	0	0	0	0	0	0	0	0	0	0	0	0	0	0	0	0	0
Pir3 lineage	0	0	0	0	0	0	0	0	0	0	0	0	0	0	0	0	0	0	0	0	0	0	0	0	0	0	0	0	0	0	0	0	0	0	0	0	0	0	0	0	0	0	0	0	0	0	0	0	0
Pir4 lineage	0.00445768	0.00376576	0.00441538	0.00316568	0.00360761	0.00374794	0	6.59341e-05	7.33568e-05	0.00011725	0.00229885	0.00213963	0.00227805	0.00202339	0.00243596	0.00318158	0	0	0.00017585	0	0.00229342	0.00227411	0.00158461	0.00234798	0.002407	0.00211956	0	0	0.000136799	0.000110581	0.00207605	0.00189618	0.00252207	0.00238232	0.0017534	0.00205188	0.00416351	0.00390436	0.00579842	0.00407254	0.00451475	0.00362004	0.00510429	0	0	5.27051e-05	0.00465624	0.00411523	0.00388234
Pirellula	0.00807954	0.00862641	0.00853761	0.00639777	0.00900459	0.00827842	7.26938e-05	0	0	4.68999e-05	0.00289771	0.00297171	0.00260042	0.00252924	0.0024556	0.00329602	0.000163089	8.84682e-05	5.86166e-05	0	0.00298839	0.00289905	0.00316923	0.00272229	0.00274518	0.00244881	0.00132457	0.00143561	0.00152759	0.00103209	0.0047482	0.00454294	0.00459529	0.00448671	0.00430216	0.0036127	0.0100586	0.010988	0.0101514	0.00988167	0.00977604	0.0113215	0.0101622	0	0.00014241	7.90576e-05	0.00274699	0.00347612	0.00328505
Pirellulaceae	0.00745268	0.00640345	0.00659558	0.0057115	0.00632053	0.00500412	0.000121156	6.59341e-05	0.000195618	7.03499e-05	0.00482952	0.00554719	0.00457759	0.0045931	0.00540233	0.00535604	0.000530039	0.00037599	0.000273544	0.000286317	0.00446522	0.00647513	0.00560989	0.0055807	0.00578874	0.00450664	0.000506934	0.000549431	0.000341997	0.000718775	0.00353546	0.00452319	0.00406096	0.00385142	0.00413948	0.00329703	0.00558377	0.00457368	0.00563035	0.00556324	0.00508354	0.00512839	0.00445465	0	7.12048e-05	0	0.00455883	0.00495698	0.0051329
pItb-vmat-59	0	0	0	0	0	0	0	6.59341e-05	0	9.37998e-05	0	0	0	0	0	0	0	0	0	0	0	0	0	0	0	0	0	0	0	0	0	0	0	0	0	0	0	0	0	0	0	0	0	0	0	0	0	0	0
Pla1 lineage	0	0	0	0	0	0	0	0	0	0	0	0	0	0	0	0	0	0	0	0	0	0	0	0	0	0	0	0	0	0	0	0	0	0	0	0	0	0	0	0	0	0	0	0	0	0	0	0	0
Pla3 lineage	0.000156715	0	0	0	5.77217e-05	0	0	0	0	0	0	0	6.44731e-05	0	0	0	0	0	0	0	0	0	0	0	0	0	0	0	0	0	0	0	0	0	0	0	0.000252923	0.000446213	0.000487403	0.000322729	0.000355492	0.000461377	0.000556832	0	0	0	7.79287e-05	7.79399e-05	0.000186651
Pla4 lineage	0.000644274	0.00044791	0.000238174	0.000132826	0.000360761	0.000247117	0	0	0	0	0	7.92456e-05	0	6.07017e-05	0	0	0.000224247	0.000132702	7.81555e-05	0.000156173	0.000121621	0	0	6.80573e-05	0.000159141	6.17347e-05	0.000130822	0	0.000159599	0.000202731	0.00102775	0.000730821	0.00111142	0.00081396	0.00110266	0.000701496	0.000719858	0.000799465	0.000403368	0.000491778	0.000568788	0.00030167	0.000487228	0	0	0	3.89643e-05	0	0
Planctomicrobium	0.000470146	0.000315196	0.000366421	0.000708403	0.000404052	0.000370675	0	0	0	0	0.000193181	0.000178303	0.000150437	0.000263041	0.000157159	0.000320447	0	0	0	0	0.000729724	0.000312473	0.000473562	0.00062953	0.000457529	0.000390987	0	0	0	0.000110581	0.00117163	0.00112586	0.00162438	0.00127057	0.00121111	0.00103471	0.000817137	0.000985387	0.000470596	0.000276625	0.000622112	0.000798538	0.000928053	0	0	0	0	0.000109116	0.000205316
Planctomycetales	0.000278605	0.000464499	0.000787806	0.000664128	0.000822535	0.000411862	0	0	0	0	3.86361e-05	7.92456e-05	0	0.00010117	7.85793e-05	6.86672e-05	0.000183475	0.000154819	0.000214928	0.00020823	0.000642852	0.000850621	0.000655702	0.000680573	0.000755918	0.000679082	0.000539639	0.000655773	0.000387597	0.000497613	0.00224049	0.00217271	0.00286404	0.00273967	0.00395871	0.00308658	0.000817137	0.000892426	0.000789929	0.000630091	0.000764309	0.000905009	0.000672838	0	0	0	0.000155857	0.000140292	0.000354636
Planctomycetes	0.00158457	0.00175846	0.0017405	0.00159391	0.00124102	0.00129736	0	0	0	7.03499e-05	0.000637496	0.000237737	0	0.000303509	0.000550055	0.000228891	0	0.000110585	0	0	0.000608103	0.00043399	0.000473562	0.000782659	0.000258604	0.000390987	0.000196232	0.000301301	0.000159599	0.000479183	0.000267215	0.000335783	0.000406096	0.000337496	0.000596519	0.000491047	0.00260705	0.00223106	0.00218491	0.00169049	0.00190188	0.00218267	0.00236653	0	0	0	0.00027275	0.000358524	0.000335971
Planctomycetota	0	3.31785e-05	0.000183211	0	0.000115443	0	0	0	0	0	0	3.96228e-05	4.29821e-05	4.04678e-05	3.92896e-05	0	0	0	0	0	6.94975e-05	3.47192e-05	0	0	3.97852e-05	4.11565e-05	3.27054e-05	0	0	0	4.111e-05	3.95038e-05	0	5.95581e-05	5.4229e-05	5.26122e-05	0	7.43688e-05	0.000117649	0	0	0	0	0	0	0	0	3.1176e-05	0
Planctopirus	0.00710442	0.00472794	0.00534975	0.00597715	0.00386736	0.00438633	0.000169619	0.000197802	2.44523e-05	0.00011725	0.00479088	0.00546795	0.00567364	0.0047145	0.00471476	0.00464648	0.000489267	0.00022117	0.000195389	0.000234259	0.00802697	0.0079507	0.00657523	0.00675469	0.00634573	0.00703776	9.81162e-05	0.000141789	0	0.000258022	0.00404933	0.00369361	0.00416782	0.00353378	0.00325374	0.0034724	0.00214012	0.00304912	0.00250424	0.00230521	0.00289726	0.00239561	0.00241294	0	0	0	0.00169495	0.00211997	0.00233313
Plot4-2H12	0.00012189	0	0	0.000199238	0.000288609	0.000391269	0	0	0	0	0.000463634	0.000554719	0.000236402	0.00046538	0.000294672	0.00025178	0	0	0.000332161	0.000338374	0.000225867	0.000503429	0.000400707	0.000544458	0.000258604	0.000185204	0	0	0	0	0.000349435	0.000592557	0.00106867	0.00105219	0.00117496	0.00112239	0.000175101	0	0	0.000122945	0	0.000106472	0	0	0	0	0.000233786	3.1176e-05	0.000335971
PLTA13	0.00936809	0.0117618	0.0112125	0.011578	0.0104043	0.0107908	0	0	0	0	0.0038443	0.0033085	0.00339559	0.00327789	0.00312353	0.00283824	0	0	7.81555e-05	0	0.00344013	0.00430518	0.00489955	0.00345391	0.00459519	0.00393045	0	3.54472e-05	0	7.37205e-05	0.00402878	0.00485897	0.00500139	0.00486391	0.00448293	0.00477017	0.00875503	0.008571	0.0127733	0.0124942	0.00979381	0.0100793	0.00751723	0	0	0	0.00247423	0.00328906	0.00419964
Polaromonas	0	0	0	0	0	0	0.00019385	4.3956e-05	0	0.0001876	0	0	0	0	0	0	0	0	0	0	0	0	0	0	0	0	0	0	0	0	0	0	0	0	0	0	0	0	0	0	0	0	0	0.000503525	0.000320422	0	0	0	0
Polyangia	5.22384e-05	0	7.32842e-05	0	2.88609e-05	0	0	0	0	0	7.72723e-05	0	4.29821e-05	0	0	0	0	4.42341e-05	0	0	0	0	0.000109284	0.0001191	0	4.11565e-05	0	0	0	3.68602e-05	0.000102775	0.000118511	0	3.97054e-05	0.000126534	5.26122e-05	0	0	3.3614e-05	0	0	0	0.000116007	0	0	0	0	6.23519e-05	3.73301e-05
Polyangiaceae	0.000261192	0.000149303	0.0003481	6.64128e-05	0.000202026	0.000123558	0	0	0	0	0.000424998	0.000554719	0.00040833	0.000505848	0.000196448	0.000366225	0.000101931	6.63511e-05	0	0.000104115	0.000625478	0.000503429	0.000819627	0.000476401	0.0005371	0.000596769	0.000310701	0.000177236	0.000227998	0.000202731	0.00036999	0.000375286	0.000235108	0.000476465	0.000361526	0.000543659	0	0	0.000134456	0	0	0	0	0	0	0	0.000155857	0.000140292	0.000130656
Polyangiales	0	3.31785e-05	9.16053e-05	6.64128e-05	2.88609e-05	0	0	0	0	0	1.93181e-05	0	4.29821e-05	6.07017e-05	7.85793e-05	0	0	4.42341e-05	0	0	0	6.94384e-05	0	1.70143e-05	7.95703e-05	2.05782e-05	0	3.54472e-05	0	3.68602e-05	8.22199e-05	3.95038e-05	0.000128241	9.92635e-05	7.23053e-05	7.01496e-05	3.89113e-05	9.2961e-05	6.7228e-05	0	0	0	4.64026e-05	0	0	0	0	1.5588e-05	0
Polyangium	0	0	0	0	0	0	0	0	0	0	0	0	0	0	0	0	0	0	0	0	0	0	0	0	0	0	0	0	0	0	0	0	0	0	0	0	0	0	0	0	0	0	0	0	0	0	0	0	0
Polycyclovorans	0	0	0	0	0	0	0	0	0	0	0	0	0	0	0	0	0	0	0	0	0	0	0	0	0	0	0	0	0	0	0	0	0	0	0	0	0	0	0	0	0	0	0	0	0	0	0	0	0
Polymorphum	0	6.6357e-05	0.000109926	0	0	4.11862e-05	0	0	0	0	0	0	0	0	0	0	0	0	0	0	0	0	0	0	0	2.05782e-05	0	0	0	0	0	0	0	0	0	0	0	3.71844e-05	3.3614e-05	0	0	0	0	0	0	0	5.84465e-05	0	0
Porphyrobacter	0	0	0	0	0	0	0	0	0	0	0	0	0	0	0	0	0	0	0	0	0	0	0	0	0	0	0	0	0	0	0	0	0	0	0	0	0	0	0	0	0	0	0	0	0	0	0	0	0
Poseidonibacter	0	0	0	0	0	0	0	4.3956e-05	0	0	0	0	0	0	0	0	0	0	0	0	0	0	0	0	0	0	0	0	0	0	0	0	0	0	0	0	0	0	0	0	0	0	0	0	0	0	0	0	0
Povalibacter	0	0	0	0	0	0	0	0	0	0	0	0	0	0	0	0	0	0	0	0	0	0	3.64279e-05	0	0	0	0	0	0	0	0	0	4.27469e-05	0	0	0	0	0	0	0	0	0	0	0	0	0	0	0	0
PRD18C08	0	0	0	0	0	0	0	0	0	0	0	0	0	0	0	0	0	0	0	0	0	0	0	0	0	0	0	0	0	0	0	0	0	0	0	0	0	0	0	0	0	0	0	0	0	0	0	0	0
Prevotella	0	0	0	0	0	0	0.000290775	0	0	0	0	0	0	0	0	0	0	0	0	0	0	0	0	0	0	0	0	0	0	0	0	0	0	0	0	0	0	0	0	0	0	0	0	0	0	0	0	0	0
Prevotellaceae UCG-003	0	0	0	0	0	0	0.000121156	0	0	0	0	0	0	0	0	0	0	0	0	0	0	0	0	0	0	0	0	0	0	0	0	0	0	0	0	0	0	0	0	0	0	0	0	0	0	0	0	0	0
Prosthecobacter	0	0	0	0	0	0	0	0	0	0	0	0	0	0	0	0	0	6.63511e-05	0	0	0.000156369	0.000156236	0.000182139	0	5.96777e-05	0.000102891	0.000114469	3.54472e-05	0	0	0	0	6.41204e-05	1.98527e-05	0	0	0	0	0	0	0	0	0	0	0	0	0	0	0
Proteobacteria	0	3.31785e-05	0.000128247	0	0.000288609	6.17792e-05	0.000121156	0.00010989	9.78091e-05	0	0.000154545	0.00013868	6.44731e-05	0	9.82241e-05	0	0.0013251	0.00143761	0.000976944	0.000676748	0.000347488	3.47192e-05	0.000127498	0.000204172	0.000477422	0.000144048	9.81162e-05	0.000265854	9.11993e-05	0.000184301	0.000267215	3.95038e-05	0.000277855	7.94108e-05	0.000289221	0.000298136	0	0.000316067	0	0	7.10985e-05	3.54906e-05	0	7.45962e-05	0.00030262	0.000237173	0.000194822	0.000264996	9.33254e-05
PS-B29	0	0	0	0	0	0	0	0	0	0	0	0	0	0	0	0	0	0	0	0	0	0	0	0	0	0	0	0	0	0	0	0	0	0	0	0	0	0	0	0	0	0	0	0	0	0	0	0	0
Pseudacidovorax	0	0	0	0	0	0	0	0	0	0	0	0	0	0	0	0	0	0	0	0	0	0	0	0	0	0	0	0	0	0	0	0	0	0	0	0	0	0	0	0	0	0	0	0	3.56024e-05	0	0	0	0
Pseudohongiella	0	0	0	0	0	0	0	0	0	0	0	0	0	0	0	0	0.00063197	0.000530809	0.0003517	0.00065072	0	0	0	0	0	0	0.000114469	0.000106341	0.000296398	0	0	0	0	0	0	0	0	0	0	0	0	0	0	3.72981e-05	0	5.27051e-05	0	3.1176e-05	7.46603e-05
Pseudolabrys	0	0	0	0	0	0	0	0	0	0	0	0	0	0	0	0	0	0	0	0	0	0	0	0	0	0	0	0	0	0	0	0	0	0	0	0	0	0	0	0	0	0	0	0	0	0	0	0	0
Pseudomonadaceae	0	0	0	0	0	0	0	0	0	0	0	0	0	0	0	0	0	0	0	0	0	0	0	0	0	0	0	0	0	0	0	0	0	0	0	0	0	0	0	0	0	0	0	0	0	0	0	0	0
Pseudomonas	0	0	0	0	2.88609e-05	0	0	0	0	0	0	0	0	0	0	0	0	0	0	0	0	0	0	0	0	0	0	0	0	0	0	0	0	0	0	0	1.94556e-05	0	0.000117649	0	0	0	0	0	0	0	0	0	0
Pseudorhodobacter	0.00409201	0.00326808	0.00322451	0.00413973	0.00350659	0.00364498	0.000436163	0.00101099	0.000415689	0.0010318	0.00295567	0.00348681	0.00346006	0.00242807	0.00314317	0.00288402	0.000693128	0.00139337	0.00160219	0.00156173	0.003388	0.00341984	0.00315101	0.00313064	0.00415755	0.00421854	0.00104657	0.00173691	0.00150479	0.00173243	0.00289825	0.00331832	0.00380448	0.00319628	0.0033622	0.00334964	0.00247087	0.00260291	0.00277316	0.00270478	0.00218628	0.00266179	0.00215772	0.000130543	0.000534036	0.000764224	0.00409125	0.00377229	0.003901
Pseudorhodoplanes	0	0	0	0	0	0	0	0	0	0	0	0	0	0	0	0	0	0	0	0	0	0	0	0	0	0	0	0	0	0	0	0	0	0	0	0	0	0	0	0	0	0	0	0	0	0	0	0	0
Puia	0	0	0	0	0	0	0	0	0	0	0	0	0	0	0	0	0	0	0	0	0	0	0	0	0	0	0	0	0	0.000110581	0	0	0	0	0	0	0	0	0	0	0	0.000106472	0	0	0	0	0	0	0
Puniceicoccaceae	0	0	3.66421e-05	0	0	0	0	0	0	0	0	0	0	0	0	0	0	0	3.90778e-05	0	0	0	0	0	0	0	0	0	0	0	0	0.000118511	0	9.92635e-05	0.000126534	0.000105224	0	0	0	0	0	0	0	0	0	0	3.89643e-05	0	0
Pyruvatibacter	0	0	0	0	0	0	0	0	0	0	0	0	0	0	0	0	0	0	0	0	0	0	0	0	0	0	0	0	0	0	0	0	0	0	0	1.75374e-05	0	0	0	0	0	0	0	0	0	0	0	0	0
Qingshengfania	0	0	0	0	0	0	0	0	0	0	0	0	0	0	0	0	0	0	0	0	0	0	0	0	0	0	0	0	0	0	0	0	0	0	0	0	0	3.71844e-05	0	0	0	0	0	0	0	0	9.74108e-05	0	0
Qipengyuania	0	0	0	0	0	0	0	0	0	0	0	0	0	0	0	0	0	0	0	0	0	0	0	0	0	0	0	0	0	0	0	0	0	0	0	0	0	0	0	0	0	0	0	0	0	0	0	0	0
Ralstonia	0	0	0	0	0	0	0	0	0	0	0	0	0	0	0	0	0	0	0	0	0	0	0	0	0	0	0	0	0	0	0	0	0	0	0	0	0	0	0	0	0	0	0	0	0	0	0	0	0
Ramlibacter	0	0	0	0	0	0	0	0	0	0	0	0	0	6.07017e-05	0	0	0	0	0	0	0	0	0	0	0	0	0	0	0	0	0	0	0	0	0	0	0	5.57766e-05	6.7228e-05	0	7.10985e-05	0	0	0	0	0	0	0	0
RB41	0.000644274	0.000680159	0.000531311	0.000442752	0.000490635	0.000288303	0	0	0	0	0.000135227	0.000376417	0.000300875	0.000283275	0.000235738	0.00025178	0	4.42341e-05	0	0	0.000138995	0.000104158	0.000418921	0.000187158	0.000278496	0.000288095	0	0	0	0	0.000102775	0.000276527	0.000106867	0.000178674	0.000108458	5.26122e-05	0.00044748	0.00033466	0.000420175	0.000384202	0.000373267	0.000248434	0.000510429	0	0	0	0.000253268	6.23519e-05	0.000149321
RBG-13-46-9	0	0	0	0	0	0	0	0	0	0	0	0	0	0	0	0	0	0	0	0	0	0	0	0	0	0	0	0	0	0	0	0	0	0	0	0	0	0	0	0	0	0	0	0	0	0	0	0	0
RBG-13-54-9	0	0.000116125	0.000146568	6.64128e-05	4.32913e-05	0.00026771	0	0	0	0	0	0	0	6.07017e-05	0	6.86672e-05	0	0	0	0	6.94975e-05	6.94384e-05	0.000127498	0	9.94629e-05	0	0	0	4.55996e-05	0	2.0555e-05	3.95038e-05	0	0	0	5.26122e-05	0.000116734	0.000130145	5.0421e-05	0.000169049	8.88731e-05	5.32359e-05	2.32013e-05	0	0	0	5.84465e-05	0.000109116	0
RBG-16-49-21	0	0	0	0	0	0	0	0	0	0	0	0	0	0	0	0	0	4.42341e-05	0	0	0	0	0	0	0	0	0	0	0	0	0	0	0	0	0	0	0	0	0	0	0	0	0	0	0	0	0	0	0
RBG-16-55-12	0	0	0	0	0	0	0	0	4.89045e-05	0	0	0	0	0	0	0	0	0	0	0	0	0	0	0	5.96777e-05	0	0	0	0	0	4.111e-05	0	0	0	0	0	0	0	0	0	0	0	0	0	0	0	0	0	0
RCP2-54	0.00456216	0.00335103	0.00415888	0.00305499	0.00392508	0.00420099	0	0	0	0	0.000907949	0.000772644	0.000881133	0.0011331	0.000903662	0.000801117	0	0	0	0	0.000104246	0.000277754	0	0	0.000397852	0.0004733	0	0	0	0	0.000698869	0.000474046	0.000748071	0.000377201	0.000469984	0.000683959	0.00494173	0.00554048	0.00426898	0.00716152	0.00646996	0.00734655	0.00823647	0	0	0	0.000292232	0.000140292	0
Reyranella	0	0	0	0	0	0	0	0	0	0	0	0	0	0	0	0	0	0	0	0	0	3.47192e-05	0	0	0	0	0	0	0	0	0	0	0	0	0	0	0	0	0	0	0	0	0	0	0	0	0	0	0
Reyranellaceae	0	0	0	0	0	0	0	0	0	0	0	0	0	0	0	0	0	0	0	0	0	0	0	0	0	0	0	0	0	0	0	0	0	0	0	0	0	0	0	0	0	0	0	0	0	0	0	0	0
Rhizobacter	0.00111442	0.0010783	0.00152065	0.00161605	0.00161621	0.00133855	0.00205966	0.00307692	0.00303208	0.00316574	0.00193181	0.00235756	0.00236402	0.00263041	0.002102	0.00242624	0.00334332	0.00393683	0.00431809	0.00416461	0.00363125	0.00394063	0.00295066	0.00324974	0.00244679	0.00296327	0.0033523	0.00579561	0.00446876	0.00606351	0.00345324	0.00387138	0.0041892	0.00287864	0.00350681	0.00345487	0.000817137	0.00092961	0.000252105	0.000245889	0.000302169	0.00060334	0.000626436	0.00169706	0.00202934	0.00223997	0.00128582	0.000748223	0.000709273
Rhizobiaceae	0.00144526	0.000812873	0.000934374	0.00115116	0.00102456	0.000885502	0.0039497	0.00369231	0.00459703	0.00297814	0.0011784	0.00152548	0.0014399	0.00147707	0.00115904	0.00128179	0.00277251	0.00404742	0.00273544	0.00304537	0.00109459	0.000381911	0.000619274	0.00074863	0.00061667	0.00082313	0.00279631	0.00241041	0.00282718	0.00173243	0.00049332	0.000493798	0.000427469	0.000972782	0.000415755	0.000841795	0.00110897	0.00092961	0.00117649	0.000983556	0.00120867	0.00102923	0.000742442	0.00184626	0.00178012	0.00160751	0.00159754	0.00118469	0.0019225
Rhizobiales	0.00188058	0.00222296	0.001997	0.00183742	0.00275621	0.00319193	0.00414355	0.00395604	0.00283646	0.00255605	0.00214431	0.00126793	0.00159034	0.00200316	0.0005697	0.00135045	0.00752248	0.00601584	0.00402501	0.00564825	0.00283202	0.00206579	0.00258638	0.00224589	0.00324249	0.00286038	0.000833987	0.000708943	0.00100319	0.000774065	0.0031038	0.00294304	0.00448843	0.00401024	0.00408525	0.00380562	0.00247087	0.00297475	0.0031093	0.0025972	0.00241735	0.00260856	0.00141528	0.171329	0.183495	0.171028	0.00586413	0.00537785	0.00537554
Rhizobiales Incertae Sedis	0.037542	0.0299602	0.0329962	0.0356194	0.0295968	0.0345964	0.00126003	0.00208791	0.00180947	0.00218085	0.0164783	0.0168793	0.0166556	0.0166727	0.0156962	0.0164572	0.00450533	0.00563985	0.00613521	0.00671543	0.0175481	0.0186095	0.0176857	0.0175928	0.0203899	0.0196934	0.00974621	0.00799334	0.00597355	0.0122376	0.0191161	0.0207198	0.0220574	0.0190586	0.0185825	0.0227811	0.0314987	0.0306028	0.0343031	0.0319656	0.034145	0.0316398	0.0232013	0.000690015	0.00124608	0.00102775	0.0190341	0.0183471	0.0198036
Rhizorhapis	1.74128e-05	0	0	0	0	0	0	0	0	0	0	0	0	0	0	2.28891e-05	0	0	0	0	1.73744e-05	0	0	0	0	4.11565e-05	0	0	0	0	0	0	0	0	0	0	0	0	0	0	0	0	0	0	0	0	0	0	0
Rhodanobacteraceae	0	0	0	0	0	4.11862e-05	0	0	0	0	0	0	0	4.04678e-05	0	0	0	0	0	7.80864e-05	0	0.000138877	0	0	0	0	0	0	0	0	0	0	0	0	0	0	0	0	0	0	0	0	0	0	0	0	0	0	0
Rhodobacter	0	0	0	0	0	0	0	0	0	0	0	0	0	0	0	0	0	0	0	0	0	0	0	0	0	0	0	0	0	0	0	0	0	0	0	0	0	0	0	0	0	0	0	0	0	0	0	0	0
Rhodobacteraceae	0.000156715	0.000315196	3.66421e-05	0	0	0.000308896	0	0	0	0	0.000521588	0.000237737	0.000236402	8.09356e-05	0.000451831	0.000320447	0	0	0	0	0	0.000208315	0.000200353	0.000357301	0.000437637	0.000535034	4.90581e-05	0	0	0	0.000349435	0.000237023	4.27469e-05	0	0.000379603	0.000227986	0	0	0	0	0	0	0	9.32453e-05	0	0	0	9.35279e-05	9.33254e-05
Rhodobium	0	0	0	0	0	0	0	0	0	0	0	0	2.1491e-05	0	0	0	0	0	0	0	0	0	0	0	0	0	0	3.54472e-05	0	0	0	0	0	7.94108e-05	0	3.50748e-05	0	0	3.3614e-05	0	0	0	0	0	0	0	0	0	0
Rhodococcus	0	0	0	0	0	0	0	0	0	0	0	0	0	0	0	0	0	0	0	0	0	0	0	0	0	0	0	0	0	0	0	0	0	0	0	0	0	0	0	0	0	0	0	0	0	0	0	0	0
Rhodocyclaceae	0	0	0	0	0	0	0	0	0	0	0	0	0	0	0	0	0	0	0	0	0	0	0	0	0	0	0	0	0	0	0	0	0	0	0	0	0	0	0	0	0	0	0	0	0	0	0	0	0
Rhodoferax	0	0	0	0	0	0	0.0121399	0.00956044	0.0105145	0.0108339	0	0	0	0	0.000432186	0	0.00597313	0.00559561	0.00451348	0.00473724	0.000886094	0.000677025	0.000273209	0	0	0	0.00590332	0.00485626	0.00670315	0.00434951	0	0	0	0	0.00034345	0	0	0	0	0	0	0	0	0.0330088	0.023551	0.0218726	0.00140272	0.000717047	0.000391967
Rhodopila	0	0	0.000128247	0	0.000129874	0.000144152	0	4.3956e-05	0	0	3.86361e-05	0	0	6.07017e-05	0	0.000160223	0	0	0	0	0	0	7.28558e-05	0	0	0	0	0	0	0	0	0	0	0	0	8.7687e-05	0.00044748	0.000297475	0.000117649	0.000414938	0.00023107	0.000390396	0.000185611	0	0	0	0	0	0
Rhodopirellula	0.000104477	0.000116125	0	0	0.000360761	0	0	0	0	0	0.000115908	0	0.000171928	0	0	0	0	6.63511e-05	0	0	8.68719e-05	0	0	0	7.95703e-05	0	0.000114469	0.000106341	9.11993e-05	0.000221161	0	0	0.000106867	0.000178674	0	5.26122e-05	5.83669e-05	0	0.000117649	0	0.000124422	7.09811e-05	0	0	0	0	0	0	0
Rhodospirillaceae	0	0	0	0	0	0	0	0	0	0	0	0	0	0	5.89345e-05	0	0.000265019	0.000243287	0.000136772	0.000156173	0.000121621	0.000190956	0.000273209	0	0.000159141	0.000288095	0.000147174	8.86179e-05	0.000136799	0.000110581	0.00020555	0.000138263	0.000384722	0.000357348	0.000433832	0.000245524	0	0	0	6.14723e-05	8.88731e-05	0	0	0	0	5.27051e-05	0.000233786	0	5.59952e-05
Rhodospirillales	0.000452733	0.000497678	0.000567953	0.000531303	0.000389622	0.000658979	0	0	0	0	0.000888631	0.00105	0.000988588	0.000950993	0.00159123	0.00112156	0.000795058	0.000619277	0.000742478	0.000911008	0.0014942	0.00114573	0.00134783	0.00117399	0.00159141	0.00119354	0.000997514	0.000726667	0.000752394	0.000755635	0.00131552	0.00128387	0.00175262	0.00125072	0.00213301	0.00156083	0.000252923	0.000148738	0.000201684	0.000122945	0.000106648	0.000177453	9.28053e-05	5.59472e-05	0	0	0.000487054	0.000389699	0.000466627
Rhodothermaceae	0	0	0	0	0	0	0	0	0	0	0	0	0	0	0	0	0	0	0	0	0	0	0	0	0	0	0	0	0	0	0	0	0	0	0	0	0	0	5.0421e-05	0	0	0	0	0	0	0	0	0	0
Rickettsiaceae	0	0	3.66421e-05	0	0	0	0	0	0	0.000351749	9.65904e-05	0.00027736	0.000150437	0.000263041	0	4.57781e-05	0	0	0	0	0.000208493	0.000208315	0.000218567	0.000136115	0.000139248	0.000308674	6.54108e-05	0	0	3.68602e-05	0.00016444	3.95038e-05	0	0.000198527	0.000126534	3.50748e-05	0	5.57766e-05	0.000117649	0.000122945	0	5.32359e-05	0	0	5.34036e-05	0	0.000584465	0.00105998	0.00104524
Rickettsiales	0	0	0	0	0	0	7.26938e-05	0	0	7.03499e-05	0.000154545	9.9057e-05	0.000171928	0.000161871	0.000176803	0.000114445	0.000122317	8.84682e-05	0	5.20576e-05	5.21231e-05	3.47192e-05	3.64279e-05	3.40287e-05	0	0	8.17635e-05	8.86179e-05	0	3.68602e-05	0	3.95038e-05	0	0.000178674	7.23053e-05	0.000105224	0	0	0	0	0	0	0	0	0	0	0.000194822	0	0.000186651
Rikenellaceae RC9 gut group	0	0	0	0	0	0	0.000121156	0	0	0	0	0	0	0	0	0	0	0	0	0	0	0	0	0	0	0	0	0	0	0	0	0	0	0	0	0	0	0	0	0	0	0	0	0	0	0	0	0	0
Rokubacteriales	0	0.000149303	5.49632e-05	0	5.77217e-05	0	0	0	0	0	0	0	0	0	0	0	0	0	0	0	0	0	0	0	0	0	0	0	0	0	0	0	0	0	0	0	0	7.43688e-05	0	4.61042e-05	0	3.54906e-05	9.28053e-05	0	0	0	0	0	0
Roseiflexaceae	3.48256e-05	0	7.32842e-05	8.85504e-05	7.21522e-05	4.11862e-05	0	0	0	0	0.000115908	0	0	0.00010117	0	0	0	0	0	0	0	0	3.64279e-05	0	0	4.11565e-05	0	0	0	0	0	0	0.000170988	9.92635e-05	0	0.000227986	0	0	3.3614e-05	3.07361e-05	0	8.87264e-05	0	0	0	0	5.84465e-05	6.23519e-05	7.46603e-05
Roseimicrobium	0	0	0	0	4.32913e-05	0	0	0	0	0	0	0	0	0	5.89345e-05	0	0	0	0	0	0	0	0	5.1043e-05	0	0	0	0	0	0	0	0	0	0	0	0	0	0	0	7.68403e-05	0	0	0	0	0	0	3.89643e-05	0	0
Rothia	0	0	0	0	0	0	0	0	0	0	0	0	0	0	0	0	0	0	0	0	0	0	0	0	0	0	0	0	0	0	0	0	0	0	0	0	0	0	0	0	0	0	0.00199531	0	0	0	0	0	0
Rs-M47	0	0	0	0	0	0	0	0	0	0	0	0	0	0	0	0	0	0	0	0	0	0	0	0	0	0	0	0	0	0	0	0	0	0	0	0	0	0	0	0	0	0	0	0	0	0	0	0	0
RS25G	0	0	0	0	2.88609e-05	0	0	0	0	0	0	0	0	0	0	0	0	0	0	0	0	0	0	0	0	0	3.27054e-05	0	0	0	0	5.92557e-05	0	0	0	0	0	0	0	0	0	0	0	0	0	0	0	0	0
Rubinisphaeraceae	0.00127113	0.000530856	0.000769484	0.000664128	0.000591648	0.000638386	0	4.3956e-05	0	0	0.000695451	0.000614153	0.000580258	0.000627251	0.000903662	0.00073245	0.000183475	6.63511e-05	0	0	0.00100771	0.00144085	0.00120212	0.001191	0.00115377	0.00109065	0.00202773	0.00244585	0.00257638	0.00162185	0.0018705	0.00229122	0.0020946	0.0033154	0.00298259	0.00231494	0.00107006	0.000576358	0.00132775	0.000845244	0.000906506	0.000567849	0.000858449	0	0	0	0.000798769	0.000639107	0.000615947
Rubrivivax	0	0	0	0	0	0	0	0	0	0	0	0	0	0	0	0	0	0	0	0	0	0	0	0	0	0	0	0	0	0	0	0	0	0	0	0	0.00204284	0.00241699	0.00132775	0.00250499	0.00211518	0.00260856	0.00269135	0.000130543	0	0	0.000370161	0.000420875	0.000242646
Rurimicrobium	0	0	0	0	0	0	0	0	0	0	0	0	0	0	0	0	0	0	0	0	0	0	0	0	0	0	8.17635e-05	0	0	9.21506e-05	0	0	0	0	0	0	0	0	0	0	0	0	0	0	0	0	0	0	0
S-70	6.96512e-05	0	0	0	0	0	0	0	0	0	0	0	0	0	0	0	0	0	0	0	0	0	0	0	3.97852e-05	0	0	0	0	0	0	0	0	0	0	0	0	0	0	7.68403e-05	0	0	0	0	0	0	0	0	0
S-BQ2-57 soil group	0	0	0	0	0	0	4.84625e-05	0	0	0	0	0	0	0	0	0	0	0	0	0	0	0	0	0	0	0	0	0	0	0	0	0	0	0	0	0	0	0	0	0	0	0	0	0	0	0	0	0	0
S085	0.00238555	0.00177505	0.00203364	0.00201452	0.00197697	0.00304778	0	0	0	0	0.00169999	0.00105	0.00135394	0.00196269	0.00104118	0.00103001	6.11583e-05	0	0	0	0.00123358	0.000937419	0.000892483	0.0013101	0.00173065	0.00133759	0	8.86179e-05	0	0	0.00150051	0.00183693	0.00190224	0.00186615	0.00204262	0.00150822	0.00455262	0.0038114	0.00557993	0.00734594	0.00501244	0.0043121	0.00412983	0	7.12048e-05	0	0.00255216	0.00303966	0.00360236
S15-21	0	0	0	0	0	0	0	0	0	0	0	0	0	0	0	0	0	0	0	0	0	0	3.64279e-05	0	0	0	0	7.08943e-05	0	0	0	0	0	0	0	3.50748e-05	0	0	0	0	0	0	0	3.72981e-05	0	0	0	0	0
S15A-MN91	0	0	0	0	0	0	0	0	0	0	0	0	0	0	0	0	0	0	0	0	0	0	0	0	0	0	0	0	0	0	0	0	0	0	0	0	0	0	0	0	0	0	0	0	0	0	0	0	0
s3t2d-1089	0	0	0	0	0	0	0.000218081	0	0	0	0	3.96228e-05	0	0	0	0	0	0	0	0	0	0	0	0	0	0	0	0	0	0	0	0	0	0	0	0	0	0	0	0	0	0	0	0	0	0	0	0	0
Saccharimonadales	8.7064e-05	9.95355e-05	0.000128247	0	4.32913e-05	6.17792e-05	0	0	0	0	0.000347725	0.000158491	0.000343857	0.000384444	0.000137514	0.000389114	0.0014678	0.00130491	0.00205158	0.00156173	0.0121621	0.0139745	0.0145165	0.0119781	0.014621	0.013417	0.00256737	0.00207366	0.00223438	0.00259865	0.00478931	0.00383187	0.00527924	0.00448671	0.00538674	0.00533137	3.89113e-05	0.000241699	0.000420175	0.000245889	0.000391042	3.54906e-05	0.000464026	9.32453e-05	0.000106807	0.00021082	0.00282491	0.00286819	0.00330372
Saccharococcus	0	0	0	0	0	0	0	0	0	0	0	0	0	0	0	0	0	0	0	0	0	0	0	0	0	0	0	0	0	0	0	0	0	0	0	0	0	0	0	0	0	0	0	0	0	0	0	0	0
Salinispira	0	0	0	0	0	0	0	0	0	0	0	0	0	0	0	0	0	0	0	0	0	0	0	0	0	0	0	0	0	0	0	0	0	0	0	0	0	0	0	0	0	0	0	0	0	0	0	0	0
Sandaracinaceae	0	4.97678e-05	0.000146568	0.000110688	0	0	0	0	0	0	0.000212499	0.000198114	0.000279384	0.000141637	0.000216093	0.000228891	0	0	0	0	0.000312739	0.000555507	0.000346065	0.000306258	0.000278496	0.000370408	6.54108e-05	0.000159512	0	0	0.000513875	0.000553054	0.00061983	0.000456612	0.000289221	0.000666421	0	0.000148738	0.000285719	7.68403e-05	5.33239e-05	0.000266179	0	0	0	0	7.79287e-05	0	0
Sandaracinus	0.000592035	0.000564035	0.000421384	0.000531303	0.000432913	0.000308896	0.000121156	0	0	9.37998e-05	0.00150681	0.00130755	0.00156885	0.00109263	0.00159123	0.00160223	0.000489267	0.000353873	0.000449394	0.000416461	0.000781847	0.000642305	0.000437135	0.00062953	0.000576885	0.000617347	0.000654108	0.000868456	0.000820793	0.00103209	0.000431655	0.000474046	0.000235108	0.000337496	0.000415755	0.000754108	0.00031129	0.000446213	0.000235298	0.00039957	0.000284394	0.000319415	0.000301617	0	0	0	0.000642911	0.000436463	0.000485292
Sandarakinorhabdus	0	0	0	0	0	0	0	0	0	0	0	0	0	0	0	0	0	0	0	0	0	0	0	0	0	0	0	0	0	0	0	0	0	0	0	0	0	0	0	0	0	0	0	0	0	0	0	0	0
Saprospiraceae	0.00198506	0.00159257	0.00188707	0.00166032	0.00163064	0.00220346	0.0190458	0.0266813	0.0219581	0.0293593	0.00793973	0.00687455	0.00670521	0.00795192	0.00823118	0.00675227	0.017634	0.0219622	0.0179367	0.0145501	0.0117103	0.0131586	0.0121851	0.0128969	0.00958822	0.0110299	0.0333759	0.0330368	0.0330597	0.0299858	0.0150668	0.0162361	0.0145553	0.0188601	0.0177148	0.0171165	0.00474717	0.00397873	0.00319333	0.00276625	0.00419481	0.00347808	0.00554511	0.00277871	0.0029194	0.00258255	0.00313663	0.00355406	0.00259445
SAR202 clade	0	0	0	0	0	0	0	0	0	0	0	0	0	0	0	0	0	0	0	0	0	0	0	0	0	0	0	0	0	0	0	0	0	0	0	0	0	0	0	0	0	0	0	0	0	0	5.84465e-05	0	0
SAR324 clade(Marine group B)	0.000261192	9.95355e-05	0.000201532	0.000531303	0.000317469	0.000288303	0	0	0	0	0.000309089	0.000316982	0.000494294	0.000141637	0.000275028	0.000137334	0	0	0	0	0.000694975	0.000468709	0.000145712	0.000561473	0.000298389	0.000596769	0	3.54472e-05	0	0	0.000431655	0.000711069	0.000406096	0.000397054	0.000451908	0.000526122	0.000739314	0.000539174	0.000941192	0.000676195	0.000426591	0.000585594	0.000580033	0	0	0	0.000350679	0.000358524	0.000541287
SBR1031	0.00322137	0.00310219	0.0031329	0.00338705	0.00373748	0.00397446	0	6.59341e-05	0	0	0.00254999	0.00251605	0.00244998	0.00230667	0.00239667	0.00219735	0	8.84682e-05	0	0	0.0027799	0.00274282	0.00338779	0.00255215	0.0026855	0.00292211	8.17635e-05	0	0	7.37205e-05	0.00308325	0.00369361	0.00344113	0.00319628	0.00300067	0.00424405	0.00147863	0.00124568	0.00112607	0.00119871	0.0010487	0.000851774	0.000672838	0	0	0	0.000603947	0.00135615	0.00113857
SCGC-AB-539-J10	0	0	0	0	0	0	0	0	0	0	0	0	0	0	0	0	0	0	0	0	0	0	0	0	0	0	0	0	0	0	0	0	0	0	0	0	0	0	0	0	0	0	0	0	0	0	0	0	0
SCGC AAA011-D5	0	0	0	0	0	0	0	0	0	0	3.86361e-05	0	0	0	0	0	0	0	0	0	0	0	0	0	0	0	0	0	0	0	0	0	0	0	0	0	0	0	0	0	0	0	0	0	0	0	0	0	0
Schekmanbacteria	0	0	0	0	0	0	0	0	0	0	0	0	0	0	0	0	0	0	0	0	0	0	0	0	0	0	0	0	0	0	0	0	0	0	0	0	0	0	0	0	0	0	0	0	0	0	0	0	0
Schlegelella	0	0	0	0	0	0	0	0	0	0	0	0	0	0	0	0	0	0	0	0	0	0	0	0	0	0	0	0	0	0	0	0	0	0	0	0	0	0	0	0	0	0	0	0	0	0	0	0	0
Schlesneria	0.000191541	0.000116125	9.16053e-05	0.000132826	8.65826e-05	0.000164745	0	0	0	0	0.000251135	0.000237737	0.00021491	0.000202339	0.000432186	0.000114445	0.000428108	0.00037599	0.000566628	0.000286317	0.00118146	0.00102422	0.000910697	0.000986831	0.00109409	0.000781973	0.000228938	0.000620325	0.000729594	0.000516043	0.00150051	0.000849332	0.00153889	0.00178674	0.00160879	0.00199926	0.000466935	0.000650727	0.000252105	0.000522514	0.000337718	0.000443632	0.000301617	0	5.34036e-05	0	0	9.35279e-05	0.000130656
Schlesneriaceae	0	0	0.000109926	0	2.88609e-05	0	0	0	0	0	0.000115908	0	0	0	5.89345e-05	4.57781e-05	0	0	0	0	3.47488e-05	6.94384e-05	0.000127498	0.0001191	0	0.000102891	4.90581e-05	0	0	0	0	5.92557e-05	8.54938e-05	7.94108e-05	0.000325374	0.000438435	0	7.43688e-05	3.3614e-05	0	0	0	4.64026e-05	0	0	0	7.79287e-05	3.1176e-05	0
SD04E11	0	0	0	0	0	0	0	0	0	0	0	7.92456e-05	0	0	0	0	0	0	0	0	0	0	0.000200353	0	0	0	0	0	0	0	0	0	0	0	0	0	0	0	0	0	0	0	0	0	0	0	0	0	0
Sedimenticolaceae	0	0	0	0	0	0	7.26938e-05	0	0	0	0	0	0	0	0	0	0	0	0	0	0	0	0	0	0	0	0	0	0	0	0	0	0	0	0	0	0	0	0	0	0	0	0	0	0	0	0	0	0
Sediminibacterium	0	0	0	0	0	0	9.69251e-05	6.59341e-05	0	0	0	0	0	0	0	0	0	0	0	0	0	0	0	0	0	0	0	0	0	0	0	0	0	0	0	0	0	0	0	0	0	0	0	5.59472e-05	0	0.000131763	0	0	0
Sericytochromatia	0	0	0	0	0	0	0	0.000263736	0	0	0.00059886	0.000812267	0.000666223	0.000607017	0.00106082	0.000686672	4.07722e-05	0	0	0	0	0	0	0	0.000119355	0	8.17635e-05	0	0	0	0	0	6.41204e-05	0	5.4229e-05	0	0	0	0	0	5.33239e-05	0	0	0	0	0	0.00144168	0.000748223	0.000914589
SG8-4	0	0	0	0	0	0	0	0	0	0	0	0	0	0	0	0	0	0	0	0	0	0	0	0	0	0	0	0	0	0	0	0	0	0	0	0	0	0	0	0	0	0	0	0	0	0	0	0	0
SH-PL14	0.00158457	0.00114466	0.00115423	0.0017046	0.00122659	0.00123558	0	0	0	0	0.00050227	0.000416039	0.00062324	0.000505848	0.000687569	0.000686672	0	0	0	7.80864e-05	0.00158107	0.000902699	0.000856055	0.00124205	0.000656455	0.000761395	0.000539639	0.000212683	0.000433197	0.000737205	0.00152107	0.00146164	0.00134653	0.00158822	0.00150033	0.00170113	0.00180937	0.00182204	0.00152944	0.00199785	0.00174191	0.00170355	0.00201851	0	0	0	0.000857215	0.00130939	0.00110124
SH3-11	0	0	0	4.42752e-05	0	0	0	0	0	0	0	0	0	0	0	0	0	0	0	0	0	0	0	0	0	0	0	0	0	0	0	0	0	0.000138969	5.4229e-05	0	0	0	0	4.61042e-05	0	0	0	0	0	0	0	0	0
Sh765B-AG-111	0	0	0	0	0	0	0	0	0	0	0	0	0	0	0	0	0	0	0	0	0	0	0	0	0	0	0	0	0	0	0	0	0	0	0	0	0	0	0	0	0	0	0	0	0	0	0	0	0
Sh765B-TzT-20	0	0	0	0	0	0	0	0	0	0	0	0	0	0	0	0	0	0	0	0	0	0	0	0	0	0	0	0	0	0	0	0	0	0	0	0	0	0	0	0	0	0	0	0	0	0	0	0	0
Sh765B-TzT-35	0	0	0	0	0	0	0	0	0	0	0	0	0	0	0	0	0	0	0	0	0	0	0	0	0	0	0	0	0	0	0	0	0	0	0	0	0	0	0	0	0	0	0	0	0	0	0	0	0
SHA-26	0	0	0	0	0	0	0	0	0	0	0	0	0	0	0	0	0	0	0	0	0	0	0	0	0	0	0	0	0	0	0	0	0	0	0	0	0	0	0	0	0	0	0	0	0	0	0	0	0
Sideroxydans	0	0	0	0	0	0	0.0011631	0.000483516	0.000562402	0.000633149	0.000193181	0	0	0	0	0	0.00140664	0.000707745	0.000644783	0.000182202	0	6.94384e-05	0	0	0	0	0.000163527	0.00024813	0.000159599	7.37205e-05	0	0	0	0	0	0	0	5.57766e-05	0	0	0	0	0	0.00138003	0.000854457	0.0010541	0	0	0
Silvanigrella	0	0	0	0	0	0	0.0007754	0.000835165	0.000684664	0.000726949	0	0	0	6.07017e-05	0	0	0	0	0	0	0	0	0	0	0	0	0	0	0	0	0	9.87596e-05	0	0	0	0	0	0	0	0	0	0	0	7.45962e-05	0	0.00010541	0	0	0
Silvanigrellaceae	0	0	0	0	0	0	0	0	0	0	0	0	0	0	0	0	0	0	0	0	0	0	0	0	0	0	0	0	0	0	0	0	0	0	0	0	0	0	0	0	0	0	0	0	0	0	0	0	0
Simkania	0	0	0	0	0	0	0	0	0	0	0	0	0	0	0	0	0	0	0	0	0	0	0	0	0	0	0	0	0	0	0	0	0	0	0	0	0	0	0	0	0	3.54906e-05	0	0	0	0	0	0	0
Simkaniaceae	0.000156715	0	0.000146568	8.85504e-05	4.32913e-05	0.000226524	0	0	0	0	5.79542e-05	7.92456e-05	4.29821e-05	6.07017e-05	0	0.000137334	0	0	0	0	0	6.94384e-05	0.000127498	3.40287e-05	0	0.000246939	0	0	0	0	6.1665e-05	3.95038e-05	4.27469e-05	0	9.03816e-05	0.000105224	0.000136189	9.2961e-05	0.000134456	4.61042e-05	8.88731e-05	0.000141962	0.000139208	0	0	0	0	0	0.00011199
SJA-15	0	0	0	0	0	0	0	0	0	0	0	0	0	0	0	0	0	0	0	0	0	0	0	0	0	0	0	0	0	0	0	0	0	0	0	0	0	0	0	0	0	0	0	0	0	0	0	0	0
SJA-28	0	0	0	0	0	0	0	0	0	0	0	0	0	0	0	0	0	0	0	0	0	0	0	0	0	0	0	0	0	0	0	0	0	0	0	0	0	0	0	0	0	0	0	0	0	0	0	0	0
SM1A02	0.00219401	0.00296948	0.00349932	0.00301071	0.00363647	0.00234761	0	4.3956e-05	9.78091e-05	0	0.00183522	0.00110944	0.00131095	0.00111286	0.00129656	0.0012589	0.00201823	0.00196842	0.00150449	0.00161378	0.00178956	0.00156236	0.00224031	0.00193963	0.00200915	0.00183146	0.00271455	0.00262309	0.00271318	0.00285667	0.00349435	0.00400964	0.00354799	0.00393083	0.0031272	0.00310412	0.00315181	0.00327223	0.00381519	0.0037037	0.0037149	0.00303444	0.00222733	0	5.34036e-05	0	0.00151961	0.00162115	0.00156787
SM1A07	0	0	0	0	0	0	0	0	0	0	0	0	0	6.07017e-05	0	0	0	0	0	0	0.000138995	0.000121517	3.64279e-05	3.40287e-05	5.96777e-05	0	0	0	0	3.68602e-05	0	0	0	0	0	0	0	0	0	0	0	0	0	0	0	0	0	0	0
SM1B06	0	0	0	0	0	0	0	0	0	0	0	0	0	0	0	0	0	0	0	0	0	0	0	0	0	0	0	0	0	0	0	0	0	0	0	0	0	0	0	0	0	0	0	0	0	0	0	0	0
SM23-31	0	0	0	0	0	0	0	0	0	0	0	0	0	0	0	0	0	0	0	0	0	0	0	0	0	0	0	0	0	0	0	0	0	0	0	0	0	0	0	0	0	0	0	0	0	0	0	0	0
SM2D12	0.00130596	0.0010783	0.0017405	0.00101833	0.00163064	0.00154448	0.13618	0.107692	0.10336	0.0789795	0.010142	0.0125406	0.0102942	0.0109668	0.0115119	0.0108494	0.00430147	0.00400318	0.0056272	0.00374815	0.00811384	0.00954778	0.0100541	0.00837105	0.00915059	0.00913674	0.0014881	0.00191415	0.00164159	0.00164028	0.00372045	0.0041479	0.00337701	0.00375216	0.00278375	0.00348994	0.00044748	0.00033466	0.000218491	0.000122945	0.000444365	0.000248434	0.000185611	0.049103	0.0427229	0.0428756	0.00605895	0.0068743	0.00711139
Solirubrobacterales	0	0	0	0	0	0	0	0	0	0	0	0	0	0	0	0	0	0	0	0	0	0	0	0	0	0	0	0	0	0	0	0	0	0	0	0	0	0	0	0	0	0	0	0	0	0	0	0	0
SP3-e08	0	0	0	0	0	0	4.84625e-05	0	0	0	0	0	0	0	0	0	0	0	0	0	0	0	0	0	0	0	0	0	0	0	0	0	0	0	0	0	0	0	0	0	0	0	0	0	0	0	0	0	0
SPG12-343-353-B75	0	0	0	0	0	0	0	0	0	0	0	0	0	0	0	0	0	0	0	0	0	0	0	0	0	0	0	0	0	0	0	0	0	0	0	3.50748e-05	0	0	0	0	0	0	0	0	0	0	0	0	0
Sphingobacteriaceae	0	0	0	0	0	0	0	0	0	0	0	0	0	4.04678e-05	0	0	0	0	0	0	0	0	0	0	0	0	0	0	0	0	0	0	0	0	0	0	0	0	0	0	0	0	0	0	0	0	0	0	0
Sphingobacteriales	0	0	0	0	0	6.17792e-05	0	4.3956e-05	4.89045e-05	0	0	0	0	0	3.92896e-05	0	0	8.84682e-05	7.81555e-05	0	0	3.47192e-05	5.46418e-05	6.80573e-05	0	0	0.000310701	0.000106341	0.000387597	0	4.111e-05	0	0	0	0	0	0	0	0	0	0	0	0	0	0	7.90576e-05	0	0	0
Sphingobium	0	0	0	0	0	0	0	0	0	0	0	0	0	0	0	0	0	0	0	0	0	0	0	0	0	0	0	0	0	0	0	0	0	0	0	0	0	0	0	0	0.000124422	0	0	0	0	0	0	0	0
Sphingomonadaceae	0.00261192	0.00255474	0.00254663	0.00274506	0.002179	0.00265651	0.00283506	0.00276923	0.0037412	0.00468999	0.00838404	0.00857833	0.00711354	0.00766865	0.00783828	0.00764494	0.010295	0.0114787	0.0114498	0.00963065	0.00872194	0.00888812	0.00987196	0.00959608	0.00903123	0.00942484	0.0135891	0.0114672	0.0130643	0.0130117	0.0045221	0.00385162	0.00517238	0.00450656	0.00533251	0.0041739	0.00322963	0.00291898	0.0040841	0.00282772	0.0033594	0.00259081	0.00419944	0.00203275	0.00215394	0.00231902	0.00654601	0.00757576	0.00808198
Sphingomonas	0	0	0	0	0	0	0	0	0	0	0	0	0	0	0	0	0	0	0	0	0	0	0	0	0	0	0	0	0	0	0	0	0	0	0	0	0	0	0	0	0	0	0	0	0	0	0	0	0
Sphingopyxis	0	0	0	0	0	0	0	0	0	0	0	0	0	0	0	0	0	0	0	0	0	0	0	0	0	0	0	0	0	0	0	0	0	0	0	0	0	0	0	0	0	0	0	0	0	0	0	0	0
Sphingorhabdus	0.00113183	0.000846052	0.000952695	0.00115116	0.000303039	0.000844316	0.00496741	0.00707692	0.00723787	0.00785574	0.00204772	0.00231793	0.00174077	0.00212456	0.00280921	0.00235757	0.0143314	0.0154819	0.0166276	0.0134048	0.00269303	0.00215259	0.00289602	0.00275632	0.00254625	0.00174915	0.0165653	0.0174932	0.0188782	0.0201073	0.000863309	0.00051355	0.000876312	0.00105219	0.000867663	0.000701496	0.00270433	0.00156174	0.00278996	0.00238205	0.00248845	0.00129541	0.00287696	0.00173436	0.00238536	0.00274066	0.00800717	0.00770046	0.0090339
Spirochaeta	0	0	0	0	0	0	0	0	0	0	0	0	0	0	0	0	0	0	0	0	0	0	0	0	0	0	0	0	0	0	0	0	0	0	0	0	0	0	0	0	0	0	0	0	0	0	0	0	0
Spirochaeta 2	0	0	0	0	0	0	0	0	0	0	0	0	0	0	0	0	0	0	0	0	0	0	0	0	0	0	0	0	0	0	0	0	0	0	0	0	0	0	0	0	0	0	0	0	0	0	0	0	0
Spirochaetaceae	0	0	0	0	0	0	0	0	0	0	0	0	0	0	0	0	0	0	0	0	0	0	0	0	0	0	0	0	0	0	0	0	0	0	0	0	0	0	0	0	0	0	0	0	0	0	0	0	0
Spirochaetota	0	0	0	0	0	0	0	6.59341e-05	0	0	0	3.96228e-05	0	0	0	0	0	0	0	0	0	0	0	0	0	0	0	0	0	0	0	0	0	0	0	0	0	0	0	0	0	0	0	0	0	0	0	0	0
Spirosoma	0	0	0	0	0	0	0	0	0	0	0	0	0	0	0	0	0	0	0	0	0	0	0	0	0	0	0	0	0	0	0	0	0	0	0	0	0	0	0	0	0	0	0	0	0	0	0	0	0
Sporichthyaceae	0	0	0	0	0	0	0	0	9.78091e-05	0	0	0	0	0	0	0	0	0	0	0	0	0	0	0	0	0	0	0	0	0	0	0	0	0	0	0	0	0	0	0	0	0	0	0	0	0	0	0	0
Staphylococcus	0	0	0	0	0	0	0	0	0	0	0	0	0.000107455	0	0	0	0	0	0	0	0	0	0	0	0	0	0	0	0	0	0	0	0	0	0	0	0	0	0	0	0	0	0	0	0	0	0	0	0
Stappiaceae	0	3.31785e-05	0	0	0	0	0	0	0	4.68999e-05	0	0	0	0	0	0	0	0	0	0	0	0	0	0	0	0	0	0	4.55996e-05	0	0	0	0	0	0	0	3.89113e-05	0	0	6.14723e-05	0	0	0	0	0	0	5.84465e-05	6.23519e-05	0
Stella	0	0	0	0	0	0	0	0	0	0	0	0	0	0	0	0	0	0	0	0	0	0	0	0	0	0	0	0	0	0	0	0	0	0	0	0	0	0	0	0	0	0	0	0	0	0	0	0	0
Stenotrophobacter	0	0	0	0	0.000173165	0.000205931	0	0	0	0	0	0	0	0	0	0	0	0	0	0	0	0	0	0	0	0	0	0	0	0	0	0	0	0	0	0	0.00044748	0.000241699	8.4035e-05	0	0	0	0	0	0	0	0	0	0
Stenotrophomonas	0	0	0	0	0	0	0	0	0	0	0	0	0	0	0	0	0	0	0	0	0	0	0	0	0	0	0	0	0	0	0	0	0	0	0	0	0	0	0	0	0	0	0	0	0	0	0	0	0
Steroidobacteraceae	0.00456216	0.00399801	0.00447034	0.00422828	0.00370862	0.00407743	0.00307737	0.00404396	0.00391236	0.00529969	0.0106636	0.0105595	0.0115192	0.00922666	0.0107064	0.00922429	0.0181844	0.0151502	0.0179367	0.0220724	0.00959066	0.0111101	0.0109648	0.0115017	0.00946887	0.00868402	0.0139816	0.0165184	0.0141587	0.0153523	0.00731757	0.00758474	0.008699	0.00811975	0.00721245	0.00769892	0.0044748	0.00394155	0.00356309	0.00467189	0.00401706	0.00502192	0.00399063	0.00404685	0.00437909	0.00440087	0.00716944	0.00634431	0.00630879
Sterolibacterium	0	0	0	0	0	0	0	0	0	0	0	0	0	0	0	0	0	0	0	0	0	0	0	0	0	0	0	0	0	0	0	0	0	0	0	0	0	0	0	0	0	0	0	0	0	0	0	0	0
Streptococcus	0	0	0	0	0	0	0	0	0	0	0	0	0	0	0	0	0	0	0	0	0	0	0	0	0	0	0	0	0	0	0	0	0	0	0	0	0	0	0	0	0	0	0.00199531	0	0	0	0	0	5.59952e-05
Streptosporangiales	0	0	0	0	0	0	0	0	0	0	0	0	0	0	0	0	0	0	0	0	0	0	0	0	0	0	0	0	0	0	0	0	0	0	0	0	0	0	1.6807e-05	0	0	0	0	0	0	0	0	0	0
Subgroup 10	0.00238555	0.00228932	0.00172218	0.00203666	0.00258305	0.00214168	0	0.000131868	0.000171166	0.000281399	0.00179658	0.00200095	0.00141841	0.00182105	0.00155194	0.00123601	0.000448494	0.000619277	0.000762016	0.000728806	0.0021023	0.00227411	0.00282316	0.00234798	0.00230754	0.00222245	0.000981162	0.00140016	0.00123119	0.00121639	0.00458376	0.00503674	0.00540748	0.00541979	0.00446485	0.00424405	0.0024125	0.00150597	0.00189919	0.00139849	0.00165304	0.00140188	0.00118327	0.000130543	0.000124608	0.000184468	0.0016365	0.00174585	0.00130656
Subgroup 13	0	0	0	0	0	0	0	0	0	0	0	0	0	0	0	0	0	0	0	0	0	0	0	0	0	0	0	0	0	0	0	0	0	0	0	0	0	0	0	0	0	0	0	0	0	0	0	0	0
Subgroup 15	0	0.000132714	9.16053e-05	0	0	0	0	0	0	0	0	0	0	0	0	0	0	0	0	0	0	0	0	0	0	0	0	0	0	0	0	0	0	0	0	0	0	7.43688e-05	0.000117649	0.000153681	0.00023107	0	0.000139208	0	0	0	0	0	7.46603e-05
Subgroup 17	0.0178481	0.0161579	0.0151698	0.0172231	0.0184421	0.0180807	0.00019385	0.000241758	0.000146714	0	0.00900222	0.00988589	0.0100793	0.00898385	0.00937058	0.00828584	6.11583e-05	0.000199053	0.000214928	0.000182202	0.00828758	0.00781182	0.00737665	0.00910266	0.00875274	0.0063381	0.000212585	0	0	0.000147441	0.00992806	0.00995497	0.0122256	0.00950944	0.00943584	0.00936497	0.0240666	0.0234448	0.0296139	0.0242508	0.0248489	0.0228559	0.0267279	0	0.000249217	0.000184468	0.0124296	0.0123924	0.0104151
Subgroup 18	0	0	0	0	0	0	0	0	0	0	0	0	0	0	0	0	0	0	0	0	0	0	0	0	0	0	0	0	0	0	0	0	0	0	0	0	0	0	0	0	0	0	0	0	0	0	0	0	0
Subgroup 2	0	0.000165893	9.16053e-05	0	8.65826e-05	8.23723e-05	0	0	0	0	0	0	6.44731e-05	0	0	0	0	0	0	0	0	0	0	0	0	0	0	0	0	0	0	3.95038e-05	0	0	0	0	0	0	0	0.000138313	0	0.000159708	0.000185611	0	0	0	0	6.23519e-05	0
Subgroup 20	0	0	0	0	0	0	0	0	0	0	0	0	0	0	0	0	0	0	0	0	0	0	0	0	0	0	0	0	0	0	0	0	0	0	0	0	0	0	0	0	0	0	0	0	0	0	0	0	0
Subgroup 22	0.00262933	0.00220637	0.00238174	0.00243514	0.00256862	0.00199753	0	0	0	0	0.000444316	0.000891513	0.000666223	0.000566549	0.000333962	0.000663783	0	0	0	0	0.000260616	0.000364552	0.000382493	0.000306258	0.000377959	0.000411565	0	0	0	0	0.00045221	0.000355534	0.000320602	0.000317643	9.03816e-05	0.000561197	0.00719858	0.00758562	0.00690768	0.00740741	0.00739424	0.00834028	0.00744762	0	0	0	0.00181184	0.00144968	0.00164253
Subgroup 5	0	0	0	0	0	0	0	0	0	0	0	0	0	0	0	0	0	0	0	0	0	0	0	0	0	0	0	0	0	0	0	0	0	0	0	0	0	0	0	0	0	0	0	0	0	0	0	0	0
Subgroup 7	0	0	0	0	0	0	0	0	0	0	0	0	0	0	0	0	0	0	0	0	0	0	0	0	0	0	0	0	0	0	0	0	0	0	0	0	0	0	0	0	0	0	0	0	0	0	0	0	0
Sulfuricella	0	0	0	0	0	0	9.69251e-05	0	9.78091e-05	0.0001407	0.000154545	0	0	0	0.000117869	0	0	0.000110585	5.86166e-05	0	0	0	0	0	0	0	0	1.77236e-05	0	0	0	0	0	0	0	0	0	0	0	0	0	0	0	0.000503525	0	0	0	0	0
Sulfuricellaceae	0	0	0	0	0	0	0	0	0	0	0	3.96228e-05	0	4.04678e-05	0	0	6.11583e-05	0	0	0	0	0	3.64279e-05	0	0	0	0	1.77236e-05	0	3.68602e-05	0	0	0	0	7.23053e-05	0	0	5.57766e-05	0	0	0	0	0	0	1.78012e-05	0	3.89643e-05	0	7.46603e-05
Sulfuricurvum	0	0	0	0	0	0	0	0	0.00141823	0	3.86361e-05	0	0	0	0	0	0	0	0	0	0	0	0	0	0	0	0	0	0	0	0	0	0	0	0	0	0	0	0	0	0	0	0	0	0.000160211	0	0	0	0
Sulfuriferula	0	0	0	0	0	0	0	0	9.78091e-05	0	0	0	0	0	0	0	0	0	0	0	0	0	0	0	0	0	0	0	0	0	0	0	0	0	0	0	0	0	8.4035e-05	6.14723e-05	1.77746e-05	0	0	0	1.78012e-05	0	0	0	0
Sulfurifustis	6.96512e-05	0	0	0	0	0	0	0.00010989	0	0	0	0	0	0	0	0	0	0	0	0	0	0	0	0	0	0	0	0	0	0	0	0	0	0	0	0	0	0	0	0	0	0	0	0	0	0	0	0	0
Sulfurimonas	0	3.31785e-05	0	0	0	0	0	0	0	0	0	0	0	0	0	0	0	0	0	0	0	0	0	0	0	0	0	0	0	0	0	0	0	0	0	0	5.83669e-05	0	0	0	0	0	0	0	0	0	0	0	0
Sulfurirhabdus	0	0	0	0	0	0	0	0	9.78091e-05	0	0	0	0	0	0	0	0	0	0	0	0	0	0	0	0	0	0	0	0	0	0	0	0	0	0	0	0	0	0	0	0	0	0	0.000130543	0.000409428	0.000237173	0.000175339	0.000140292	0
Sulfuritalea	0	0	0	0	0	0	0	0	0	0	0	0	0	0	0	0	0	0	0	0	0	0	0	0	0	0	0	0	0	0	0	0	0	0	0	0	0	0	0	0	0	0	0	0	0	0	0	0	0
Sulfurovum	3.48256e-05	0	0	0	0	0	0	0	0	0	0	0	0	0	0	0	0	0	0	0	0	0	0	0	0	0	0	0	0	0	0	0	0	0	0	0	0	0	0	0	0	0	0	0	0	0	0	0	0
Sumerlaea	0	0	0	0	5.77217e-05	0	0	0	0	0	0	0	0	0	0	0	0	0	0	0	0	0	0	0	0	0	0	0	0	0	0	0	0	0	0	0	0	0	0	0	0	0	0	0	0	0	0	0	0
Sumerlaeia	0	0	0	0	0	0	0	0	0	0	0	0	0	0	0	0	0	0	0	0	0	0	0	0	0	0	0	0	0	0	0	0	0	0	0	0	0	0	0	0	0	0	0	0	0	0	0	0	0
Sutterellaceae	0	0	0	0	7.21522e-05	0	0	0	0	0	0.000115908	0.000158491	0	0.000121403	0.000117869	0.000183112	0	6.63511e-05	0.000117233	0	0.000660227	0.000694384	0.000582846	0.000425358	0.000278496	0.00069966	0.000147174	0.000124065	0.000113999	0.000110581	0.00119219	0.000770325	0.000299228	0.000536023	0.000379603	0.000894407	0.00505846	0.00312349	0.000470596	0.000676195	0.000408816	0.000709811	0.000556832	0	0	0	0.00420815	0.00770046	0.00317306
Sva0485	0	0	0	0	0	0	0	0	0	0	0	0	0	0	0	0	0	0	0	0	0	0	0	5.1043e-05	0	0	0	0	0	0	0	0	0	0	0	0	0	0	0	0	0	0	0	0	0	0	0	0	0
Sva0996 marine group	0.00148009	0.00101194	0.00111758	0.00214735	0.00108228	0.00100906	0	0	0	0	0.000386361	0.000178303	0.000279384	0.000263041	0.000412541	0.000457781	0	0	0	0	0	0.000468709	0.000346065	0.000221186	0.000417744	0.000329252	0	0	0	0	0.000267215	0.000572806	0.000448843	0.000476465	0.000596519	0.000596272	0.00210121	0.00124568	0.00208407	0.00192101	0.00204408	0.00172129	0.00127607	0	0	0	0.00114945	0.000966455	0.00108257
Sva1033	0	0	0	0	0	0	0	0	0	0	0	0	0	0	0	0	0	0	0	0	0	0	3.64279e-05	0	0	0	0	0	0	0	0	0	0	0	0	0	0	0	0	0	0	0	0	0	0	0	0	0	0
SWB02	0.0498529	0.0468149	0.0487707	0.0422607	0.0456146	0.0404448	0.00196273	0.00287912	0.0032277	0.00337679	0.0260021	0.0249624	0.0258537	0.0262434	0.0235738	0.0233239	0.00709437	0.00462246	0.00615475	0.00611677	0.0232817	0.031959	0.0258638	0.0240412	0.0335588	0.0278629	0.0085034	0.00870228	0.00697674	0.0145782	0.034409	0.0333412	0.0359715	0.0401024	0.0349958	0.0418092	0.040565	0.0426691	0.0447739	0.0497618	0.0474938	0.0394478	0.0348948	0.00167842	0.00243876	0.00274066	0.016891	0.0237405	0.0181984
Syntrophales	0	0	0	0	0	0	0	0	0	0	0	0	0	0	0	0	0	0	0	0	0	0	0	0	0	0	0	0	0	0	0	0	0	0	0	0	0	0	0	0	0	0	0	0	0	0	0	0	0
Syntrophobacter	0	0	0	0	0	0	0	0	0	0	0	0	0	0	0	0	0	0	0	0	0	0	0	0	0	0	0	0	0	0	0	0	0	0	0	0	0	0	0	0	0	0	0	0	0	0	0	0	0
Syntrophobacterales	0	0	0	0	0	0	0	0	0	0	0	0	0	0	0	0	0	0	0	0	0	0	0	0	0	0	0	0	0	0	0	0	0	0	0	0	0	0	0	0	0	0	0	0	0	0	0	0	0
Syntrophorhabdus	0	0	0	0	0	0	0	0	0	0	0	0	0	0	0	0	0	0	0	0	0	0	0	0	0	0	0	0	0	0	0	0	0	0	0	0	0	0	0	0	0	0	0	0	0	0	0	0	0
Syntrophus	0	0	0	0	0	4.11862e-05	0	0	0	0	0	3.96228e-05	6.44731e-05	0	0	0	0	0	0	0	0	0	0	0	0	0	0	0	0	0	0	5.92557e-05	0	0	0	0	0	0	0	0	0	0	0	0	0	0	0	0	0
t0.6.f	0	0	0	0	0	0	0	0	0	0	0	0	0	0	0	0	0	0	0	0	0	0	0	0	0	0	0	0	0	0	0	0	0	0	0	0	0	0	0	0	0	0	0	0	0	0	0	0	0
TA06	0	0	0	0	0	0	0	0	0	0	0	0	0	0	0	0	0	0	0	0	0	0	0	0	0	0	0	0	0	0	0	0	0	0	0	0	0	0	0	0	0	0	0	0	0	0	0	0	0
Tahibacter	0	0	0	0	0	0	0	0	0	0	0	0	0	0	0	0	0	0	1.95389e-05	0	0	0	0	0	0	0	0	0	0	0	0	0	0	0	0	0	0	0	0	0	0	0	0	0	0	0	0	0	0
Tellurimicrobium	0	3.31785e-05	0.000109926	0	0	0.000123558	0	0	0	0	0.000212499	7.92456e-05	0	0.000121403	3.92896e-05	0	0	0	0	0	0.000121621	5.20788e-05	0	0	3.97852e-05	0	0	0	0	0	0	3.95038e-05	0	0.000178674	0	3.50748e-05	0	0	0	4.61042e-05	0	0	0	0	0	0	5.84465e-05	0	9.33254e-05
Telmatocola	0	8.29463e-05	0	0	0	0	0	0	0	0	0	0	0	0	0.000137514	0	6.11583e-05	0	0	0	0.00043436	0.000295113	0.00060106	0.00051043	0.000298389	0.0004733	9.81162e-05	0	0.000136799	9.21506e-05	0.000472765	0.000316031	0.000598457	0.000416907	0.000524213	0.000613809	0	3.71844e-05	0	0	0	0	0	0	0	0	0	0	0
Tepidicella	0	8.29463e-05	0	0	0	0	0	0	0	0	0	0	0	0	0	0	0	0	0	0	0	0	0	0	0	0	0	0	0	0	0	0	0	0	0	0	0	3.71844e-05	0	0	0	0	0	0	0	0	0	3.1176e-05	0
Terrimicrobium	0	0	0	0	0	0	0	0	0	0	0	0	0	0	0	0	0	0	0	0	0	0	0	0	0	0	0	0	0	0	0	0	0	0	0	0	0	0	0	0	0	0	0	0	0	0	0	0	0
Terrimonas	0.000365669	4.97678e-05	0.000274816	0.000221376	0.000375191	0.000370675	0.000169619	0.000197802	0.000317879	0.000468999	0.000328407	0.000217925	0.00040833	0.000566549	0.00053041	0.000915562	0.000856217	0.000840448	0.0007034	0.000260288	0.00387449	0.00161444	0.00138426	0.00134413	0.00113388	0.00115238	0.00137363	0.00113431	0.000775194	0.00187987	0.00129496	0.00134313	0.00109005	0.000853666	0.00155456	0.00115747	0.00153699	0.00182204	0.000974806	0.00087598	0.00122645	0.000780793	0.000904851	0.000503525	0.000587439	0.000447993	0.00190925	0.00151203	0.00162386
Thalassobaculales	0	4.97678e-05	0	0	0	0	0	0	0	0	0	0	0	0	0	0	0	0	0	0	0	0	0	0	0	0	0	0	0	0	0	0	0	0	0	0	0	0	0	0	0	0	0	0	0	0	0	0	0
Thermaceae	0	0	0	0	0	0	0	0	0	0	0	0	0	0	0	0	0	0	0	0	0	0	0	0	0	0	0	0	0	0	0	0	0	0	0	0	0	0	0	0	0	0	0	0	0	0	0	0	0
Thermodesulfovibrionia	0	0	0	0	0	0	0	0	7.33568e-05	0.0001876	3.86361e-05	0.000118868	0	0	9.82241e-05	0	0	0	0	0	3.47488e-05	0	0	0	0	0	0	0	0	0	0	0	0	0	0	0	0	0	0	0	0	0	0	0	3.56024e-05	0	0	0	5.59952e-05
Thermoflexus	0	0	0	0	0	0	0	0	0	0	0	0	0	0	0	0	0	0	0	0	0	0	0	0	0	0	0	0	0	0	0	0	0	0	0	0	0	0	0	0	0	0	0	0	0	0	0	0	0
Thermoleophilia	0	0	0	0	0	0	0	0	0	0	0	0	0	0	0	0	0	0	0	0	0	0	0	0	0	0	0	0	0	0	0	0	0	0	0	0	0	0	0	0.000107576	0	0	0	0	0	0	3.89643e-05	0	0
Thermomicrobiales	0	0	0	0	0	0	0	0	0	0	0	0	0	0	0	0	0	0	0	0	0	0	0	0	0	0	0	0	0	0	0	0	0	0	0	0	0	0	0	0	0	0	0	0	0	0	0	0	0
Thermoplasmata	0	0	0	0	0	0	0	0	0	0	0	0	0	0	0	0	0	0	0	0	0	0	0	0	0	0	0	0	0	0	0	0	0	0	0	0	0	0	0	0	0	0	0	0	0	0	0	0	0
Thermostilla	1.74128e-05	0	0	0	0	0	0	0	0	0	0	0	0	0	0	0	0	0	0	0	0	0	0	0	0	0	0	0	0	0	0	0	4.27469e-05	3.97054e-05	1.80763e-05	3.50748e-05	0	0	0	0	0	0	0	0	0	0	0	0.000124704	3.73301e-05
Thermus	0	0	0	0	0	0	0	0	0	0	0	0	0	0	0	0	0	0	0	0	0	0	0	0	0	0	0	0	0	0	0	0	0	0	0	0	0	0	0	0	0	0	0	0	0	0	0	0	0
Thioalkalispiraceae	0.00125372	0.00152621	0.00126415	0.0020588	0.00126988	0.00125618	0	4.3956e-05	0	0	0.000367043	0.000356605	0.000300875	0.000485614	0.000235738	0.000320447	0.000305792	0.000243287	0.000234467	0.000364403	0.000642852	0.000763823	0.000655702	0.000833702	0.000656455	0.000802552	0.000376112	0.000478537	0.000319197	0.000239592	0.00061665	0.000612309	0.000833565	0.000992635	0.000741129	0.000561197	0.00110897	0.00100398	0.00100842	0.000829876	0.00106648	0.00134864	0.000974455	0	0	0	0.000136375	0.000218232	0.000373301
Thiobacillus	0	0	0	0	0	0	0	0	0.000122261	0	0	0	0	0.000141637	0	0	0	0	0	0	0	0	0	0	0	0	0	0	0	0	0	0	0	0	0	0	0	0	0	0	0	0	0	0	3.56024e-05	0	0	0	0
Thioclava	0	0	0	0	0	0	0	0	0	0	0	0	0	0	0	0	0	0	0	0	0	0	0	0	0	0	0	0	0	0	0	0	0	0	0	0	0	0	0	0	0	0	0	0	0	0	0	0	0
Thiomonas	0	0	0	0	0	0	0	0	0	0	0	0	0	0.000121403	0	0	0	0	0	0	0	0	0	0	0	0	0	0	0	0	0	0	0	0	0	0	0	0	0	0	0	0	0	0	0	0	0	0	0
Thiothrix	0	0	0	0	0	0	4.84625e-05	0.00021978	4.89045e-05	4.68999e-05	0.00040568	9.9057e-05	0.000150437	0	0.000117869	0	0	0.000199053	0.000214928	0	0	0	0	0	0	0	0.000130822	0	0	0	0	0	0	0	0.000108458	0	0	0	0	0	0	0	0	0.00147328	0	0	0.000253268	0	0
TK10	0.000296018	0.000398142	0.0003481	0.000287789	0.000519496	0.000432455	0	0	0	0	0.000193181	0.000198114	0.000107455	0	0	0.000183112	0	0	0	0	0	0.000104158	0	0.000136115	0.000119355	0.000123469	0	0	0	0	0.000102775	9.87596e-05	0	9.92635e-05	0	3.50748e-05	0.000369657	0.000297475	0.00050421	0.000338097	0.000284394	0.00030167	0.00053363	0	0	0	0.000136375	0	9.33254e-05
TM7a	0.000365669	8.29463e-05	0.000238174	0.000221376	0.000101013	0.000164745	0	8.79121e-05	0	0	3.86361e-05	0	0.000128946	0.000222573	9.82241e-05	0.000412003	0	8.84682e-05	0	0	0.000972965	0.000208315	0.000582846	0.000170143	0	0.000370408	0	0	0	0	0.000184995	0.000177767	0.000299228	0	0.000162687	0.000280598	0.000116734	0.000260291	0.000117649	0	0	5.32359e-05	6.9604e-05	0	0	0	0	3.1176e-05	0
TRA3-20	0.00586812	0.00486065	0.00496501	0.00515806	0.00571445	0.00539539	0.000121156	0	0.000171166	0	0.00177726	0.00239718	0.00223507	0.00258994	0.00363429	0.00270091	0.000550425	0.000398107	0.000664322	0.000494547	0.00208493	0.00166652	0.00165747	0.00216082	0.00208872	0.00144048	0.000621402	0.00049626	0.000410397	0.000405463	0.00324769	0.00351584	0.00279992	0.00299776	0.00309105	0.00447204	0.0086383	0.00734392	0.00357989	0.00820655	0.00863846	0.00910333	0.0134568	0	0.000195813	0	0.000642911	0.000810575	0.00130656
TSBb06	0	0	0	0	0	0	0	0	0	0	0	0	0	0	0	0	0	0	0	0	0	0	0	0	0	0	0	0	0	0	0	0	4.27469e-05	0	0	0	0	0	0	0	0	0	0	0	0	0	0	0	0
TTA-B15	0	0	0	0	0	0	0	0	0	0	0	0	0	0	0	0	0	0	0	0	0	0	0	0	0	0	0	0	0	0	0	0	0	0	0	0	0	0	0	0	0	0	0	0	0	0	0	0	0
Tundrisphaera	0	0	0.000146568	0	7.21522e-05	0	0	0	0	0	0	0	0	0	0	0	0	0	0	0	0.000104246	0	0	0	7.95703e-05	0	0	0	0	0	6.1665e-05	0	0	0	0	0	0	0	0.000134456	0	0	0	0	0	0	0	0	0	0
Turneriella	0	0	0	4.42752e-05	0	0	0	0	0	0	0.000212499	7.92456e-05	0	4.04678e-05	9.82241e-05	0	0.000163089	0.000132702	0.000156311	0.000156173	0.000399611	0.000173596	0.000109284	0.000136115	0.000179033	0.000102891	8.17635e-05	8.86179e-05	0.000159599	0.000147441	0.000863309	0.000454294	0.00049159	0.000933077	0.000488061	0.000841795	3.89113e-05	3.71844e-05	0	0	0	0	0	0	0	0	0	3.1176e-05	0
Tuwongella	0	0	0	0	0	4.11862e-05	0	0	0	0	0	0	0	0	0	0	0	0	0	0	0	0	0	0	0	4.11565e-05	0	0	0	0	0	0	0	0	0	0	0	0	0	0	0	0	0	0	0	0	0	0	0
U29-B03	0	0	0	0	0	0	7.26938e-05	0	0	0	0	0	0	0	0	0	0	0	0	0	0	0	0	0	0	0	0	0	0	0	0	0	0	0	0	0	0	0	0	0	0	0	0	0	0	0	0	0	0
UASB-TL25	0	0	5.49632e-05	0	0	0	0	0	0	0	0	0	0	0	0	0	0	0	0	0	0	0	0	0	0	0	0	0	0	0	0	0	0	0	0	0	0	0	0	0	0	8.87264e-05	9.28053e-05	0	0	0	0	0	0
UBA12409	0	0	0	0	0	0	0	0	0	0	0	0	0	0	0	0	0	0	0	0	0	0	0	0	0	0	0	0	0	0	0	0	0	0	0	0	0	0	0	0	0	0	0	0	0	0	0	0	0
UBA12411	0	0	0	0	0	0	0	0	0	0	0	0	0	0	0	0	0	0	0	0	0	0	0	0	0	0	0	0	0	0	0	0	0	0	0	0	0	0	0	0	0	0	0	0	0	0	0	0	0
UBA6140	0	0	0	0	0	0	0	0	0	0	0	5.94342e-05	0	0	0	0	0	0	0	0	0	0	0	0	0	0	0	0	0	0	0	0	0	0	0	0	0	0	0	0	0	0	0	0	0	0	0	0	0
UBA9983	0	0	0	0	0	0	0	0	0	0	0	0	0	0	0	0	0	0	0	0	0	0	0	0	0	0	0	0	0	0	0	0	0	0	0	0	0	0	0	0	0	0	0	0	0	0	0	0	0
UCG-004	0	0	0	0	0	0	7.26938e-05	0	0	0	0	0	0	0	0	0	0	0	0	0	0	0	0	0	0	0	0	0	0	0	0	0	0	0	0	0	0	0	0	0	0	0	0	0	0	0	0	0	0
UKL13-1	0	0	0	0	0	0	0.000508857	0.00101099	0.000855829	0.00110215	9.65904e-05	3.96228e-05	0	4.04678e-05	7.85793e-05	0	0.00481112	0.00508692	0.00465025	0.00437284	0.00055598	0.000312473	0.000582846	0.000255215	0.000338174	0.000205782	0.00423535	0.0030839	0.00396717	0.00283824	0	0.000118511	0.000192361	0.000158822	0.000307297	8.7687e-05	0.000136189	0	5.0421e-05	6.14723e-05	0.000124422	0.000141962	6.9604e-05	0.000540823	0.000534036	0.0010014	0.000253268	9.35279e-05	5.59952e-05
Ulvibacter	0	0	0	0	0	0	0	0	0	0	0	0	4.29821e-05	0	0	0	0	0	0	0	0	0	0	0	0	0	0	0	0	0	0	0	0	0	0	0	0	0	0	0	0	0	0	0	0	0	0	0	0
Undibacterium	0	0	0	0	0	0	0.000169619	0.000153846	0.000122261	0.000398649	0	0	0	0	0	0	0	0	0	0	0	0	0	0	0	0	0	0	0	0	0	0	0	0	0	0	0	0	0	0	0	0	0	9.32453e-05	0.000106807	5.27051e-05	0	0	0
Unknown Family	3.48256e-05	0	0	0	0	0	0	0	0	0	0	0	0	0	0	0	4.07722e-05	0	0	0	0	0	0	0	0	0	0	0	0	0	0	0	0	0	0	0	0	0	0	0	0	0	0	0	0	0	0	0	0
Urania-1B-19 marine sediment group	0	0	0	0	0	0	0	0	0	0	0	0	0	0	0	0	0	0	0	0	0	0	0	0	0	0	0	0	0	0	0	0	0	0	0	0	0	0	3.3614e-05	0	0	0	0	0	0	0	0	0	0
UTBCD1	0	0	0	0	0	0	0	0	0	0	0	0	0	0	0	0	0	0	0	0	0	0	0	0	0	0	0	0	0	0	0	0	0	0	0	0	0	0	0	0	0	0	0	0	0	0	0	0	0
vadinBA26	0	0	0	0	0	0	0	0	0	0	0	0	0	0	0	0	0	0	0	0	0	0	0	0	0	0	0	0	0	0	0	0	0	0	0	0	0	0	0	0	0	0	0	0	0	0	0	0	0
vadinHA49	0.000104477	6.6357e-05	3.66421e-05	0.000221376	5.77217e-05	0.000205931	4.84625e-05	0	0	9.37998e-05	0.000830677	0.00172359	0.00124648	0.0011938	0.00166981	0.00183112	0.000326178	0.000176936	0.000312622	0.000104115	0.00099034	0.000520788	0.00100177	0.000578487	0.000358066	0.000843708	0	0	0	0	0.000472765	0.000256775	0.000106867	0.000178674	0.000216916	0.000333211	0	9.2961e-05	0	0	0	0.000124217	0	0	0	0	0	0.000296172	0.000130656
Vampirovibrionales	0	0	0	0	0	0	0	0	0	0	0	0	0	0	0	0	0	0	0	0	0	0	0	0	0	0	0	0	0	0	0	0	0	0	0	3.50748e-05	0	0	0	0	0	0	0	0	0	0	0	0	0
Variibacter	0	3.31785e-05	0	0	0	0	0	0	0	0	0	0	0	0	0	0	0	0	0	0	0	0	0	0	0	0	0	0	0	0	0	0	0	0	0	0	0	0	0	0	0	3.54906e-05	0	0	0	0	0	0	0
Veillonella	0	0	0	0	0	0	0	0	0	0	0	0	0	0	0	0	0	0	0	0	0	0	0	0	0	0	0	0	0	0	0	0	0	0	0	0	0	0	0	0	0	0	0.000556832	0	0	0	0	0	0
Vermiphilaceae	0	0	0	0	0	0	0	0	0	0	0	0	0	0	0	0	0	0	0	0	0	0	0	0	0	0	0	0	0	0	0	0	0	0	0	0	0	0	0	0	0	0	0	0	0	0	0	0	0
Verruc-01	0	0	0	0	0	0	0	0	0	0	0	0	0	0	0	0	0	0	0	0	3.47488e-05	6.94384e-05	0	0	0	0	0	0	0	0	0.000102775	0	0.000128241	0	0.000108458	0	0	0	0	0	3.55492e-05	0	0	0	0	0	0	0	0
Verrucomicrobiaceae	0.000835815	0.000912409	0.000952695	0.000841229	0.000721522	0.000679572	0.00196273	0.00032967	0.0015894	0.000422099	0.0016034	0.00211982	0.00182674	0.00224596	0.00174839	0.00249491	0.00326178	0.00411377	0.00441579	0.00312345	0.00422198	0.00439198	0.00362457	0.00503624	0.00310324	0.00308674	0.0103513	0.00760342	0.00953032	0.00904919	0.00503597	0.00549103	0.005151	0.00545949	0.00560366	0.00494555	0.00126462	0.000892426	0.00067228	0.000968188	0.00113758	0.00101148	0.00120647	9.32453e-05	0	0.000131763	0.000292232	0.000982043	0.000410632
Verrucomicrobiae	0	0	0	0	2.88609e-05	0	0	0	0	4.68999e-05	0	0	0	0	0	0	4.07722e-05	0	0	0	0	0	0	8.50716e-05	0	0	3.27054e-05	0	0	0	0.000102775	0.000118511	0	0	7.23053e-05	5.26122e-05	3.89113e-05	0	0	0	0	0	0	0	0	0	0	0	0
Verrucomicrobiales	0.000104477	0	0	0	0.000101013	0	0	0	0.00022007	0	3.86361e-05	3.96228e-05	4.29821e-05	0	3.92896e-05	0.000160223	0	0.000176936	0	0	0.000243241	0.000260394	0.000109284	0.000289244	9.94629e-05	0.000205782	3.27054e-05	3.54472e-05	9.11993e-05	3.68602e-05	0.00020555	0.000118511	0.000106867	0.000258085	0.000271145	0.000280598	7.78225e-05	0.00033466	5.0421e-05	0.000430306	0.000142197	0.000177453	0.000185611	0	0	0	0.000136375	0.000124704	0.000279976
Verrucomicrobiota	0	0	0	0	0	0	0	0	0	0	0	0	0	0	0	4.57781e-05	0	0	0	0	0	0	0	0	0	0	0	0	0	0	0	0	0	0	0	0	0	0	0	0	0	0	0	0	0	0	0	0	0
Verrucomicrobium	0	0	0	0	0	0	0	0	0	0	0	0	0	0	0	0	0	0	0	0	0	0	0	0	0	0	0	0	0	0	0	0	0	0	0	0	0	0	0	0	0	0	0	0	0	0	0	0	0
VHS-B3-70	0	0	0	0	0	0	0	0	0	0	0	0	0	0	0	0	0	0	0	0	0	0	0	0	0	0	0	0	0	0	0	0	0	0	0	0	0	0	0	0	0	0	0	0	0	0	0	0	0
Vicinamibacter	0	0	0	0	0	0	0	0	0	0	0	0	0	0	0	0	0	0	0	0	0	0	0	0	0	0	0	0	0	0	0	0	0	0	0	0	0	0	0	0	0	0	0	0	0	0	3.89643e-05	0	3.73301e-05
Vicinamibacteraceae	0.0634523	0.0684472	0.0623466	0.0753121	0.0621952	0.0593493	0.000702707	0.000747253	0.000880282	0.000797299	0.0397759	0.037919	0.0391567	0.0314637	0.0418042	0.0357985	0.00809329	0.00552926	0.00685815	0.00642911	0.0454861	0.0561236	0.0424203	0.0568108	0.0495524	0.0534417	0.0051838	0.00581334	0.00351117	0.00540003	0.0486742	0.0561152	0.0545878	0.0576125	0.0459319	0.0488241	0.0950602	0.0869929	0.0832451	0.0830798	0.0882865	0.0914414	0.088281	0.000839208	0.00121048	0.00166021	0.0602973	0.0527809	0.0588323
Vicinamibacterales	0.062303	0.0677339	0.054157	0.0734526	0.0661491	0.0587727	0.000242313	0.000483516	0.000268975	0.000562799	0.024051	0.0240312	0.0223937	0.0195257	0.0278367	0.0221337	0.00615661	0.00652453	0.00797186	0.00629897	0.0260268	0.0310737	0.0231499	0.0325144	0.0268152	0.032205	0.00691719	0.00643366	0.00565435	0.00493927	0.0328469	0.0394841	0.0437087	0.0336503	0.0340919	0.0330755	0.0942236	0.103633	0.100052	0.101936	0.103342	0.101166	0.0976543	0.00020514	0.00044503	0	0.036003	0.0330933	0.0401672
Vicinamibacteria	0	8.29463e-05	0	0	0	0	0	0	0	0	0	0	0	0	0	0	0	0	0	0	0	3.47192e-05	0	0	1.98926e-05	0	0	0	0	0	4.111e-05	0	4.27469e-05	0	0	7.01496e-05	0	0	0	0	0	0	0	0	0	0	3.89643e-05	0	0
Vicingus	0	0	0	0	0	0	0	0	0	0	0	0	0	0	0	0	0	0	0	0	0	0	0	0	0	0	0	0	0	0	0	0	0	0	0	0	0	0	0	0	0	0	0	0	0	0	0	0	0
Vulcaniibacterium	0	0	0	0	0	0	0	0	0	0	0	0	0	0	0	0	0	0	0	0	0	0	0	0	0	0	0	0	0	0	0	0	0	0	0	0	0	0	0	0	0	0	0	0	0	0	0	0	0
WC3-116	0	0	0	0	0	0	0	0	0	0	0	0	0	0	0	0	0	0	0	0	0	0	0	0	0	0	0	0	0	0	6.1665e-05	0	0	0	0	0	0	0	0	0	0	0	0	0	0	0	0	0	0
WCHB1-02	0	0	0	0	0	0	0	0	0	0	0	0	0	0	0	0	0	0	0	0	0	0	0	0	0	0	0	0	0	0	0	0	0	0	0	0	0	0	0	0	0	0	0	0	0	0	0	0	0
WCHB1-41	0	0	0	0	2.88609e-05	0	0	8.79121e-05	0	0	0	3.96228e-05	0	0	0	0	0	0	0	0	0	0	0	0	0	0	0	0	0	0	0	0	0	0	0	0	0	0	0	0	0	0	0	0	0	0	0	0	0
WCHB1-81	0	0	0	0	0	0	0	0	0	0	0	0	0	0	0	0	0	0	0	0	0	0	0	0	0	0	0	0	0	0	0	0	0	0	0	0	0	0	0	0	0	0	0	0	0	0	0	0	0
WD2101 soil group	0	0	0	0	8.65826e-05	0	0	0	0	0	0	0	0	0	0	0	0	0	0	0	0	0	0	0	0	0	0	0	0	0	0	0	0	0	0	0	0	0	0	0	3.55492e-05	0	0	0	0	0	0	0	0
Weeksellaceae	0	0	0	0	0	0	0	0	0	0	0	0	0	0	0	0	0	0	0	0	0	0	0	0	0	0	0	0	0	0	0	0	0	0	0	0	0	0	0	0	0	0	0	0	0	0	0	0	0
Woesearchaeales	0	0	0	0	0	0	0	0	0	0	0	0	0	0	0	0	0	0	0	0	0	0	0	0	0	0	0	0	0	0	0	0	0	0	0	0	0	0	0	0	0	0	0	0	0	0	0	0	0
Woeseia	0	0	0	0	0	0	0	0	0	0	0	0	0	0	0	0	0	0	0	0	0	0	0	0	0	0	0	0	0	0	0	0	0	0	0	0	0	0	0	0	0	0	0	0	0	0	0	0	0
WOR-1	0	0	0	0	0	0	0	0	0	0	0	0	0	0	0	0	0	0	0	0	0	0	0	0	0	0	0	0	0	0	0	0	0	0	0	5.26122e-05	0	0	0	0	0	0	0	0	0	0	0	0	0
WPS-2	0	0	7.32842e-05	0	5.77217e-05	4.11862e-05	0	0	0	0	0	0	0	0	0	0	0	0	0	0	0	0	0	0	9.94629e-05	0	0	0	0	0	0.000102775	7.90077e-05	0.000106867	0.000119116	0.000162687	7.01496e-05	0	0	0	0	0	0	0	0	0	0	0	6.23519e-05	0
WS2	0	0	9.16053e-05	6.64128e-05	0.000115443	0.000205931	0	0	0	0	5.79542e-05	0	0	6.07017e-05	3.92896e-05	0	0	0	0	0	0	0	0	0	0	0	0	0	0	0	0	0	0	0	0	0	5.83669e-05	0	0	0	0	7.09811e-05	0	0	0	0	0	0	0
WWE3	0	0	0	0	0	0	0	0	0	0	0	0	0	0	3.92896e-05	0	0	0	0	0	0	0	0	0	0	0	0	0	0	0	0	0	0	0	0	0	0	0	0	0	0	0	0	0	3.56024e-05	0	0	0	0
WWH38	8.7064e-05	0	0	0	0	0	0	0	0	0	0	0	4.29821e-05	0	0	0	0	0	0	0	0	0	0	0	0	0	0	0	0	0	0	0	0	5.95581e-05	0	0	5.83669e-05	0	0	0	0	0	0	0	0	0	0	0	0.000130656
Xanthobacteraceae	0.000487559	0.000812873	0.000751163	0.000354202	0.000909117	0.00131796	0	0	4.89045e-05	0	0	0	0	0.00010117	0	0	0	0	0	0	0	0.000173596	0	0.0001191	0	0	3.27054e-05	3.54472e-05	0	0	0	0.000158015	0.000448843	0.000238232	0.000180763	0	0.00110897	0.00161752	0.00104203	0.00205932	0.00161749	0.00156159	0.00106726	0	0	0	0.000545501	0.000218232	0.000541287
Xanthomonadaceae	0	0	0	0	0	0	0	0	0	7.03499e-05	0	0	0	0	0	0	0	0	0	0	0	0	0	0	0	0	0.000163527	0	0	0	0	0	0	3.97054e-05	0	0	0	5.57766e-05	0	0	0	0	0	0	0	0	0	0	0
Xanthomonadales	0	0	0	0	0	0	0	0	0	0	0	0	4.29821e-05	0	0	0	0	0	0	0	0	5.20788e-05	3.64279e-05	3.40287e-05	0	0	1.63527e-05	0	0	5.52904e-05	2.0555e-05	0	4.27469e-05	0	0	0	0	0	0	0	0	0	0	1.86491e-05	1.78012e-05	7.90576e-05	0	0	0
Yersinia	0	0	0	0	0	0	0	0	0	0	0	0	0	0	0	0	0	0	0	0	0	0	0	0	0	0	0	0	0	0	0	0	0	0	0	0	0	0	0	0	0	0	0	0	0	0	0	0	0
Z195MB87	0	0	0	0	0	0	0	0	0	0	0	0	0	0	0	0	0	0	0	0	0	0	0	0	0	0	0	0	0	0	0	0	0	0	0	0	0	0	0	0	0	0	0	0	0	0	0	0	0
Zavarzinella	0	0	0	0	0	0	0	0	0	0	0	0	0	0	0	0	0	0	0	0	0	0	0	0	0	0	0	0	0	0	0	0	0	0	0	0	0	0	0	0	0	0	0	0	0	0	0	0	0
Zavarziniales	0	0	0	0	0	0	0	0	0	0	0	0	0	0	0	0	0	0	0	0	0	0	0	0	0	0	0	0	0	0	0	0	0	0	0	0	0	0	0	0	0	0	0	0	0	0	0	0	0
Zhizhongheella	0	0.000149303	0	0	0	0	0	0	0	0	0	0	0	0	0	0	0	0	0	0	0	0	0	0	0	0	0	0	0	0	0	0	0	0	0	3.50748e-05	0	0	0	1.53681e-05	0	0	0	0	0	0	0	0	0
Zixibacteria	5.22384e-05	0	5.49632e-05	8.85504e-05	0	0.000164745	0	0	0	0	0	0	0	0	0	0	0	0	0	0	5.21231e-05	0	0	0	0	0	0	0	0	0	0	0	0	0	0	0.000105224	0	3.71844e-05	0.000134456	4.61042e-05	0.000106648	0.000212943	0	0	0	0	0	0	5.59952e-05
[truncated: 23 more columns]

## Sheet: qPCR_Bac16S
sample	name	filter	copynr/gdw mean	copynr/gdw std.dv	days	sampletype
VF11 1-3-23	VF11_day_1_sand	VF11	82000000	8900000	1	sand
VF11 1-3-23	VF11_day_1_anthracite	VF11	0	0	1	anthracite
VF11 13-4-23	VF11_day_43_anthracite	VF11	800000000	63000000	43	anthracite
VF11 13-4-23	VF11_day_43_sand	VF11	1800000	140000	43	sand
VF11 11-7-23	VF11_day_132_anthracite	VF11	2900000000	150000000	132	anthracite
VF11 11-7-23	VF11_day_132_sand	VF11	940000000	160000000	132	sand
VF11 26-9-23	VF11_day_209_anthracite	VF11	7300000000	320000000	209	anthracite
VF11 26-9-23	VF11_day_209_sand	VF11	600000000	37000000	209	sand
VF14 26-4-23	VF14_day_1_sand	VF14	49000000	5500000	1	sand
VF14 26-4-23	VF14_day_1_anthracite	VF14	0	0	1	anthracite
VF14 7-6-23	VF14_day_42_anthracite	VF14	810000000	16000000	42	anthracite
VF14 7-6-23	VF14_day_42_sand	VF14	1.86653e+08	1.84555e+07	42	sand
VF14 11-7-23	VF14_day_76_anthracite	VF14	3057661913	4.47575e+07	76	anthracite
VF14 11-7-23	VF14_day_76_sand	VF14	6.16888e+08	3.96438e+06	76	sand
VF14 26-9-23	VF14_day_153_anthracite	VF14	6072888161	589581050	153	anthracite
VF14 26-9-23	VF14_day_153_sand	VF14	3.4395e+08	2.77777e+07	153	sand

## Sheet: 16S_AS_qPCR_mean
Genus	VF11_day_1_100-125cm	VF11_day_1_125-150cm	VF11_day_1_150-175cm	VF11_day_1_175-200cm	VF11_day_1_200-220cm	VF11_day_1_220-240cm	VF11_day_43_0-25cm	VF11_day_43_25-50cm	VF11_day_43_50-70cm	VF11_day_43_70-90cm	VF11_day_43_100-125cm	VF11_day_43_125-150cm	VF11_day_43_150-175cm	VF11_day_43_175-200cm	VF11_day_43_200-220cm	VF11_day_43_220-240cm	VF11_day_132_0-25cm	VF11_day_132_25-50cm	VF11_day_132_50-70cm	VF11_day_132_70-90cm	VF11_day_132_100-125cm	VF11_day_132_125-150cm	VF11_day_132_150-175cm	VF11_day_132_175-200cm	VF11_day_132_200-220cm	VF11_day_132_220-240cm	VF11_day_209_0-25cm	VF11_day_209_25-50cm	VF11_day_209_50-70cm	VF11_day_209_70-90cm	VF11_day_209_100-125cm	VF11_day_209_125-150cm	VF11_day_209_150-175cm	VF11_day_209_175-200cm	VF11_day_209_200-220cm	VF11_day_209_220-240cm	VF14_day_1_70-100cm	VF14_day_1_100-125cm	VF14_day_1_125-150cm	VF14_day_1_150-175cm	VF14_day_1_175-200cm	VF14_day_1_200-220cm	VF14_day_1_220-240cm	VF14_day_42_0-25cm	VF14_day_42_25-50cm	VF14_day_42_50-70cm	VF14_day_42_70-100cm	VF14_day_42_100-125cm	VF14_day_42_125-150cm
028H05-P-BN-P5	0	0	0	0	3549.89	0	0	0	0	0	0	0	0	0	0	0	0	0	0	0	0	0	0	0	0	0	0	0	0	0	0	0	0	0	0	0	0	0	0	0	0	0	0	0	0	0	0	0	0
0319-6G20	98521.7	51692.1	73614	25414	100580	64168	174465	210989	352113	431479	3268.62	4778.51	3404.18	4297.68	3182.46	3460.83	2.60127e+06	1.73176e+06	1.52989e+06	377417	734936	864855	1.11287e+06	831660	878854	793086	2.74562e+06	1.94073e+06	2.9959e+06	2.42172e+06	1.38129e+06	971794	974630	786167	802589	925975	40993	26419.5	39530.1	38404.8	26128.7	45215	28421.6	151057	360474	341529	127274	171663	108000
053A03-B-DI-P58	0	0	0	0	0	0	0	0	0	0	0	0	0	0	0	0	0	0	0	0	0	0	0	0	0	0	0	0	0	0	0	0	0	0	0	0	0	0	0	0	0	0	0	0	0	0	0	0	0
2020-01-01	89954.6	102024	60093.1	19968.1	67447.8	32084	0	0	0	0	625.906	249.624	386.839	473.473	424.328	535.604	0	0	0	0	146987	195816	0	239902	224388	0	0	0	0	0	172662	248874	0	178674	97612.1	368285	32413.1	31885.6	53530.3	23344.1	25257.7	20868.5	31832.2	0	0	0	87273.5	107653	114968
2024-11-01	214178	116987	166758	145223	118330	111450	0	0	0	56279.9	1634.31	748.871	1818.14	1602.53	2086.28	1648.01	0	0	0	0	996247	979082	804692	1.13554e+06	1.21544e+06	1.10258e+06	0	776293	0	0	1.07297e+06	1.10216e+06	987454	952929	856817	999632	122979	125720	139179	73044.4	142837	110429	147792	0	0	0	261821	232763	254324
185B01	0	0	0	0	0	0	0	0	0	0	0	0	0	0	0	0	0	0	0	0	0	0	0	0	0	0	0	0	0	0	0	0	0	0	0	0	0	0	0	0	0	0	0	0	0	0	0	0	0
27F-1492R	0	0	0	0	0	0	0	0	0	0	0	0	0	0	0	0	0	0	0	0	0	0	0	0	0	0	0	0	0	0	0	0	0	0	0	0	0	0	0	0	1741.91	0	0	0	0	0	0	0	0
28-YEA-48	0	0	0	0	0	0	0	0	0	0	0	0	0	0	0	0	0	0	0	0	0	0	0	0	0	0	0	0	0	0	0	0	0	0	0	0	0	1822.04	0	0	0	0	0	0	0	0	0	0	0
32-520	0	0	0	0	0	0	0	0	0	0	0	0	0	0	0	0	0	0	0	0	0	0	0	0	0	0	0	0	0	0	0	0	0	0	0	0	0	0	0	0	0	0	0	0	0	0	0	0	0
37-13	0	0	0	0	0	0	0	0	0	0	0	0	0	0	0	0	0	0	0	0	0	0	0	0	0	0	0	0	0	0	0	0	0	0	0	0	0	0	0	0	0	0	0	0	0	0	0	0	0
2029-04-01	0	0	0	0	0	0	0	0	0	0	0	0	0	0	0	0	0	0	0	0	0	0	0	0	0	0	0	0	0	0	0	0	0	0	0	0	0	0	0	0	0	0	0	0	0	0	0	0	0
4-29-1	0	0	0	0	0	0	0	35164.8	0	0	0	0	0	0	0	0	0	0	0	0	0	0	0	0	0	0	0	0	0	0	0	0	0	0	0	0	0	0	0	0	0	0	0	0	0	0	0	0	0
661239	0	0	0	0	0	0	0	0	0	0	0	0	0	0	0	0	0	0	0	0	0	0	0	0	0	0	0	0	0	0	0	0	0	0	0	0	0	0	0	0	0	0	0	0	0	0	0	0	0
67-14	0	0	0	0	0	0	0	0	0	0	0	0	0	0	0	0	0	0	0	0	0	0	0	0	0	0	0	0	0	0	0	0	0	0	0	0	0	0	0	0	0	0	0	0	0	0	0	0	0
A0839	796740	805309	932945	700700	922970	977718	329545	193407	215180	375199	11822.7	11946.3	12224.1	14823.4	11209.3	12236.5	5.3799e+06	3.14283e+06	4.30637e+06	2.86837e+06	9.9788e+06	1.17163e+07	1.11116e+07	9.85198e+06	1.34072e+07	1.07357e+07	8.71435e+06	8.40984e+06	7.65618e+06	1.30504e+07	1.0298e+07	8.44987e+06	1.12852e+07	1.17091e+07	1.06506e+07	1.21955e+07	393724	342543	466125	487967	388446	486061	479757	166163	230704	320183	887281	739023	808261
A21b	0	0	0	0	0	0	0	0	0	0	0	0	0	0	0	0	0	0	0	0	0	0	0	0	0	0	0	0	0	0	0	0	0	0	0	0	0	0	0	0	0	0	0	0	0	0	0	0	0
A4b	573996	443464	480745	457452	439003	471129	0	298901	176056	243880	6815.42	4849.83	6112.05	7684.84	5551.63	7292.45	1.00504e+06	1.53935e+06	1.58656e+06	1.05677e+06	4.98124e+06	6.46194e+06	4.07482e+06	6.47735e+06	4.71215e+06	5.82241e+06	4.89436e+06	7.50417e+06	4.49384e+06	7.93785e+06	4.35355e+06	5.22636e+06	5.32199e+06	5.05053e+06	5.09752e+06	5.71368e+06	138232	125720	186121	161903	175933	111298	121645	45317.2	100933	106728	745462	977605	923230
AAP99	0	0	0	0	0	0	0	0	0	93799.8	0	0	0	0	0	0	0	0	0	0	0	0	0	0	0	0	0	0	0	0	0	0	0	0	0	0	0	0	0	0	0	0	0	90634.4	0	0	0	0	0
AB-539-J10	0	0	0	0	0	0	0	0	0	0	0	0	0	0	0	0	0	0	0	0	0	0	0	0	0	0	0	0	0	0	0	0	0	0	0	0	0	0	0	0	0	0	0	0	0	0	0	0	0
AB1	0	0	0	0	4733.18	0	0	0	0	0	417.27	142.642	0	0	141.443	0	0	0	0	0	65327.7	146862	51363.3	175928	0	77374.2	0	0	0	807239	0	71106.9	25648.2	0	97612.1	42089.8	0	0	0	0	0	0	0	0	28837.9	0	0	0	0
Absconditabacteriales (SR1)	0	0	0	0	0	0	135695	738462	449922	544039	173.863	106.982	77.3678	0	70.7214	0	0	0	0	0	0	0	68484.4	0	0	96717.8	596873	776293	0	538160	86330.9	142214	269306	238232	303682	231494	11439.9	14576.3	12353.1	15060.7	10451.5	15651.3	11368.6	0	0	0	0	0	0
ABY1	0	0	0	0	0	0	0	0	0	0	0	0	0	0	0	0	0	0	0	0	0	0	0	0	0	0	0	0	0	0	0	0	0	0	0	0	0	0	0	0	0	0	0	0	0	0	0	0	0
Acetobacteraceae	0	0	0	0	14199.5	8443.16	0	0	0	0	0	0	0	0	0	0	0	0	0	0	0	0	0	0	0	0	0	0	0	0	0	0	0	0	0	0	0	0	0	0	0	0	0	0	0	0	0	0	24387.2
Acetobacterales	0	0	0	0	0	0	0	0	0	0	0	0	0	0	0	0	0	0	0	0	0	0	0	0	0	0	0	0	0	0	0	0	0	0	0	0	0	0	0	0	0	0	0	0	0	0	0	0	0
Achromobacter	0	0	0	0	0	0	0	0	0	0	0	0	0	0	0	0	0	0	0	0	0	0	0	0	0	0	0	0	0	0	0	0	0	0	0	0	0	0	0	0	0	0	0	0	0	0	0	0	0
Acidibacter	41407.7	9522.23	22534.9	18152.8	11833	18575	0	0	0	0	521.588	499.247	0	182.105	282.885	370.803	0	0	0	0	114323	195816	154090	255895	243087	174092	0	0	0	0	135663	177767	128241	190586	227762	115747	66732.8	41906.8	71648.3	54218.5	72289.4	64344.4	64801.3	0	0	0	76364.3	96014.7	156775
Acidiferrobacteraceae	0	0	0	0	0	0	0	0	0	0	0	0	0	0	0	0	0	0	0	0	0	0	0	0	0	0	0	0	0	0	0	0	0	0	0	0	0	0	0	0	0	0	0	0	0	0	0	0	0
Acidimicrobiia	61397.6	61214.3	45069.8	96210	56798.2	48970.3	0	0	0	0	139.09	641.889	270.787	655.578	353.607	453.203	0	0	113326	0	293975	195816	325301	479804	224388	502932	954997	1.4232e+06	665755	1.3454e+06	221994	272576	474491	297790	249453	242016	37179.7	61038.2	51883.2	74550.5	58354.1	61735.8	51158.9	0	0	0	116365	116382	153291
Acidobacteriae	4283.55	0	0	0	5916.48	0	0	0	0	0	0	0	0	0	0	0	0	0	0	0	0	32636.1	34242.2	0	0	0	0	388146	0	0	24666	0	64120.4	0	54229	21044.9	0	10932.2	0	0	1741.91	1739.04	7958.05	0	0	0	0	8728.61	0
Acidobacteriales	0	0	0	0	0	0	0	0	0	0	0	0	0	0	0	0	0	0	0	0	0	0	0	0	0	0	0	0	0	0	0	0	0	0	0	0	0	0	0	0	0	0	0	0	0	0	0	0	0
Acidobacteriota	0	0	4506.98	0	1183.3	0	0	0	0	0	0	0	0	218.526	0	0	0	0	0	0	0	0	0	31986.9	0	38687.1	0	0	0	0	123330	0	25648.2	0	32537.4	0	1906.65	0	1647.09	0	0	0	0	0	0	0	0	0	0
Acidothermus	0	0	0	0	0	0	0	0	0	0	0	0	0	0	0	0	0	0	0	0	0	0	0	0	0	0	0	0	0	0	0	0	0	0	0	0	0	0	0	0	0	0	0	0	0	0	0	0	0
Acinetobacter	0	0	0	10891.7	0	0	0	0	0	0	0	0	0	0	0	0	0	0	0	0	0	0	0	0	0	0	0	0	0	0	0	0	0	0	0	0	0	0	0	0	0	0	0	0	0	0	0	0	0
Actinobacteria	0	4080.96	0	0	3549.89	3377.27	38770	0	0	0	0	0	0	0	0	0	0	0	0	0	0	32636.1	0	31986.9	0	0	0	0	0	0	24666	0	25648.2	35734.8	0	73657.1	0	1822.04	4941.26	0	0	0	0	0	0	0	3636.4	8728.61	0
Actinobacteriota	0	0	6009.31	0	4733.18	6754.53	0	0	0	0	139.09	142.642	464.207	0	176.803	0	0	0	0	0	32663.8	244770	68484.4	63973.9	149592	0	0	0	0	0	24666	0	76944.5	131028	21691.6	52612.2	0	13665.3	1647.09	3012.14	0	0	2273.73	45317.2	28837.9	0	7272.8	26185.8	13935.5
AD3	0	0	0	0	0	0	0	0	0	0	0	0	0	0	0	0	0	0	0	0	0	0	0	0	0	0	0	0	0	0	0	0	0	0	0	0	0	0	0	0	0	0	0	0	0	0	0	0	0
ADurb.Bin063-1	0	0	0	0	0	0	0	0	0	0	0	0	0	0	0	0	0	0	0	0	0	0	0	0	0	0	0	0	0	0	0	0	0	0	0	0	0	0	0	0	0	0	0	0	0	0	0	0	0
ADurb.Bin118	0	0	0	0	0	0	0	0	0	0	0	0	0	0	0	0	0	0	0	0	0	0	0	0	0	0	0	0	0	0	0	0	0	0	0	0	0	0	0	0	0	0	0	0	0	0	0	0	0
ADurb.Bin180	0	0	0	0	0	0	0	0	0	0	0	0	0	0	0	0	0	0	0	0	0	0	0	0	0	0	0	0	0	0	0	0	0	0	0	0	0	0	0	0	0	0	0	0	0	0	0	0	0
Aenigmarchaeales	0	0	0	0	0	0	0	0	0	0	0	0	0	0	0	0	0	0	0	0	0	0	0	0	0	0	0	0	0	0	0	0	0	0	0	0	0	0	0	0	0	0	0	0	0	0	0	0	0
Aeromonas	5711.4	0	0	0	0	0	0	0	0	0	0	0	0	0	0	0	0	0	0	0	0	0	0	0	0	0	0	0	0	0	0	0	0	0	0	0	0	0	0	0	0	0	0	0	0	0	0	0	0
Aerophobales	0	0	0	0	0	0	0	0	0	0	0	0	0	0	0	0	0	0	0	0	0	0	0	0	0	0	0	0	0	0	0	0	0	0	0	0	0	0	0	0	0	0	0	0	0	0	0	0	0
Aestuariihabitans	0	0	0	0	0	0	0	0	0	0	0	0	0	0	0	0	0	0	0	0	0	0	0	0	0	0	0	0	0	0	0	0	0	0	0	0	0	0	0	0	0	0	0	0	0	0	0	0	0
Afipia	0	0	0	0	0	0	0	0	0	0	0	0	0	0	0	0	0	0	0	0	0	0	0	0	0	0	0	0	0	0	0	0	0	0	0	0	0	0	0	0	0	0	0	0	0	0	0	0	0
Agaricicola	0	0	0	0	0	0	0	0	0	0	0	0	0	0	0	0	0	0	0	0	0	0	0	0	0	0	0	0	0	0	0	0	0	0	0	0	0	0	0	0	0	0	0	0	0	0	0	0	3483.89
Aggregicoccus	0	0	3004.65	0	0	0	0	0	0	0	0	0	0	0	0	0	0	0	0	0	0	0	0	0	0	0	0	258764	0	0	0	0	38472.2	0	0	0	0	1822.04	0	0	0	0	0	0	0	0	0	0	0
Agromyces	0	0	0	0	0	0	0	0	0	0	0	0	0	0	0	0	0	0	0	0	0	0	0	0	0	0	0	0	0	0	0	0	0	0	0	0	0	0	0	0	0	0	0	0	0	0	0	0	0
Ahniella	114228	97942.9	136712	176083	170395	163797	213235	246154	215180	412719	6293.83	11447	8510.46	7575.57	9299.86	7292.45	3.48806e+06	3.14283e+06	4.70301e+06	4.00062e+06	3.49503e+06	4.3406e+06	4.89664e+06	4.46218e+06	3.32843e+06	4.50705e+06	7.9981e+06	1.22913e+07	4.99316e+06	3.92856e+07	2.98458e+06	3.57905e+06	3.05213e+06	3.43055e+06	3.02598e+06	3.59867e+06	26693.1	17309.3	24706.3	37651.8	26128.7	25216	19326.7	120846	72094.8	192110	225457	212396	87097.1
AKAU3564 sediment group	0	0	0	0	0	0	0	0	0	0	0	0	0	0	0	0	0	0	0	0	0	0	0	0	0	0	0	0	0	0	0	0	0	0	0	0	0	0	0	0	0	0	0	0	0	0	0	0	0
AKYG587	0	0	0	0	0	0	0	0	0	0	0	0	0	0	0	0	0	0	0	0	0	32636.1	0	0	0	0	0	0	0	0	0	0	0	0	0	0	0	0	0	0	0	0	0	0	0	0	0	0	0
AKYH767	4283.55	0	0	0	0	0	155080	0	0	112560	173.863	0	116.052	0	0	0	532078	256558	0	301934	506290	603767	393785	495797	392680	328840	4.89436e+06	8.6686e+06	9.65344e+06	1.04941e+07	838643	936241	1.10287e+06	1.40557e+06	1.46418e+06	1.27322e+06	1906.65	2733.05	0	2259.11	0	0	0	0	43256.9	0	0	0	0
Alcaligenaceae	0	0	0	0	0	0	0	0	0	0	0	0	0	0	0	0	0	0	0	0	0	0	0	0	0	0	0	0	0	0	0	0	0	0	0	0	0	0	0	0	0	0	0	0	0	0	0	0	0
Aliidongia	0	0	0	0	0	0	0	0	0	0	0	0	0	0	0	0	0	0	0	0	0	0	0	0	0	0	0	0	0	0	0	0	0	0	0	0	0	0	0	0	6967.65	0	0	0	0	0	0	0	0
Alloiococcus	0	0	0	0	0	3377.27	0	0	0	0	0	0	0	0	0	0	0	0	0	0	0	0	0	0	0	0	0	0	0	0	0	0	0	0	0	0	0	0	0	0	0	0	0	0	0	0	0	0	0
Allorhizobium-Neorhizobium-Pararhizobium-Rhizobium	0	0	0	0	0	0	0	0	117371	0	0	0	0	0	0	0	0	0	0	0	0	0	0	0	0	0	0	0	0	0	0	0	0	0	0	0	0	0	0	0	0	0	0	0	0	0	0	0	0
alphaI cluster	137074	69376.2	84130.3	78057.2	55614.9	62479.4	484625	369231	782473	506519	2016.81	1783.03	2166.3	2076	1591.23	2595.62	5.26166e+06	4.42562e+06	3.68308e+06	4.90643e+06	816596	620085	633481	527784	691864	599650	9.19185e+06	8.6686e+06	9.32057e+06	5.3816e+06	295992	450344	307778	393083	368757	420898	74359.4	58305.1	46942	50453.4	68805.5	44345.5	67075	891239	620016	747095	469095	378240	606196
Alphaproteobacteria	308416	370007	335019	353980	414153	349547	252005	70329.7	39123.6	281399	3581.57	3031.14	3907.07	2877.26	2192.36	2266.02	1.00504e+06	833813	0	150967	1.73118e+06	1.15858e+06	1.67787e+06	1.58335e+06	1.62682e+06	1.81829e+06	2.62624e+06	1.29382e+06	2.82946e+06	1.21086e+06	1.25797e+06	1.22067e+06	1.21829e+06	893371	900201	1.29426e+06	190665	204979	255298	268081	256932	226944	268300	0	158609	170764	403640	433521	386711
Amb-16S-1323	0	9522.23	0	0	13016.2	0	0	0	0	0	243.408	0	0	0	0	0	0	0	0	0	0	0	0	0	317883	0	0	0	0	0	0	0	0	250144	206070	0	15253.2	13665.3	0	21838	0	15651.3	0	90634.4	0	0	0	29095.4	0
Aminicenantales	0	0	0	0	0	0	0	0	0	0	0	0	0	0	0	0	0	0	0	0	0	0	0	0	0	0	0	0	0	0	0	0	0	0	0	0	0	0	0	0	0	0	0	0	0	0	0	0	0
Ammoniphilus	0	0	0	0	0	0	0	0	0	0	0	0	0	0	0	0	0	0	0	0	0	0	0	0	0	0	0	0	0	0	0	0	0	0	0	0	0	0	0	0	0	0	0	0	0	0	0	0	0
Amphiplicatus	0	0	0	0	0	0	0	0	0	0	104.318	0	0	0	0	0	0	0	0	0	718604	864855	787571	687719	897553	909147	0	0	0	0	1.65262e+06	1.10216e+06	1.56454e+06	2.08453e+06	1.61602e+06	1.57837e+06	0	0	0	0	0	0	0	0	0	0	0	0	0
Amphritea	0	0	0	0	0	0	0	0	0	0	0	0	0	0	0	0	0	0	0	301934	0	0	0	0	0	0	0	0	0	0	0	0	0	0	0	0	0	0	0	0	0	0	0	0	0	0	0	0	0
Anaerococcus	0	2720.64	0	0	0	0	0	0	0	0	0	0	0	0	0	0	0	0	0	0	0	0	0	0	0	0	0	0	0	0	0	0	0	0	0	0	0	0	0	0	0	0	0	0	0	0	0	0	0
Anaerolineaceae	0	0	0	0	0	0	0	0	0	0	0	0	0	0	0	0	0	0	0	0	0	0	0	0	0	0	0	0	0	403620	0	0	0	0	0	21044.9	0	0	0	0	0	0	3410.59	0	0	0	0	11638.2	0
Anaerolineae	0	0	0	0	0	0	0	0	0	0	0	0	0	0	0	0	0	0	0	0	0	0	34242.2	0	0	0	0	0	0	0	0	0	0	0	0	0	0	1822.04	0	0	0	0	0	0	0	0	0	0	0
Anderseniella	0	0	0	0	0	0	0	0	0	0	0	0	0	0	0	0	0	0	0	0	0	0	0	0	0	0	0	0	0	0	0	0	0	0	0	0	0	0	0	0	0	0	0	0	0	0	0	0	0
Angulomicrobium	0	0	0	0	0	0	0	0	0	0	69.5451	0	0	0	0	0	0	0	0	0	0	0	0	0	0	0	0	0	0	0	0	0	0	0	0	0	0	0	0	0	0	0	0	0	0	0	0	0	0
ANME-3	0	0	0	0	0	0	0	0	0	0	0	0	0	0	0	0	0	0	0	0	0	0	0	0	0	0	0	0	0	0	0	0	0	0	0	0	0	0	0	0	0	0	0	0	28837.9	0	0	0	0
Annwodia	0	0	0	0	0	0	0	0	0	0	0	0	0	0	0	0	0	0	0	0	0	0	0	0	0	0	0	0	0	0	0	0	0	0	0	0	0	0	0	0	0	0	0	0	0	0	0	0	0
Anoxybacillus	0	0	0	0	0	0	0	0	0	0	0	0	0	0	0	0	0	0	0	0	0	0	0	0	0	0	0	0	0	0	0	0	0	0	0	0	0	0	0	0	0	0	0	0	0	0	0	0	0
Aquabacterium	15706.4	0	0	0	3549.89	0	0	0	0	0	0	0	0	0	0	0	0	0	0	0	0	0	0	0	0	0	358124	0	0	0	0	0	0	0	0	0	0	0	0	0	3483.83	0	0	0	0	0	0	0	0
Aquaspirillaceae	0	0	0	0	0	0	0	0	0	0	0	0	0	0	0	0	0	0	0	0	0	0	0	0	0	0	0	0	0	0	0	0	0	0	0	0	0	0	0	0	0	0	0	0	28837.9	0	0	0	0
Aquicella	0	0	0	0	0	0	0	0	0	93799.8	0	0	0	0	0	0	0	0	0	0	0	0	0	0	56097.1	0	596873	258764	832193	0	0	0	0	0	0	0	0	0	0	0	0	0	0	0	0	0	0	0	0
Aquincola	5711.4	24485.7	7511.63	0	4733.18	10131.8	77540	105495	215180	0	243.408	0	116.052	218.526	70.7214	0	413838	128279	226651	301934	163319	179498	376664	63973.9	0	77374.2	238749	258764	0	269080	73997.9	71106.9	64120.4	23823.2	75920.5	42089.8	14299.9	6377.12	6588.35	0	1741.91	2608.56	0	181269	86513.8	192110	7272.8	5819.08	24387.2
AR15	0	0	0	0	0	0	0	0	0	0	0	0	0	0	0	0	0	0	0	0	0	0	0	0	0	0	0	0	0	0	0	0	0	0	0	0	0	0	0	0	0	0	0	0	0	0	0	0	0
Archaea	0	0	0	0	0	0	0	0	0	0	0	0	0	0	0	0	0	0	0	0	0	0	0	0	0	0	0	0	0	0	0	0	0	0	0	0	0	0	0	0	0	0	0	0	0	0	0	0	0
Ardenticatenales	0	0	7511.63	12707	9466.36	10131.8	0	0	0	0	0	0	0	0	212.164	0	0	0	0	0	0	0	0	0	0	0	0	0	0	0	0	0	0	0	32537.4	0	0	0	3294.17	0	0	2608.56	0	0	0	0	0	0	0
Arenicellaceae	0	0	0	0	0	0	0	0	0	0	0	0	0	0	0	0	0	0	0	0	0	0	0	0	0	0	0	0	0	134540	0	0	0	0	0	0	0	0	0	0	0	0	0	0	0	0	0	0	0
Arenimonas	19989.9	12242.9	12018.6	9076.42	1183.3	13509.1	135695	87912.1	195618	412719	382.498	427.926	425.523	182.105	424.328	370.803	945916	2.69386e+06	1.24658e+06	1.13225e+06	359302	750629	547875	383843	411379	425558	4.89436e+06	1.06093e+07	4.49384e+06	7.39969e+06	258993	355534	448843	464553	433832	557689	0	0	1647.09	0	0	0	0	105740	72094.8	0	0	23276.3	0
Aridibacter	0	0	0	0	0	0	0	0	0	0	0	0	0	72.8421	0	0	0	0	0	0	0	0	0	0	0	0	0	0	0	0	0	0	0	0	0	0	0	0	0	0	0	0	0	0	0	0	0	0	0
Armatimonadota	0	0	0	0	0	0	0	0	0	0	0	0	0	0	0	0	0	0	0	0	0	0	0	0	0	0	0	0	0	0	0	0	0	0	0	0	0	0	0	0	0	0	0	0	0	0	0	0	0
Armatimonas	0	0	0	0	0	0	0	0	0	0	0	0	0	0	0	0	0	0	0	0	0	0	0	0	0	0	0	0	0	0	0	59255.7	0	0	0	0	0	0	0	0	0	0	0	0	0	0	0	0	0
Arsenicitalea	24273.5	0	27041.9	30859.8	26032.5	25329.5	174465	0	0	0	452.043	570.568	464.207	1238.31	813.296	1194.81	1.06416e+06	128279	0	1.20774e+06	718604	620085	1.04439e+06	511791	1.08454e+06	657681	0	2.07011e+06	665755	0	197328	272576	538611	452641	281991	357763	21926.5	25508.5	8235.43	18072.8	18290.1	24346.5	35242.8	0	0	0	152729	145477	149807
Asticcacaulis	0	0	0	0	0	0	1.04679e+06	1.8989e+06	1.27152e+06	2.11988e+06	139.09	285.284	0	109.263	141.443	0	236479	962091	1.18992e+06	679351	81659.6	0	0	0	0	0	954997	0	0	807239	0	0	0	0	0	0	0	0	0	0	0	0	0	619335	591178	917859	29091.2	17457.2	10451.7
Aureispira	0	0	0	0	0	0	310160	756044	665102	956758	0	320.945	193.419	254.947	424.328	0	0	0	0	0	48995.8	0	0	0	56097.1	0	0	0	0	0	98663.9	71106.9	0	202497	151841	63134.6	0	0	0	0	0	0	0	302115	519083	512293	40000.4	29095.4	31355
B1-7BS	299849	398573	443186	452006	427170	494769	0	0	0	0	1877.72	1783.03	3288.13	2185.26	3642.15	2018.81	0	0	0	0	979915	1.02804e+06	1.11287e+06	975601	1.25283e+06	1.10258e+06	0	0	0	0	604317	568855	795093	702785	683285	662914	208778	266017	295652	271093	254319	246943	233057	0	0	0	290912	258949	191614
B276-D12	0	0	0	0	0	0	0	0	0	0	0	0	0	0	0	0	0	0	0	0	0	0	0	0	0	0	0	0	0	0	0	0	0	0	0	0	0	0	0	0	0	0	0	0	0	0	0	0	0
B29	0	0	0	0	0	0	0	0	0	0	0	0	0	0	0	0	0	0	0	0	0	0	0	0	0	0	0	0	0	0	0	0	0	0	0	0	0	0	0	0	0	0	0	0	0	0	0	0	0
Babeliaceae	0	0	0	0	0	0	0	0	0	0	0	0	0	72.8421	0	0	0	0	0	0	0	0	0	0	0	0	0	0	0	0	0	0	0	0	0	0	0	0	0	0	0	0	0	0	0	0	0	0	0
Babeliales	0	0	0	0	0	0	0	0	58685.4	0	0	178.303	0	0	0	0	0	0	0	0	0	0	0	0	0	0	0	0	0	0	147996	35553.4	0	47646.5	0	0	0	0	0	0	0	0	0	0	0	0	0	0	0
bac2nit3	0	0	0	0	0	0	0	0	0	0	0	0	0	0	0	0	0	0	0	0	0	0	0	0	0	0	0	0	0	0	0	0	0	0	0	0	0	0	0	0	0	0	0	0	0	0	0	0	0
Bacillaceae	0	0	0	0	0	0	0	0	0	0	0	0	0	0	0	0	0	0	0	0	0	0	0	0	0	0	0	0	0	0	0	0	0	0	0	0	0	0	0	0	0	0	0	0	0	0	0	0	0
Bacilli	0	0	0	0	0	0	0	0	0	0	0	0	0	0	0	0	0	0	0	0	0	0	0	0	0	0	0	0	0	0	0	0	0	0	0	0	0	0	0	0	0	0	0	0	0	0	0	0	0
Bacillus	0	0	0	0	0	0	0	0	0	0	0	0	0	0	0	0	0	0	0	0	0	0	0	0	0	0	0	0	0	0	0	0	0	0	0	0	0	0	0	0	0	0	0	0	0	0	0	0	0
Bacteria	178481	280226	338024	107102	280441	248229	368315	281319	97809.1	243880	3824.98	3637.37	3636.29	3569.26	2828.85	3296.02	1.41887e+06	1.15451e+06	566628	452901	1.76385e+06	2.3498e+06	2.5168e+06	1.40743e+06	1.43982e+06	1.62486e+06	2.02937e+06	1.55259e+06	2.66302e+06	2.42172e+06	1.07297e+06	983645	1.385e+06	1.19116e+06	1.49672e+06	1.06277e+06	299344	313390	111178	331335	339673	372154	489989	271903	403731	128073	290912	328778	414582
bacteriap25	1.4507e+06	1.15219e+06	2.22645e+06	1.14181e+06	1.6791e+06	1.53159e+06	0	0	0	0	7545.64	10198.9	6112.05	8012.63	8062.23	8075.26	0	0	0	150967	2.87442e+06	2.1703e+06	2.91059e+06	2.63892e+06	3.55281e+06	2.28254e+06	0	517529	0	0	2.66393e+06	1.88433e+06	2.01338e+06	2.01306e+06	2.79821e+06	2.4833e+06	1.3032e+06	1.58153e+06	604481	1.75608e+06	1.25418e+06	1.16863e+06	1.55068e+06	0	0	0	367276	439340	351872
Bacteriovoracaceae	0	0	0	0	0	0	0	0	0	0	0	0	0	0	0	0	0	0	113326	0	0	0	0	0	0	0	0	0	0	0	0	0	0	0	0	0	0	0	0	0	0	0	0	0	0	0	0	0	0
Bacteriovorax	0	0	0	0	0	0	5.62165e+06	3.48132e+06	4.01017e+06	5.14023e+06	382.498	142.642	348.155	0	388.967	0	6.20757e+06	4.10492e+06	7.36616e+06	6.64255e+06	277643	440587	205453	255895	317883	270810	7.75935e+06	1.34557e+07	1.14843e+07	1.70866e+07	295992	177767	64120.4	309702	97612.1	189404	0	0	0	0	0	0	0	4.66767e+06	3.15775e+06	3.8422e+06	29091.2	26185.8	45290.5
Bacteroidales	0	0	0	0	0	0	0	0	0	37519.9	0	0	0	0	0	0	0	0	0	0	0	0	0	0	0	0	0	0	0	0	0	0	0	0	0	0	0	0	0	0	0	0	0	0	0	0	0	0	0
Bacteroidales RF16 group	0	0	0	0	0	0	58155	0	0	0	0	0	0	0	0	0	0	0	0	0	0	0	0	0	0	0	0	0	0	0	0	0	0	0	0	0	0	0	0	0	0	0	0	0	0	0	0	0	0
Bacteroidetes BD2-2	0	0	0	0	0	0	0	0	0	0	0	0	0	0	0	0	0	0	0	0	0	0	0	0	0	0	0	0	0	0	0	0	0	0	0	0	0	0	0	0	0	0	0	0	0	0	0	0	0
Bacteroidetes vadinHA17	0	0	0	0	0	0	0	0	0	0	0	0	0	0	0	0	0	0	0	0	0	0	0	0	0	0	0	0	0	0	0	0	0	0	0	0	0	0	0	0	0	0	0	0	0	0	0	0	0
Bacteroidia	21417.8	32647.6	10516.3	21783.4	10649.7	42215.8	3.45053e+06	6.1011e+06	5.49687e+06	5.64675e+06	3199.07	2674.54	2166.3	1966.74	2970.3	2266.02	1.53711e+06	1.41107e+06	1.69988e+06	1.58515e+06	489958	1.3544e+06	633481	1.08756e+06	916252	1.08324e+06	954997	1.4232e+06	832193	3.3635e+06	912641	1.17326e+06	743796	1.2269e+06	1.21473e+06	1.32583e+06	7626.61	0	5764.8	5271.25	11322.4	1739.04	0	528701	966071	1.15266e+06	160001	101834	163743
Bacteroidota	0	0	0	0	0	0	0	0	117371	0	0	0	0	0	0	0	0	0	0	0	0	0	0	0	0	38687.1	0	0	0	0	0	0	0	0	0	0	0	0	0	0	0	0	0	0	0	42691.1	0	0	0
Bathyarchaeia	0	0	3004.65	0	0	0	0	0	0	0	0	0	0	0	0	0	0	0	0	0	0	0	0	0	0	0	0	0	0	0	0	0	0	0	0	0	0	0	0	0	0	0	0	0	0	0	0	0	0
Bauldia	821014	979429	805247	1.11277e+06	1.04485e+06	1.05877e+06	0	0	0	0	7858.59	6668.52	8046.25	7466.31	7107.5	5809.24	0	0	0	0	3.33171e+06	3.24729e+06	3.04756e+06	3.40661e+06	3.9081e+06	3.26906e+06	0	0	0	0	2.25694e+06	2.48874e+06	2.96236e+06	2.89452e+06	2.47284e+06	2.74636e+06	721668	778009	910015	743246	740313	752134	605949	0	0	0	1.28001e+06	1.26856e+06	1.38659e+06
BD2-11 terrestrial group	228456	145554	154740	105286	235476	244852	0	0	0	0	1356.13	1105.48	1121.83	1019.79	1131.54	865.206	0	128279	0	0	326638	375315	291059	255895	261786	367528	0	0	0	0	246660	414790	384722	262056	498906	347240	526236	609471	554245	563270	579186	702571	776479	0	72094.8	0	701825	721565	738584
BD7-11	0	0	0	0	0	0	0	0	0	0	0	0	0	0	0	0	0	0	0	0	32663.8	114226	136969	95960.8	149592	0	0	776293	665755	0	320658	474046	282130	393083	477215	357763	3813.3	0	0	0	0	2608.56	0	0	0	0	0	0	0
BD72BR169	0	0	0	0	0	0	0	35164.8	0	0	0	0	193.419	0	212.164	82.4006	295599	128279	0	0	0	0	0	47980.4	0	0	716248	2.07011e+06	0	0	0	0	0	0	0	52612.2	0	0	0	0	6096.69	0	0	75528.7	0	0	14545.6	11638.2	17419.4
Bdellovibrio	479758	374088	437177	303152	512367	418781	4.36163e+06	3.34066e+06	3.42332e+06	2.85151e+06	11022.9	10769.5	10986.2	11363.4	13083.5	10588.5	2.05145e+07	1.06471e+07	1.49023e+07	1.19264e+07	3.64202e+06	3.55733e+06	3.86937e+06	3.80645e+06	2.73006e+06	3.26906e+06	3.33055e+07	3.67445e+07	3.64501e+07	4.95107e+07	3.98356e+06	3.62645e+06	3.38556e+06	4.01421e+06	3.3622e+06	3.54606e+06	183039	173093	191062	195789	175933	189555	267163	1.16314e+07	9.06953e+06	1.29141e+07	1.8182e+06	1.73408e+06	1.9684e+06
Bdellovibrionota	0	2720.64	0	0	0	0	0	52747.3	0	0	0	0	0	0	0	0	0	0	0	0	0	0	0	0	0	0	0	0	0	0	0	0	0	0	0	0	0	0	0	0	0	0	0	0	0	0	0	0	0
Beggiatoaceae	0	0	0	0	0	0	0	0	0	0	0	0	0	0	0	0	0	0	0	0	0	0	0	0	0	0	0	0	0	0	0	0	0	0	0	0	0	0	0	0	0	0	0	0	0	0	0	0	0
Beijerinckiaceae	37124.1	12242.9	25539.6	23598.7	28399.1	18575	0	0	0	0	0	534.908	270.787	254.947	0	0	0	0	0	150967	244979	277406	291059	175928	149592	212779	0	0	0	0	98663.9	154065	179537	178674	195224	252539	13346.6	10021.2	11529.6	0	0	9564.71	11368.6	0	0	0	29091.2	49462.1	59226.1
Berkelbacteria	0	0	0	0	0	0	0	0	0	0	0	0	0	0	0	0	0	0	0	0	0	0	0	0	0	0	0	0	0	0	0	0	0	0	0	0	0	0	0	0	0	0	0	0	0	0	0	0	6967.77
BHI80-139	0	0	0	0	0	0	58155	0	0	0	0	0	0	0	0	0	0	0	0	0	0	0	0	0	0	0	0	0	0	0	0	0	0	0	0	0	0	0	0	0	0	0	0	0	0	0	0	0	0
BIrii41	181337	157797	192298	150669	164478	204325	0	0	0	0	1877.72	1925.67	2011.56	1711.79	1379.07	1400.81	0	0	0	0	996247	897492	907419	991595	1.10324e+06	1.12193e+06	0	0	0	0	961973	722920	769445	786167	715822	841795	70546.1	92012.8	68354.1	100907	98418.1	79995.7	75033.1	0	0	0	47273.2	84376.6	80129.4
Blastocatella	309843	300630	359056	315859	312390	371499	0	158242	215180	225120	9805.85	8308.9	8703.87	9433.05	9936.35	10341.3	1.65535e+06	3.14283e+06	2.37984e+06	1.58515e+06	7.41469e+06	7.76738e+06	6.33481e+06	6.82921e+06	6.84384e+06	7.67939e+06	2.53074e+07	2.14774e+07	2.64637e+07	2.58317e+07	2.61459e+06	2.82057e+06	2.59046e+06	3.31143e+06	2.80906e+06	3.31457e+06	203058	141208	201768	128016	159385	105212	184172	0	245122	0	1.6182e+06	1.63807e+06	2.0102e+06
Blastocatellaceae	0	5441.27	12018.6	0	5916.48	0	0	0	0	0	347.725	71.321	309.471	0	70.7214	288.402	0	0	226651	0	32663.8	358997	0	31986.9	0	0	0	0	0	0	61665	11851.1	64120.4	107205	32537.4	189404	21926.5	0	0	3765.18	0	6956.15	0	60423	0	0	36364	5819.08	13935.5
Blastocatellia	0	0	0	0	0	0	0	35164.8	0	0	0	0	0	0	777.935	0	0	0	0	0	65327.7	32636.1	0	0	0	135405	238749	0	0	0	0	23702.3	25648.2	154851	108458	21044.9	0	0	0	0	0	0	9094.92	0	0	0	7272.8	72738.4	66193.8
Blastomonas	0	0	0	0	0	0	0	0	0	0	0	0	0	0	0	0	0	0	0	0	0	0	0	0	0	0	0	0	0	0	0	0	0	0	0	0	0	0	0	0	0	0	0	0	0	0	0	0	0
Blastopirellula	41407.7	34008	34553.5	12707	39048.7	27018.1	0	0	0	0	0	0	0	0	0	0	0	0	0	0	0	97908.2	171211	175928	205689	96717.8	0	0	0	0	0	201470	76944.5	0	162687	220971	27646.5	27330.5	40353.6	27862.3	40064	36519.8	48885.2	0	0	0	47273.2	81467.1	59226.1
Blfdi19	0	0	0	0	0	0	0	0	0	0	0	0	0	0	0	0	1.65535e+06	1.41107e+06	1.64322e+06	981285	0	0	0	0	0	0	7.5206e+06	6.98664e+06	6.49111e+06	4.0362e+06	61665	0	0	0	0	63134.6	0	4555.09	5764.8	0	0	0	0	0	0	0	0	0	6967.77
Blvii28 wastewater-sludge group	0	0	0	0	0	0	0	0	0	0	0	0	0	0	0	0	0	0	0	0	0	0	0	0	0	0	0	0	0	0	0	0	0	0	0	0	0	0	0	0	0	0	0	0	0	0	0	0	0
BMS9AB35	0	0	0	0	0	0	38770	0	0	0	0	0	0	0	0	0	0	0	0	0	0	0	0	0	0	0	0	0	0	0	0	0	0	0	0	0	0	0	0	0	0	0	0	0	0	0	0	0	0
Bosea	0	0	0	0	0	0	0	0	0	0	0	0	0	0	0	0	0	0	0	0	0	0	0	0	0	0	0	0	0	0	0	0	0	0	0	0	0	0	0	0	0	0	0	0	0	0	0	0	0
Bradyrhizobium	0	0	0	0	0	0	0	0	0	0	0	0	0	0	0	0	0	0	0	0	0	0	0	0	0	0	0	0	0	941779	0	0	0	0	0	0	0	0	0	0	0	0	0	0	0	0	0	0	0
Brevibacillus	0	0	0	0	0	0	0	0	0	0	0	0	0	0	0	0	0	0	0	0	0	0	0	0	0	0	0	0	0	0	0	0	0	0	0	0	0	0	0	0	0	0	0	0	0	0	0	0	0
Brevibacteriaceae	0	0	0	0	0	0	0	0	0	0	0	0	0	0	0	0	0	0	0	0	0	0	0	0	0	0	0	0	0	0	0	0	0	0	0	0	0	0	0	0	0	0	0	0	0	0	0	0	0
Brevibacterium	0	0	0	0	0	0	0	0	0	0	0	0	0	0	0	0	0	0	0	0	0	0	0	0	0	0	0	0	0	0	0	0	0	0	0	0	0	0	0	0	0	0	0	0	0	0	0	0	0
Brevifollis	0	0	0	0	0	0	1.84158e+06	1.28352e+06	1.91706e+06	2.6264e+06	730.223	285.284	541.574	728.421	777.935	0	1.41296e+07	8.14571e+06	6.34623e+06	4.83094e+06	0	48954.1	0	0	56097.1	0	5.37186e+06	4.01085e+06	7.98906e+06	1.07632e+06	61665	0	25648.2	0	0	0	0	0	0	0	1741.91	0	0	30211.5	0	0	0	0	0
Brevundimonas	0	0	0	0	0	0	0	0	0	93799.8	0	0	0	0	0	0	0	0	0	0	0	0	0	0	0	0	596873	0	0	0	0	0	0	0	0	0	0	0	0	0	0	0	0	90634.4	0	213456	0	0	0
Brocadiaceae	0	0	0	0	0	0	0	0	0	0	0	0	0	0	0	0	0	0	0	0	0	0	0	0	0	0	0	0	0	0	0	0	0	0	0	0	0	0	0	0	0	0	0	0	0	0	0	0	0
Bryobacter	441206	499237	516800	402993	330139	488015	0	0	0	0	2294.99	1783.03	1702.09	764.842	2227.72	1730.41	0	192418	169988	301934	1.5842e+06	1.95816e+06	1.6265e+06	2.22309e+06	1.72031e+06	2.05042e+06	4.77499e+06	6.08096e+06	4.99316e+06	3.49804e+06	2.44193e+06	2.29912e+06	2.98801e+06	2.39423e+06	2.35354e+06	2.60956e+06	374657	343454	525421	378777	371898	391284	445651	0	28837.9	0	429095	407335	383227
BSN166	0	0	0	0	0	0	0	0	0	0	0	0	0	0	0	0	0	0	0	0	0	0	0	0	0	0	0	0	0	0	0	0	0	0	0	0	0	0	0	0	0	0	0	0	0	0	0	0	0
BSV13	0	0	0	0	0	0	0	0	0	0	0	0	0	0	0	0	0	0	0	0	0	0	0	0	0	0	0	0	0	0	0	0	0	0	0	0	0	0	0	0	0	0	0	0	0	0	0	0	0
BSV26	0	0	0	0	0	0	0	0	0	0	0	0	0	0	0	0	0	0	0	0	0	0	0	31986.9	0	0	0	0	0	0	0	0	0	0	0	0	0	0	1647.09	0	0	0	2273.73	0	0	0	0	0	0
BSV40	0	0	0	0	0	0	0	0	0	0	0	0	0	0	0	0	0	0	0	0	0	0	0	0	0	0	0	0	0	0	0	0	0	0	0	0	0	0	0	0	0	0	0	0	0	0	0	0	0
Burkholderiales	169914	209489	183284	186974	119513	192504	387700	369231	234742	262640	3059.98	2531.9	1547.36	1019.79	2404.53	2389.62	1.00504e+06	1.34693e+06	339977	2.33999e+06	1.38821e+06	1.19122e+06	1.43817e+06	1.42342e+06	1.51462e+06	1.97304e+06	3.22312e+06	5.56343e+06	1.33151e+06	3.22896e+06	924974	888836	910509	1.39366e+06	1.26896e+06	1.09433e+06	125839	95656.9	84825	102413	107128	104342	110276	392749	317217	298838	316367	334597	313550
Byssovorax	0	0	0	0	0	0	0	0	0	0	0	0	0	0	70.7214	0	0	0	0	0	0	0	0	0	0	0	0	0	0	0	0	0	0	0	0	0	0	0	0	0	0	0	0	0	0	0	0	0	0
Bythopirellula	0	8161.91	0	0	0	0	0	0	0	0	591.133	0	0	0	0	0	0	0	0	0	0	0	0	0	0	116061	0	0	0	0	0	0	0	0	0	0	0	0	3294.17	0	0	0	0	0	0	0	0	0	0
C0119	0	0	0	0	0	0	0	0	0	0	0	0	0	0	0	0	0	0	0	0	0	0	0	0	0	0	0	0	0	0	0	0	0	0	0	0	0	0	0	0	0	0	0	0	0	0	0	0	0
C1-B045	0	0	0	0	0	0	0	0	0	0	0	0	0	0	0	0	0	0	0	0	0	0	0	0	0	0	0	0	0	0	0	0	0	0	0	0	0	0	0	0	0	0	0	0	0	0	0	0	0
C2U	0	0	0	0	0	0	0	0	0	0	0	0	0	0	0	0	0	0	0	0	0	0	0	0	0	0	0	0	0	0	0	0	25648.2	0	0	0	0	0	0	0	0	0	0	0	0	0	0	0	0
Caedibacteraceae	0	0	0	0	0	0	0	35164.8	0	0	0	0	0	0	0	0	177359	0	339977	0	0	0	0	0	0	0	596873	517529	0	538160	0	0	0	0	0	0	0	0	0	0	0	0	0	0	0	0	0	0	0
Caenarcaniphilales	0	0	0	0	0	0	0	0	0	0	0	0	0	0	0	0	0	0	0	0	32663.8	0	68484.4	0	0	77374.2	596873	0	0	0	135663	130363	115417	119116	195224	136792	0	0	0	0	1741.91	0	0	0	0	0	0	0	0
Caldilineaceae	177053	273424	288447	295891	299374	263427	0	0	0	0	1773.4	2068.31	967.097	1748.21	1626.59	1730.41	0	192418	113326	0	359302	799583	821813	495797	691864	1.0639e+06	0	0	332877	672699	530319	782176	987454	1.04822e+06	824280	947020	116306	130276	217415	154372	125418	99994.7	90949.2	0	0	0	272730	250220	163743
Caldisericum	0	0	0	0	0	0	0	0	0	0	0	0	0	0	0	0	0	0	0	0	0	0	0	0	0	0	0	0	0	0	0	0	0	0	0	0	0	0	0	0	0	0	0	0	0	0	0	0	0
Campylobacterales	0	0	0	0	0	0	0	52747.3	0	0	0	0	0	0	0	0	0	0	0	0	0	0	0	0	0	0	0	0	0	0	0	0	0	0	0	0	0	0	0	0	0	0	0	0	0	0	0	0	0
Candidatus Accumulibacter	0	0	0	0	0	0	0	0	0	0	0	0	0	0	0	0	0	0	0	0	0	0	0	0	0	0	0	0	0	0	0	0	0	0	0	0	0	0	0	0	0	0	0	0	0	0	0	0	0
Candidatus Adlerbacteria	47119.1	23125.4	58590.7	41751.5	37865.5	23640.9	0	0	0	0	417.27	356.605	502.891	437.052	282.885	0	1.12327e+06	192418	963267	754835	1.82918e+06	2.18662e+06	2.1059e+06	2.1911e+06	2.67396e+06	2.2632e+06	1.07437e+06	0	1.66439e+06	807239	1.68962e+06	1.33918e+06	2.24421e+06	1.19116e+06	2.24508e+06	2.2518e+06	107726	100212	110355	75303.5	91450.4	72170.1	97770.4	30211.5	0	0	240002	267677	271743
Candidatus Aenigmarchaeum	0	0	0	0	0	0	0	0	0	0	0	0	0	0	0	0	0	0	0	0	0	0	0	0	0	0	0	0	0	0	0	0	0	0	0	0	0	0	0	0	0	0	0	0	0	0	0	0	0
Candidatus Amesbacteria	0	0	0	0	0	0	0	0	0	0	0	0	0	0	0	0	0	0	0	0	0	0	0	0	0	0	0	0	0	0	0	0	0	0	0	0	0	0	0	0	0	0	0	0	0	0	0	0	0
Candidatus Arcanobacter	0	0	0	0	2366.59	0	0	0	0	0	0	0	0	0	0	0	0	128279	0	0	0	0	68484.4	0	0	0	0	0	0	0	0	35553.4	38472.2	47646.5	0	42089.8	0	0	0	0	0	0	0	0	0	0	0	11638.2	0
Candidatus Azambacteria	0	0	0	0	0	0	0	0	0	0	0	0	0	0	0	0	0	0	0	0	0	0	0	0	0	0	0	0	0	0	0	0	0	0	0	0	0	0	0	0	0	0	0	30211.5	0	0	0	0	6967.77
Candidatus Bealeia	0	0	0	0	8283.07	0	0	0	0	0	0	0	0	0	0	0	0	0	0	0	0	0	0	0	0	0	0	0	0	0	24666	0	0	0	0	0	0	0	0	0	0	0	0	0	0	0	7272.8	0	0
Candidatus Beckwithbacteria	0	0	0	0	0	0	0	0	0	0	0	0	0	0	0	0	0	0	0	0	0	0	0	0	0	0	0	0	0	0	0	0	0	0	0	0	0	0	0	0	0	0	0	0	0	0	0	0	0
Candidatus Berkiella	24273.5	35368.3	21032.6	9076.42	18932.7	37149.9	0	0	0	0	0	320.945	0	0	0	0	118239	0	0	301934	457294	473223	650602	239902	635767	580307	3.58124e+06	388146	0	1.07632e+06	801644	829580	948982	929106	498906	1.30478e+06	1906.65	2733.05	7411.89	8283.39	9580.52	0	6821.19	0	0	0	18182	0	0
Candidatus Brennerbacteria	0	0	0	0	0	0	0	0	0	0	0	0	0	0	0	0	0	0	0	0	0	0	0	0	0	0	0	0	0	0	0	0	0	0	0	0	0	0	0	0	0	0	0	0	0	0	0	0	0
Candidatus Brocadia	0	0	0	0	0	0	0	0	0	0	0	0	0	0	0	0	0	0	0	0	0	0	0	0	0	0	0	0	0	0	0	0	0	0	0	0	0	0	0	0	0	0	0	0	0	0	0	0	0
Candidatus Buchananbacteria	0	0	0	0	0	0	0	0	0	0	0	0	0	0	0	0	0	0	0	0	0	0	0	0	0	0	0	0	0	0	0	0	0	0	0	0	0	0	0	0	0	0	0	0	0	0	0	0	0
Candidatus Campbellbacteria	0	0	0	0	2366.59	0	0	0	0	0	0	0	0	0	0	0	0	0	0	0	0	0	0	0	0	0	0	0	0	0	0	0	0	0	0	0	0	0	0	0	0	0	0	0	43256.9	0	0	0	0
Candidatus Captivus	0	0	0	0	0	0	0	52747.3	0	75039.9	486.815	213.963	116.052	182.105	247.525	370.803	295599	384837	396639	0	32663.8	0	68484.4	159935	243087	0	477499	776293	665755	0	0	0	0	0	43383.2	0	0	0	0	0	0	0	0	30211.5	0	0	87273.5	61100.3	59226.1
Candidatus Chisholmbacteria	0	0	0	0	0	0	0	0	0	0	0	0	0	0	0	0	0	0	0	0	0	0	0	0	0	0	0	0	0	0	0	0	0	0	0	0	0	0	0	0	0	0	0	0	0	0	0	0	0
Candidatus Collierbacteria	0	0	0	0	0	0	0	0	0	0	0	0	0	0	0	0	0	0	0	0	0	0	0	0	0	0	0	0	0	0	0	0	0	0	0	0	0	0	0	0	0	0	0	0	0	0	0	0	0
Candidatus Colwellbacteria	0	0	0	0	0	0	0	0	0	0	0	0	0	0	0	0	0	0	0	0	0	0	0	0	0	0	0	0	0	0	0	0	0	0	0	0	0	0	0	0	0	0	0	0	0	0	0	0	0
Candidatus Curtissbacteria	0	0	0	0	0	0	0	0	0	0	0	0	0	0	0	0	0	0	0	0	0	0	0	0	0	0	0	0	0	0	0	0	0	0	0	0	0	0	0	0	0	0	0	0	0	0	0	0	0
Candidatus Daviesbacteria	0	0	0	0	0	0	0	0	0	0	0	0	77.3678	0	0	0	0	0	0	0	0	0	0	0	0	0	0	0	0	0	0	0	0	0	0	0	0	0	0	0	0	0	0	0	0	0	0	0	0
Candidatus Doudnabacteria	0	0	0	0	0	0	0	0	0	0	0	0	0	0	0	0	0	0	0	0	0	0	0	0	0	0	0	0	0	0	0	0	0	0	0	0	0	0	0	0	0	0	0	0	0	0	0	0	0
Candidatus Endoecteinascidia	0	0	0	0	0	0	0	0	0	0	0	0	0	0	0	0	0	0	0	0	0	0	0	0	0	0	0	0	0	0	0	0	0	0	21691.6	0	0	0	0	0	0	1739.04	0	0	0	0	0	0	0
Candidatus Falkowbacteria	0	0	0	0	0	0	0	0	0	0	0	71.321	0	0	0	0	0	128279	0	0	0	0	0	0	0	0	0	0	0	0	0	0	0	0	0	31567.3	0	0	0	0	0	0	5684.32	0	0	0	0	0	6967.77
Candidatus Giovannonibacteria	0	0	0	0	0	0	0	0	0	0	0	0	0	0	0	0	0	0	0	0	0	0	0	0	0	0	0	0	0	0	0	0	0	0	0	0	0	0	0	0	0	0	0	0	0	0	0	0	0
Candidatus Iainarchaeum	0	0	0	0	0	0	0	0	0	0	0	0	0	0	0	0	0	0	0	0	0	0	0	0	0	0	0	0	0	0	0	0	0	0	0	0	0	0	0	0	0	0	0	0	0	0	0	0	0
Candidatus Jacksonbacteria	0	0	0	0	0	0	0	0	0	0	0	0	0	0	0	0	0	0	0	0	0	0	0	0	0	0	0	0	0	0	0	0	0	0	0	0	0	0	0	0	0	0	0	0	0	0	0	0	0
Candidatus Jidaibacter	0	13603.2	0	0	10649.7	0	0	0	0	0	0	106.982	116.052	0	70.7214	123.601	2.66039e+06	2.69386e+06	4.13638e+06	3.01934e+06	963583	1.20753e+06	1.02727e+06	991595	1.25283e+06	1.23799e+06	1.90999e+06	2.1995e+06	2.9959e+06	2.82534e+06	764645	782176	756620	1.04822e+06	553135	947020	0	0	0	3765.18	0	0	0	0	43256.9	0	0	0	0
Candidatus Jorgensenbacteria	0	0	0	0	0	0	0	0	0	0	0	0	0	0	0	0	0	0	0	0	0	0	0	0	0	0	0	0	0	0	0	0	0	0	0	0	0	0	0	0	0	0	0	0	0	0	0	0	0
Candidatus Kaiserbacteria	138501	100664	97651.2	41751.5	49698.4	75988.5	7.45935e+07	7.18418e+07	5.31299e+07	4.65998e+07	19646.5	23821.2	25260.6	23928.6	19094.8	18210.5	5.17298e+07	4.45769e+07	6.32923e+07	4.3403e+07	1.50907e+07	1.55184e+07	1.79943e+07	1.4794e+07	1.79324e+07	1.41982e+07	1.47308e+08	1.49954e+08	1.56785e+08	1.52568e+08	4.66187e+06	4.00569e+06	4.56537e+06	4.95523e+06	5.78081e+06	5.37697e+06	254538	228665	220710	161150	202933	132167	320596	4.09819e+07	4.35164e+07	5.78465e+07	6.82188e+06	6.22059e+06	6.14906e+06
Candidatus Kerfeldbacteria	0	0	0	0	0	0	0	0	0	0	0	0	0	0	0	0	0	0	0	0	0	0	0	0	0	0	0	0	0	0	0	0	0	0	0	0	0	0	0	0	0	0	0	0	0	0	0	0	0
Candidatus Komeilibacteria	0	0	0	0	0	0	0	0	0	0	0	0	0	0	0	0	0	0	0	0	0	0	0	0	0	0	0	0	0	0	0	0	0	0	0	0	0	0	0	0	0	0	0	0	0	0	0	0	0
Candidatus Kuenenbacteria	0	0	0	0	0	0	0	0	0	0	0	0	0	0	0	0	0	0	0	0	0	0	0	0	0	0	0	0	0	0	0	0	0	0	0	0	0	0	0	0	0	0	0	0	0	0	0	0	0
Candidatus Latescibacter	0	0	0	0	0	0	0	0	0	0	0	0	0	0	0	0	0	0	0	0	0	0	0	0	0	0	0	0	0	0	0	0	0	0	0	0	0	0	0	0	0	0	0	0	0	0	0	0	0
Candidatus Levybacteria	0	0	0	0	0	0	0	0	0	0	0	0	0	0	0	0	0	0	0	0	0	0	0	0	0	0	0	0	0	0	0	0	0	0	0	0	0	0	0	0	0	0	0	0	0	0	0	0	0
Candidatus Liptonbacteria	0	0	0	0	0	0	0	0	0	0	0	0	0	0	0	0	0	0	0	0	0	0	0	31986.9	0	0	0	0	0	0	0	0	0	0	0	0	0	0	0	0	0	0	0	0	0	0	0	0	0
Candidatus Lloydbacteria	0	0	0	0	0	0	0	0	0	0	0	0	0	0	0	82.4006	650317	0	0	0	996247	1.1749e+06	924540	1.03958e+06	1.8512e+06	1.25733e+06	0	0	0	0	1.43063e+06	1.30363e+06	1.47477e+06	1.56042e+06	1.59433e+06	1.69411e+06	0	0	0	0	0	0	0	0	0	0	0	0	0
Candidatus Magasanikbacteria	29984.9	9522.23	10516.3	18152.8	16566.1	8443.16	0	0	0	0	0	249.624	232.103	364.21	282.885	494.404	0	0	169988	0	963583	358997	736207	687719	822757	947834	0	0	0	0	406989	426641	718148	440730	618210	736571	0	0	0	0	0	0	2273.73	0	0	0	0	0	0
Candidatus Megaira	0	0	0	0	0	0	155080	123077	136933	281399	0	0	0	0	141.443	0	0	0	0	0	0	0	0	0	0	0	0	0	0	0	0	0	0	0	0	0	0	0	0	0	0	0	0	0	0	128073	0	0	0
Candidatus Metachlamydia	0	4080.96	0	0	0	0	0	0	0	0	0	0	0	0	0	0	0	0	0	0	0	0	0	0	0	0	0	0	0	0	0	0	0	0	0	0	0	0	0	0	0	0	0	0	0	0	0	0	0
Candidatus Methanoperedens	0	0	0	0	0	0	0	0	0	0	0	0	0	0	0	0	0	0	0	0	0	0	0	0	0	0	0	0	0	0	0	0	0	0	0	0	0	0	0	0	0	0	0	0	0	0	0	0	0
Candidatus Methylomirabilis	0	0	0	0	0	0	0	0	0	0	0	0	0	0	0	0	0	0	0	0	0	0	0	0	0	0	0	0	0	0	0	0	0	0	0	0	0	0	0	0	0	0	0	0	0	0	0	0	0
Candidatus Microthrix	0	0	0	0	0	0	0	0	0	0	0	0	0	0	0	0	0	0	0	0	0	0	0	0	0	0	0	0	0	0	0	0	0	0	0	0	0	0	0	0	0	0	0	0	0	0	0	0	0
Candidatus Moranbacteria	8567.1	6801.59	6009.31	0	4733.18	0	4.63302e+06	4.69451e+06	5.86854e+06	4.82131e+06	2225.44	2995.48	2669.19	1857.47	1661.95	1730.41	5.14342e+06	6.86292e+06	7.59281e+06	4.75546e+06	375634	375315	239695	223909	280485	580307	8.4756e+06	1.17738e+07	8.15549e+06	1.03596e+07	135663	213321	115417	131028	140995	231494	5719.96	2733.05	3294.17	0	2612.87	2608.56	0	3.74622e+06	1.75911e+06	4.26911e+06	418186	290954	533034
Candidatus Nealsonbacteria	0	0	0	0	0	0	0	0	0	0	0	0	0	0	0	0	0	0	0	0	0	0	0	0	0	0	0	0	0	0	0	0	0	0	0	0	0	0	0	0	0	0	0	0	0	0	0	0	0
Candidatus Nitrotoga	0	0	0	0	0	0	0	0	371674	4.48363e+06	2816.57	3316.43	4680.75	2221.68	2298.44	2266.02	2.93825e+07	2.23847e+07	5.55862e+07	3.97798e+07	8.29662e+06	1.39682e+07	1.19163e+07	8.34859e+06	7.85359e+06	1.02134e+07	1.78465e+08	2.33405e+08	1.72763e+08	2.73789e+08	4.18088e+06	2.70206e+06	4.41148e+06	6.01537e+06	3.67672e+06	3.93539e+06	0	0	0	0	0	0	0	256798	216285	512293	934554	768118	1.29601e+06
Candidatus Nomurabacteria	28557	39449.2	45069.8	27229.3	36682.2	28706.8	1.91912e+06	1.74066e+06	2.8169e+06	3.47059e+06	4659.52	5349.08	3829.7	6118.73	4490.81	3213.62	2.04436e+08	1.11538e+08	9.87632e+07	8.2277e+07	1.50254e+07	9.00755e+06	1.36455e+07	1.32746e+07	1.26592e+07	1.1432e+07	1.1448e+08	8.62979e+07	9.33721e+07	7.26515e+07	6.17883e+06	4.91823e+06	4.29607e+06	6.00345e+06	5.79165e+06	8.48109e+06	60059.5	23686.5	40353.6	16566.8	29612.5	35650.3	55706.4	438066	605597	1.2167e+06	1.17092e+06	1.0969e+06	1.01729e+06
Candidatus Nostocoida	0	0	0	0	0	0	0	0	0	0	0	0	0	0	0	0	0	0	0	0	0	0	0	0	0	0	0	0	0	0	0	0	0	0	0	0	0	0	0	0	0	0	0	0	0	0	0	0	0
Candidatus Nucleicultrix	0	0	0	0	0	0	0	0	0	0	0	0	154.736	0	0	0	0	0	0	0	130655	391633	222574	287882	299184	270810	0	0	0	0	123330	142214	153889	250144	151841	157837	0	0	0	0	0	0	0	0	0	0	0	0	0
Candidatus Obscuribacter	0	0	0	0	0	0	0	0	0	0	0	0	0	0	0	0	0	0	0	0	0	0	0	0	0	0	0	0	0	0	0	0	0	0	0	0	0	0	0	0	0	0	0	0	0	0	0	0	0
Candidatus Odyssella	0	0	0	0	0	0	0	0	0	0	0	0	0	0	0	0	0	0	0	0	0	0	0	0	0	0	0	0	0	0	0	0	0	0	21691.6	0	0	0	0	0	0	0	0	0	0	0	0	0	0
Candidatus Omnitrophus	4283.55	0	3004.65	0	0	8443.16	38770	158242	39123.6	0	0	142.642	193.419	0	247.525	0	177359	0	113326	150967	0	0	0	0	0	0	0	0	0	0	98663.9	106660	0	107205	130149	115747	2859.98	0	3294.17	0	0	3478.08	5684.32	0	28837.9	0	14545.6	0	0
Candidatus Ovatusbacter	0	0	0	0	0	0	213235	457143	293427	600319	0	0	116.052	0	0	0	0	0	396639	0	0	0	0	0	0	0	0	0	0	0	0	47404.6	0	59558.1	32537.4	31567.3	0	0	0	0	0	0	0	30211.5	72094.8	106728	0	0	0
Candidatus Pacebacteria	15706.4	0	10516.3	0	11833	11820.4	0	0	0	0	452.043	891.513	696.31	655.578	247.525	906.407	0	192418	0	0	947251	946446	701965	559771	430078	754399	238749	517529	0	269080	308325	237023	102593	166763	336220	284106	0	0	0	1506.07	0	0	0	0	0	0	0	23276.3	20903.3
Candidatus Paceibacter	0	0	0	0	0	0	0	0	0	0	0	0	0	0	0	0	0	0	0	0	0	0	0	0	0	0	0	0	0	0	0	0	0	0	0	0	0	0	0	0	0	0	0	0	0	0	0	0	0
Candidatus Paracaedibacter	0	0	0	0	0	0	0	0	0	168840	0	0	0	0	0	0	0	0	0	0	0	0	0	0	0	0	238749	0	1.16507e+06	1.61448e+06	160329	118511	192361	202497	206070	252539	0	3644.07	4117.72	0	7838.61	1739.04	6821.19	0	0	0	14545.6	14547.7	6967.77
Candidatus Peregrinibacteria	0	0	0	0	0	0	0	0	0	0	0	0	0	0	0	0	0	0	0	0	0	0	0	0	0	0	0	0	0	0	0	0	0	0	0	0	0	0	0	0	0	0	0	0	0	0	0	0	0
Candidatus Peribacteria	55686.2	23125.4	21032.6	14522.3	26032.5	18575	0	0	0	0	417.27	392.266	193.419	473.473	176.803	329.602	0	0	0	150967	636945	1.19122e+06	701965	1.00759e+06	953650	715711	0	0	0	0	172662	225172	346250	309702	336220	473510	12393.2	14576.3	18941.5	27862.3	17419.1	18259.9	23874.2	0	0	0	0	11638.2	17419.4
Candidatus Phaeomarinobacter	0	0	0	0	4733.18	3377.27	0	0	0	0	0	0	77.3678	72.8421	0	0	0	128279	0	0	32663.8	0	0	0	0	0	0	0	0	0	0	0	25648.2	0	0	0	0	0	0	0	0	0	0	0	0	0	0	0	0
Candidatus Planktophila	0	0	0	0	0	0	0	0	58685.4	0	0	0	0	0	0	0	0	0	0	0	0	0	0	0	0	0	0	0	0	0	0	0	0	0	0	0	0	0	0	0	0	0	0	0	86513.8	0	0	0	0
Candidatus Portnoybacteria	0	0	0	0	0	0	0	0	0	0	0	0	0	0	0	0	0	0	0	0	0	0	0	0	0	0	0	0	0	0	0	0	0	0	0	0	0	0	1647.09	0	0	0	0	0	0	0	0	0	0
Candidatus Protistobacter	0	0	0	0	0	0	0	0	0	0	0	0	0	0	0	0	0	0	0	0	0	0	0	0	0	0	0	0	0	0	0	0	0	0	0	0	0	0	0	0	0	0	0	0	0	0	0	0	0
Candidatus Protochlamydia	0	0	0	0	0	0	0	0	0	0	0	0	0	109.263	0	0	0	0	0	0	32663.8	0	0	0	0	0	238749	0	0	0	0	0	0	0	0	0	1906.65	0	0	0	0	0	0	0	0	0	0	0	0
Candidatus Raymondbacteria	0	0	0	0	0	0	0	0	0	0	0	0	0	0	0	0	0	0	0	0	0	0	0	0	0	0	0	0	0	0	0	0	0	0	0	0	0	0	0	0	0	0	0	0	0	0	0	0	0
Candidatus Roizmanbacteria	0	0	0	0	0	0	0	0	0	0	0	0	0	0	0	0	0	0	0	0	0	0	0	0	0	0	0	0	0	0	0	0	0	0	0	0	0	0	0	0	0	0	0	0	0	0	0	0	0
Candidatus Rubidus	0	0	0	0	0	0	0	0	0	0	0	0	0	0	0	0	0	0	0	0	0	0	0	0	0	0	0	0	0	0	0	0	0	0	0	0	0	0	0	0	0	0	0	0	0	0	0	0	0
Candidatus Ryanbacteria	0	0	0	0	0	0	0	0	0	0	0	0	0	0	0	0	0	0	0	0	0	0	0	0	0	0	0	0	0	0	0	0	0	0	0	0	0	0	0	0	0	0	0	0	0	0	0	0	0
Candidatus Saccharimonas	0	0	0	0	0	0	38770	0	0	0	0	0	0	0	0	0	0	0	0	0	0	0	0	0	0	0	0	0	0	0	0	0	0	0	0	0	0	0	0	0	0	0	0	0	0	0	0	0	0
Candidatus Staskawiczbacteria	0	0	0	0	0	0	0	0	0	0	0	0	0	0	0	0	0	0	0	0	0	0	0	0	0	0	0	0	0	0	0	0	0	0	0	0	0	0	0	0	0	0	0	0	0	0	0	0	0
Candidatus Symbiobacter	0	0	0	0	0	0	0	0	0	0	0	0	0	0	0	0	0	0	0	0	0	0	0	0	0	0	0	0	0	0	0	0	0	0	0	0	0	0	0	0	0	0	0	0	0	0	0	0	0
Candidatus Tenderia	0	0	0	0	0	0	0	0	39123.6	75039.9	0	0	0	0	0	0	0	0	0	0	0	0	0	0	0	0	0	0	0	0	0	0	0	0	0	0	0	0	0	0	0	0	0	438066	591178	811131	0	0	10451.7
Candidatus Terrybacteria	0	0	0	0	0	0	0	0	0	0	0	0	0	0	0	0	0	0	0	0	0	0	0	0	0	0	0	0	0	0	0	0	0	0	0	0	0	0	0	0	0	0	0	0	0	0	0	0	0
Candidatus Thiophysa	0	0	0	0	0	0	0	0	0	0	0	0	0	0	0	0	0	0	0	0	0	0	0	0	0	0	0	0	0	0	0	0	0	0	0	0	0	0	0	0	0	0	0	0	0	0	0	0	0
Candidatus Uhrbacteria	0	0	0	0	0	0	0	0	0	0	0	106.982	0	0	0	0	0	0	0	0	0	0	0	0	0	0	0	0	0	0	0	0	0	0	0	0	0	0	0	0	0	0	0	0	0	0	0	0	10451.7
Candidatus Vogelbacteria	0	0	0	0	0	0	0	0	0	0	0	0	0	0	0	0	0	0	0	0	0	0	0	0	0	0	0	0	0	0	0	0	0	0	0	0	0	0	0	0	0	0	0	0	0	0	0	0	0
Candidatus Woesebacteria	0	0	0	0	0	0	0	0	0	0	0	0	0	0	0	0	0	0	0	0	0	0	0	0	0	0	0	0	0	0	0	0	0	0	0	0	0	0	0	0	0	0	0	0	0	0	10909.2	0	0
Candidatus Wolfebacteria	0	0	0	0	0	0	0	0	0	0	0	0	0	0	0	0	0	0	0	0	0	0	0	0	0	0	0	0	0	0	0	0	0	0	0	0	0	0	0	0	0	0	0	0	0	0	0	0	0
Candidatus Woykebacteria	0	0	0	0	0	0	0	0	0	0	0	0	0	0	0	0	0	0	0	0	0	0	0	0	0	0	0	0	0	0	0	0	0	0	0	0	0	0	0	0	0	0	0	0	0	0	0	0	0
Candidatus Yanofskybacteria	0	0	0	0	0	0	0	0	0	37519.9	0	0	0	0	0	0	0	0	0	0	0	0	0	0	0	0	0	0	0	0	0	0	0	0	0	0	0	0	0	0	0	0	0	0	0	0	0	0	0
Candidatus Yonathbacteria	0	0	0	0	0	0	0	0	0	0	0	0	0	0	0	0	0	0	0	0	0	0	0	0	0	0	0	0	0	0	382323	201470	282130	297790	271145	347240	0	0	0	0	0	0	0	0	0	0	0	0	0
Candidatus Zambryskibacteria	64253.3	16323.8	81125.6	49012.7	55614.9	74299.8	0	193407	39123.6	131320	3824.98	5135.11	3907.07	4406.94	4349.36	3172.42	2.89687e+06	1.41107e+06	2.4365e+06	1.88709e+06	6.28779e+06	6.86989e+06	8.38934e+06	6.38139e+06	7.57311e+06	7.35055e+06	6.68498e+06	1.06093e+07	5.82535e+06	8.07239e+06	2.4666e+06	2.28727e+06	1.84667e+06	2.09644e+06	1.67025e+06	2.13606e+06	96285.9	85635.7	83177.9	52712.5	70547.5	46954	93222.9	105740	100933	0	520005	360783	435486
Cardiobacteriales	0	0	0	0	0	0	0	0	0	0	0	0	0	0	0	0	0	0	0	0	0	0	0	0	0	0	0	0	0	0	0	0	0	0	0	0	0	0	0	0	0	0	0	0	0	0	0	0	0
Caulobacteraceae	0	0	0	0	0	0	0	0	0	0	0	0	0	0	0	0	0	0	0	0	0	0	0	0	0	0	0	0	0	0	0	0	0	35734.8	0	0	0	0	0	0	0	0	0	0	0	0	0	0	0
CCM11a	0	4080.96	0	3630.57	0	5065.9	0	0	0	0	0	0	0	0	0	0	0	0	0	0	0	0	0	0	0	0	0	0	0	0	0	0	0	0	0	0	10486.6	14576.3	36235.9	9036.42	7838.61	19998.9	26147.9	0	0	0	18182	0	10451.7
CCM19a	426927	458427	256898	422961	425986	324217	0	0	39123.6	0	2851.35	3173.79	3172.08	2585.89	4031.12	2678.02	118239	0	339977	452901	2.58044e+06	2.79038e+06	2.8421e+06	3.1827e+06	3.04794e+06	2.8435e+06	954997	905675	0	1.07632e+06	2.26927e+06	3.24721e+06	3.12907e+06	2.85879e+06	2.80906e+06	3.20934e+06	245958	248708	261063	243230	216868	225205	221689	0	0	0	214547	270587	320517
Cerasicoccus	0	0	0	0	0	0	0	0	0	0	0	0	0	0	0	0	0	0	0	0	0	0	0	0	0	0	0	0	0	0	0	23702.3	0	0	0	0	0	0	0	0	0	0	0	0	0	0	0	0	0
CG1-02-32-21	0	0	0	0	0	0	0	0	0	0	0	0	0	0	0	0	0	0	0	0	0	0	0	0	0	0	0	0	0	0	0	0	0	0	0	0	0	0	0	0	0	0	0	0	0	0	0	0	0
CG1-02-40-25	0	0	0	0	0	0	0	0	0	0	0	0	0	0	0	0	0	0	0	0	0	0	0	0	0	0	0	0	0	0	0	0	0	0	0	0	0	0	0	0	0	0	0	0	0	0	0	0	0
CG1-02-42-13	0	0	0	0	0	0	0	0	0	0	0	0	0	0	0	0	0	0	0	0	0	0	0	0	0	0	0	0	0	0	0	0	0	0	0	0	0	0	0	0	0	0	0	0	0	0	0	0	0
CG1-02-57-44	0	0	0	0	0	0	0	0	0	0	0	0	0	0	0	0	0	0	0	0	0	0	0	0	0	0	0	0	0	0	0	0	0	0	0	0	0	0	0	0	0	0	0	0	0	0	0	0	0
CG2-30-50-142	0	0	0	0	0	0	0	0	0	0	0	0	0	0	0	0	0	0	0	0	0	0	0	0	0	0	0	0	0	0	0	0	0	0	0	0	0	0	0	0	0	0	0	0	0	0	0	0	0
CHAB-XI-27	0	0	0	0	0	0	0	0	0	0	0	0	0	0	0	0	0	0	0	0	0	0	0	0	0	0	0	0	0	0	0	0	0	0	0	0	0	0	0	0	0	0	0	0	0	0	0	0	0
Chitinivibrionia	374097	217651	288447	232356	346706	373188	0	70329.7	39123.6	0	7163.14	6918.14	5725.22	5608.84	4314	5726.84	0	0	113326	0	3.28272e+06	3.76946e+06	4.69118e+06	3.16671e+06	3.98289e+06	3.34643e+06	358124	388146	0	538160	3.42857e+06	4.00569e+06	2.78282e+06	3.43055e+06	3.38389e+06	4.61935e+06	112492	86546.7	72471.8	87352.1	75773.2	136514	159161	0	0	0	141820	148386	153291
Chitinophagaceae	0	8161.91	4506.98	0	7099.77	0	174465	246154	97809.1	187600	0	285.284	0	364.21	106.082	123.601	236479	128279	906604	603868	277643	179498	68484.4	95960.8	56097.1	0	1.07437e+06	646911	332877	1.3454e+06	320658	225172	243657	309702	292836	294628	0	1822.04	5764.8	0	2612.87	0	0	0	28837.9	106728	29091.2	17457.2	45290.5
Chitinophagales	9994.95	2720.64	10516.3	5445.85	8283.07	5065.9	96925.1	298901	332551	206360	730.223	499.247	502.891	437.052	848.656	576.804	4.07926e+06	2.30902e+06	3.05979e+06	2.71741e+06	2.07415e+06	1.97448e+06	2.5168e+06	1.72729e+06	1.58942e+06	2.32123e+06	1.00275e+07	1.85016e+07	1.04856e+07	2.17955e+07	1.01131e+06	1.0429e+06	872037	1.70336e+06	1.46418e+06	1.4521e+06	5719.96	0	1647.09	0	0	1739.04	0	105740	0	106728	14545.6	23276.3	45290.5
Chlamydiaceae	0	0	0	0	0	0	0	0	0	0	0	0	0	0	0	0	0	0	0	0	0	0	0	0	0	0	0	0	0	0	0	0	0	0	0	0	0	0	0	0	1741.91	0	0	0	0	0	0	0	0
Chlamydiales	0	0	0	0	2366.59	3377.27	0	0	0	0	0	0	0	0	0	0	0	0	0	0	65327.7	32636.1	136969	31986.9	0	38687.1	0	0	0	0	36999	0	76944.5	71469.7	43383.2	52612.2	0	1822.04	0	0	0	0	0	0	0	0	0	0	0
Chloroflexi	0	0	6009.31	0	0	3377.27	0	0	0	0	34.7725	0	0	72.8421	0	0	0	0	0	0	0	32636.1	0	0	37398.1	0	0	0	0	0	24666	0	0	23823.2	54229	0	2859.98	0	0	3012.14	0	0	0	0	0	0	0	8728.61	0
Chloroplast	0	5441.27	0	0	0	0	0	0	0	0	0	0	0	0	0	0	118239	0	0	0	0	0	0	0	0	0	0	0	0	0	0	0	0	0	0	0	0	0	0	0	0	0	0	0	0	0	0	0	0
Christensenellaceae	0	0	0	0	0	0	0	0	0	0	0	0	0	0	0	0	0	0	0	0	0	0	0	0	0	0	0	0	0	0	0	0	0	0	0	0	0	0	0	0	0	0	0	0	0	0	0	0	0
Chryseolinea	7139.25	0	0	0	0	0	0	0	0	0	0	0	0	0	0	0	0	0	0	0	0	0	0	0	0	0	0	0	0	0	0	0	0	0	0	42089.8	0	3644.07	0	0	0	2608.56	0	0	0	0	0	0	0
Chthoniobacter	38552	31287.3	30046.5	52643.2	21299.3	25329.5	77540	0	0	0	312.953	606.229	812.362	473.473	565.771	329.602	5.3799e+06	4.81046e+06	3.56975e+06	1.8116e+06	702273	1.32176e+06	1.02727e+06	1.50339e+06	1.10324e+06	1.16061e+06	2.49493e+07	1.51377e+07	2.51322e+07	1.92392e+07	1.18397e+06	924390	1.20546e+06	1.59616e+06	1.4208e+06	1.17851e+06	119166	112055	67530.5	86599	131514	122602	202362	0	0	0	43636.8	55281.2	146323
Chthoniobacteraceae	0	0	0	0	0	3377.27	0	0	0	0	0	0	0	0	0	0	0	0	0	0	0	0	0	0	0	0	0	0	0	0	0	23702.3	0	0	0	0	2859.98	0	0	0	0	5217.11	3410.59	0	0	0	0	0	0
Chthoniobacterales	0	0	0	0	0	0	0	0	0	0	69.5451	0	0	0	0	0	0	0	0	0	0	0	0	0	0	0	0	0	0	0	0	0	0	0	0	0	0	0	0	0	0	0	0	0	0	0	0	0	0
Chthonomonadales	0	0	0	0	0	0	0	0	0	0	0	0	0	0	0	0	118239	0	0	0	0	0	0	0	0	0	0	0	0	0	0	0	0	0	0	0	0	0	0	0	0	0	0	0	0	0	0	0	0
Chthonomonas	0	0	0	0	0	0	0	0	0	0	0	0	0	0	0	0	0	0	0	0	0	0	0	0	0	0	0	0	0	0	0	0	0	0	0	0	0	0	0	0	0	0	0	0	0	0	0	0	6967.77
CL500-29 marine group	879556	793066	799238	753343	758492	839250	1.22126e+06	1.45934e+06	1.34977e+06	2.08236e+06	17073.3	14763.5	14080.9	15988.8	14957.6	14131.7	1.24151e+07	1.45596e+07	1.38257e+07	1.32096e+07	1.1073e+07	1.139e+07	1.0598e+07	1.08116e+07	1.08454e+07	1.29215e+07	5.32411e+07	4.83889e+07	4.39398e+07	5.19324e+07	5.66084e+06	7.15809e+06	7.74574e+06	7.45667e+06	7.19076e+06	6.71332e+06	413743	458242	503185	356186	477284	385197	442240	1.8429e+06	1.42748e+06	2.11321e+06	1.90547e+06	2.10069e+06	2.03459e+06
CL500-3	0	0	0	0	0	0	0	0	0	0	0	0	0	0	0	0	0	0	0	0	0	0	0	0	0	0	0	0	0	0	0	0	0	0	0	0	0	0	0	0	0	0	0	0	0	0	0	0	0
Cloacibacterium	0	0	0	0	0	0	0	0	0	0	0	0	0	0	0	0	0	0	0	0	0	0	0	0	0	0	0	0	0	0	0	0	0	0	0	0	0	0	0	0	0	0	0	0	0	0	0	0	0
Comamonadaceae	1.57349e+06	1.79018e+06	1.4843e+06	1.4377e+06	1.73234e+06	1.68188e+06	5.43556e+07	4.14945e+07	4.80634e+07	4.17034e+07	21002.6	22751.4	21585.6	20832.8	23691.7	22124.6	7.08254e+07	6.04835e+07	4.79934e+07	5.39707e+07	1.17263e+07	1.19774e+07	1.22758e+07	1.10515e+07	1.22666e+07	1.01747e+07	7.48479e+07	6.08096e+07	7.93912e+07	5.89285e+07	8.01644e+06	7.78621e+06	9.16921e+06	8.11181e+06	8.29703e+06	8.40743e+06	1.10014e+06	1.24536e+06	1.37202e+06	1.33287e+06	1.22979e+06	1.31471e+06	1.22327e+06	4.59819e+07	3.65377e+07	3.57325e+07	2.48366e+06	2.4702e+06	2.47007e+06
Conexibacter	0	0	0	0	0	0	0	0	0	0	0	0	0	0	0	0	0	0	0	0	48995.8	0	0	0	0	0	0	0	0	0	0	0	0	0	0	0	0	0	0	0	0	0	0	0	0	0	0	0	0
Coralloluteibacterium	0	0	3004.65	0	0	0	0	0	0	0	0	0	0	0	0	0	0	0	0	0	0	16318	51363.3	31986.9	0	0	0	0	0	0	24666	0	0	0	0	52612.2	0	0	0	0	0	0	0	0	0	0	0	0	0
Corynebacteriaceae	0	0	0	0	0	0	0	0	0	0	0	0	0	0	0	0	0	0	0	0	0	0	0	0	0	0	0	0	0	0	0	0	0	0	0	0	0	0	0	0	0	0	0	0	0	0	0	0	0
Corynebacterium	0	0	0	0	0	0	0	0	0	0	69.5451	0	0	0	0	0	0	0	0	0	0	0	0	0	0	0	0	0	0	0	0	0	0	0	0	0	0	0	0	0	0	0	0	0	0	0	0	0	0
Coxiella	7139.25	5441.27	15023.3	0	16566.1	16886.3	0	0	0	0	208.635	249.624	116.052	291.368	282.885	0	354718	320697	226651	0	163319	179498	154090	47980.4	224388	0	835623	1.4232e+06	665755	0	147996	94809.2	179537	404995	86766.3	263061	4766.63	0	3294.17	2259.11	6096.69	4347.59	0	0	0	0	32727.6	8728.61	17419.4
CPR2	0	0	0	0	0	0	0	0	0	0	0	0	0	0	0	0	0	0	0	0	0	0	0	0	0	0	0	0	0	0	0	0	0	0	0	0	0	0	0	0	0	0	0	0	0	0	0	0	0
cr616	0	0	0	0	0	0	0	0	0	0	0	0	0	0	0	0	0	0	0	0	0	0	0	0	0	0	0	0	0	0	0	0	0	0	54229	0	0	0	0	0	0	0	0	0	0	0	0	0	0
Crenotalea	0	0	0	0	0	0	0	0	0	37519.9	0	0	0	0	0	0	0	0	0	0	0	0	0	0	0	0	0	0	0	0	0	0	0	59558.1	0	0	0	0	0	0	0	0	0	0	0	0	0	0	0
Crenothrix	0	23125.4	0	0	0	0	1.38816e+08	1.32958e+08	1.53247e+08	1.33608e+08	101049	100313	106651	127364	112093	134849	2.53565e+08	3.9728e+08	3.03089e+08	3.19144e+08	2.76663e+07	1.23854e+07	1.70526e+07	2.00078e+07	1.32015e+07	1.60745e+07	8.71316e+08	7.25316e+08	9.14081e+08	7.69837e+08	7.43679e+06	7.6914e+06	7.01477e+06	6.75389e+06	1.12254e+07	6.8922e+06	0	16398.3	0	0	8709.56	5217.11	9094.92	8.71299e+07	9.08972e+07	9.43687e+07	1.74256e+07	1.60286e+07	1.84959e+07
Criblamydiaceae	0	0	0	0	0	0	0	0	0	0	0	0	0	0	0	0	0	0	0	0	0	0	0	0	0	0	0	0	0	0	0	0	0	0	0	0	0	0	0	0	0	0	0	0	0	0	0	0	0
Croceicoccus	0	0	0	0	0	0	0	0	0	0	0	0	0	0	0	0	0	0	0	0	0	0	0	0	0	0	0	0	0	0	0	0	0	0	0	0	0	0	0	0	0	0	0	0	0	0	0	0	0
Crocinitomicaceae	0	0	0	0	0	0	0	0	0	0	0	0	0	0	0	0	0	0	0	0	0	0	0	0	0	0	0	0	0	0	0	0	0	0	0	0	0	0	0	0	0	0	0	0	0	0	0	14547.7	27871.1
Crocinitomix	0	0	0	0	8283.07	8443.16	407085	334066	273865	281399	452.043	320.945	580.258	291.368	777.935	288.402	591197	320697	226651	377417	163319	163180	308180	367850	373981	135405	1.31312e+06	0	0	0	0	118511	76944.5	95292.9	119304	147314	0	0	0	0	0	0	0	135952	100933	341529	10909.2	8728.61	0
Cucumibacter	0	0	0	0	0	0	0	0	0	0	0	0	0	0	0	0	0	0	0	0	0	0	0	0	0	0	0	0	0	0	0	0	0	0	0	0	0	0	0	0	0	0	0	0	0	0	0	0	0
Cupriavidus	0	0	0	0	0	0	0	0	0	0	0	0	0	0	0	0	0	0	0	0	0	0	0	0	0	0	0	0	0	0	0	0	0	0	0	0	0	0	0	0	0	0	0	0	0	0	0	0	0
Curvibacter	0	0	0	0	0	0	0	0	0	0	0	0	0	0	0	0	0	0	0	0	0	0	0	0	0	0	0	0	0	0	0	0	0	0	0	0	0	0	0	0	0	0	0	60423	129771	0	0	5819.08	0
Cutibacterium	0	0	0	0	0	0	0	0	0	0	0	0	0	0	0	0	0	0	0	0	0	0	0	0	0	0	0	0	0	0	0	0	0	0	0	0	0	0	0	0	0	0	0	30211.5	0	0	0	0	0
cvE6	0	0	0	0	0	0	0	0	0	0	0	0	0	0	0	0	0	0	0	0	0	0	0	0	74796.1	0	0	0	0	0	0	0	0	0	0	0	0	1822.04	0	0	0	0	3410.59	30211.5	0	0	0	0	0
Cytophagales	0	0	0	0	0	0	0	0	0	0	69.5451	0	0	0	0	0	0	0	0	0	0	0	51363.3	0	0	0	0	0	0	0	0	0	0	0	0	0	0	0	0	0	0	0	0	0	0	0	0	0	0
D05-2	0	0	0	0	0	0	0	0	0	0	0	0	0	0	0	0	0	0	0	0	0	0	0	0	0	0	0	0	0	0	0	0	0	0	0	0	0	0	0	0	0	0	0	0	0	0	0	0	0
Dadabacteriales	0	0	0	0	0	0	0	0	0	0	0	0	0	0	0	0	0	0	0	0	0	0	0	0	0	0	0	0	0	0	0	0	0	0	0	0	0	0	0	0	0	0	0	0	0	0	0	0	0
Deep Sea Euryarchaeotic Group(DSEG)	0	0	0	0	0	0	0	0	0	0	0	0	0	0	0	0	0	0	0	0	0	0	0	0	0	0	0	0	0	0	0	0	0	0	0	0	0	0	0	0	0	0	0	0	0	0	0	0	0
Defluviicoccales	0	4080.96	0	0	0	0	0	0	0	0	0	0	0	0	0	0	0	0	0	0	0	0	0	0	0	0	0	0	0	0	0	0	0	0	0	0	0	0	0	2259.11	0	0	0	0	0	0	0	0	0
Defluviimonas	0	0	0	0	0	0	0	0	0	0	0	0	0	0	0	0	0	0	0	0	0	0	0	0	0	0	0	0	0	0	0	0	0	0	0	0	0	0	0	0	0	0	0	0	0	0	0	0	0
Dehalococcoidales	0	0	0	0	0	0	0	0	0	0	0	0	0	0	0	0	0	0	0	0	0	0	0	0	0	0	0	0	0	0	0	0	0	0	0	0	0	0	0	0	0	0	0	0	0	0	0	0	0
Dehalococcoidia	0	0	0	0	0	0	0	35164.8	39123.6	37519.9	0	0	0	0	106.082	0	0	0	0	0	0	0	0	0	0	0	0	0	0	0	0	0	0	0	21691.6	0	0	0	0	0	0	0	0	0	0	0	0	0	0
Deinococcus	0	0	0	0	0	0	0	0	0	0	0	0	0	0	0	0	0	0	0	0	0	0	0	0	0	0	0	0	0	0	0	0	0	0	0	0	0	0	0	0	0	0	0	0	0	0	0	0	0
Denitratisoma	0	0	0	0	0	0	0	0	0	0	0	0	0	0	0	0	0	0	0	0	0	0	0	0	0	0	0	0	0	0	0	0	0	0	0	0	0	0	0	0	0	0	0	0	0	0	0	0	0
Dermacoccus	0	0	4506.98	0	0	0	0	0	0	0	0	0	0	0	0	0	0	0	0	0	0	0	0	0	0	0	0	0	0	0	0	0	0	0	0	0	0	0	0	0	0	0	0	0	0	0	0	0	0
Desantisbacteria	0	0	0	0	0	0	0	0	0	0	0	0	0	0	0	0	0	0	0	0	0	0	0	0	0	0	0	0	0	0	0	0	0	0	0	0	0	0	0	0	0	0	0	0	0	0	0	0	0
Desulfarculaceae	0	0	0	0	0	0	0	0	0	0	0	0	0	0	0	0	0	0	0	0	0	0	0	0	0	0	0	0	0	0	0	0	0	0	0	0	0	0	0	0	0	0	0	0	0	0	0	0	0
Desulfatiglans	0	0	0	0	0	0	0	0	0	0	0	0	0	0	0	0	0	0	0	0	0	0	0	0	0	0	0	0	0	0	0	0	0	0	0	0	0	0	0	0	0	0	0	0	0	0	0	0	0
Desulfatirhabdium	0	0	0	0	0	0	0	0	0	0	0	0	0	0	0	0	0	0	0	0	0	0	0	0	0	0	0	0	0	0	0	0	0	0	0	0	0	0	0	0	0	0	0	0	0	0	0	0	0
Desulfitobacterium	0	0	0	0	0	0	0	0	0	0	0	0	0	0	0	0	0	0	0	0	0	0	0	0	0	0	0	0	0	0	0	0	0	0	0	0	0	0	0	0	0	0	0	0	0	0	0	0	0
Desulfobacca	0	0	0	0	0	0	0	0	0	0	0	0	0	0	0	0	0	0	0	0	0	0	0	0	0	0	0	0	0	0	0	0	0	0	0	0	0	0	0	0	0	0	0	0	0	0	0	0	0
Desulfobacterales	0	0	0	0	0	0	0	0	0	0	0	0	0	0	0	0	0	0	0	0	0	0	0	0	0	0	0	0	0	0	0	0	0	0	0	0	0	0	0	0	0	0	0	0	0	0	0	0	0
Desulfobacteria	0	0	0	0	0	0	0	0	0	0	0	0	0	0	0	0	0	0	0	0	0	0	0	0	0	0	0	0	0	0	0	0	0	0	0	0	0	0	0	0	0	0	0	0	0	0	0	0	0
Desulfobacterota	84243.2	40809.6	76618.7	54458.5	67447.8	50659	38770	0	0	0	1529.99	249.624	232.103	619.157	424.328	535.604	0	0	0	0	228647	473223	462270	479804	598369	193436	0	0	0	0	295992	675516	577083	297790	509752	599779	27646.5	24597.5	52706.8	33133.5	36580.2	74778.6	25011	0	0	0	32727.6	55281.2	0
Desulfobulbaceae	0	0	0	0	0	0	0	0	0	0	0	0	0	0	0	0	0	0	0	0	0	0	0	0	0	0	0	0	0	0	0	0	0	0	0	21044.9	0	0	0	0	0	0	0	0	0	0	0	0	0
Desulfocapsa	0	0	0	0	0	0	0	0	0	0	0	0	0	0	0	0	0	0	0	0	0	0	0	0	0	0	0	0	0	0	0	0	0	0	0	0	0	0	0	0	0	0	0	0	0	0	0	0	0
Desulfocapsaceae	0	0	0	0	0	0	0	0	0	0	0	0	0	0	0	0	0	0	0	0	0	0	0	0	0	0	238749	0	0	0	0	0	0	0	0	0	0	0	0	0	0	0	0	0	0	0	0	0	0
Desulfoglaeba	0	0	0	0	0	0	0	0	0	0	0	0	0	0	0	0	0	0	0	0	0	0	0	0	0	0	0	0	0	0	0	0	0	0	0	0	0	0	0	0	0	0	0	0	0	0	0	0	0
Desulfomonile	0	0	0	0	0	0	0	0	0	0	0	0	0	0	0	0	0	0	0	0	0	0	0	0	0	0	0	0	0	0	0	0	0	0	0	0	0	0	0	0	0	0	0	0	0	0	0	0	0
Desulfosarcinaceae	0	0	0	0	0	0	0	0	0	0	0	0	0	0	0	0	0	0	0	0	0	0	0	0	0	0	0	0	0	0	0	0	0	0	0	0	0	0	0	0	0	0	0	0	0	0	0	0	0
Desulfosporosinus	0	0	0	0	0	0	0	0	0	0	0	0	0	0	0	0	0	0	0	0	0	0	0	0	0	0	0	0	0	0	0	0	0	0	0	0	0	0	0	0	0	0	0	0	0	0	7272.8	0	0
Desulfurivibrio	0	0	0	0	0	0	0	0	0	0	0	0	0	0	0	0	0	0	0	0	0	0	0	0	0	0	0	0	0	0	0	0	0	0	0	0	0	0	0	0	0	0	0	0	0	0	0	0	0
DEV007	0	10882.5	0	0	13016.2	6754.53	0	0	0	0	139.09	0	0	0	106.082	82.4006	0	0	0	0	81659.6	0	0	0	0	77374.2	0	0	0	0	86330.9	82958	38472.2	0	32537.4	63134.6	3813.3	4555.09	2470.63	18825.9	1741.91	0	4547.46	0	0	0	0	8728.61	0
DEV114	21417.8	0	0	0	5916.48	18575	0	0	0	0	347.725	142.642	116.052	182.105	0	123.601	413838	448976	0	528384	653277	0	736207	575765	205689	0	835623	0	665755	0	209661	308130	282130	107205	140995	157837	24786.5	30063.6	14823.8	9036.42	26128.7	11303.7	23874.2	0	0	0	47273.2	17457.2	34838.9
Devosia	57114	104745	132205	147038	107680	123270	0	298901	0	0	3199.07	3245.11	4061.81	2986.52	3465.35	2719.22	5.3799e+06	3.72009e+06	6.45955e+06	7.54835e+06	2.22114e+06	2.69247e+06	2.37983e+06	2.87882e+06	2.63656e+06	3.01759e+06	1.2415e+07	1.26795e+07	1.01528e+07	8.61055e+06	1.25797e+06	1.23252e+06	1.19264e+06	1.50086e+06	1.13881e+06	1.21008e+06	55292.9	44639.9	63412.8	68526.2	62708.9	40867.4	89812.3	0	432569	597676	436368	398607	425034
Devosiaceae	149924	80258.8	91641.9	141592	94663.6	57413.5	0	0	39123.6	0	1808.17	2246.61	1586.04	2440.21	1272.98	988.807	0	0	0	0	1.24123e+06	1.59917e+06	1.23272e+06	991595	1.10324e+06	1.21864e+06	0	0	998632	2.42172e+06	665982	545153	846389	714697	509752	347240	42899.7	51017	44471.3	42170	63579.8	46954	26147.9	30211.5	0	0	312730	290954	289163
DG-20	0	0	0	0	0	0	0	0	0	0	0	0	0	0	0	0	0	0	0	0	0	0	0	0	0	0	0	0	0	0	0	0	0	0	0	0	0	0	0	0	0	0	0	0	0	0	0	0	0
DG-56	0	0	0	0	0	0	0	0	0	0	0	0	0	0	0	0	0	0	0	0	0	0	0	0	0	0	0	0	0	0	0	0	0	0	0	0	0	0	0	0	0	0	0	0	0	0	0	0	0
Dietzia	0	0	0	9076.42	0	0	0	0	0	0	0	0	0	0	0	0	0	0	0	0	0	0	0	0	0	0	0	0	0	0	0	0	0	0	0	0	0	0	0	0	0	0	0	0	0	0	0	0	0
Dinghuibacter	24273.5	53052.4	42065.1	41751.5	27215.8	57413.5	174465	105495	117371	225120	1356.13	1390.76	1469.99	1566.1	1060.82	1812.81	472958	577255	679953	754835	1.81284e+06	766947	838934	783680	729262	541620	3.22312e+06	2.97579e+06	1.83083e+06	3.09442e+06	357657	260725	448843	357348	433832	357763	74359.4	71970.4	65883.5	39910.9	63579.8	33911.2	56843.2	211480	187447	277492	258184	224034	226453
Diplorickettsiaceae	102805	156437	109670	49012.7	70997.7	64168	58155	0	58685.4	112560	799.768	427.926	425.523	327.789	636.492	535.604	59119.7	0	793279	528384	1.07791e+06	979082	650602	527784	635767	754399	6.44623e+06	2.97579e+06	3.16233e+06	5.51614e+06	937307	948092	1.7056e+06	1.44131e+06	1.11712e+06	1.42053e+06	47666.3	13665.3	28824	18072.8	9580.52	25216	15916.1	0	0	0	47273.2	11638.2	10451.7
Dojkabacteria	0	0	0	0	0	0	0	0	0	0	0	0	0	0	0	0	0	0	0	0	0	0	0	0	0	0	0	0	0	0	0	0	25648.2	0	0	0	0	0	0	0	0	0	0	0	0	0	0	0	0
Dokdonella	0	0	0	0	0	0	0	0	0	0	0	0	0	0	0	0	0	0	0	0	0	0	0	0	0	0	0	0	0	0	0	0	0	0	0	0	0	0	0	0	0	0	0	0	0	0	0	0	0
DS-100	405509	431221	518303	470159	567982	405272	0	87912.1	0	112560	4520.43	5135.11	5763.9	6191.57	5339.46	4738.03	0	128279	0	226450	2.23747e+06	2.56193e+06	3.09892e+06	2.75088e+06	2.84225e+06	2.55335e+06	0	776293	665755	1.07632e+06	1.84995e+06	2.0858e+06	2.0262e+06	1.81057e+06	1.78956e+06	2.24128e+06	204012	155784	307182	236453	153288	192164	158024	105740	72094.8	106728	541823	450978	553938
DSSD61	0	0	0	0	0	0	0	0	0	0	0	0	0	0	0	0	0	0	0	0	0	0	0	0	0	0	0	0	0	0	0	0	0	0	0	0	0	0	0	0	0	0	0	0	0	0	0	0	0
DTB120	0	0	0	0	0	0	0	0	0	0	0	0	0	0	0	0	0	0	0	0	0	0	0	0	0	0	0	0	0	0	0	0	0	0	0	0	0	0	0	0	0	0	0	0	0	0	0	0	0
EC3	38552	21765.1	37558.2	36305.7	40232	50659	0	0	0	0	139.09	0	193.419	218.526	318.246	206.002	236479	192418	0	150967	0	0	34242.2	63973.9	0	0	1.07437e+06	0	499316	269080	73997.9	0	0	47646.5	54229	73657.1	14299.9	15487.3	8235.43	10542.5	11322.4	0	13642.4	0	0	0	32727.6	46552.6	69677.7
Edaphobaculum	0	0	0	0	0	0	0	0	0	0	0	0	0	0	0	0	0	0	0	0	0	0	0	0	0	0	0	0	0	0	0	0	0	0	0	0	0	0	0	0	0	0	0	0	0	0	0	0	0
Edwardsbacteria	0	0	0	0	0	0	0	0	0	0	0	0	0	0	0	0	0	0	0	0	0	0	0	0	0	0	0	0	0	0	0	0	0	0	0	0	0	0	0	0	0	0	0	0	0	0	0	0	0
Eel-36e1D6	0	0	0	0	0	0	0	0	0	0	0	0	0	0	0	0	0	0	0	0	0	0	0	0	0	0	0	0	0	0	0	0	0	0	0	0	0	0	0	0	0	0	0	0	0	0	0	0	0
Elev-16S-1166	51402.6	53052.4	60093.1	83503.1	41415.3	42215.8	0	0	0	0	104.318	0	0	0	247.525	123.601	0	0	0	0	48995.8	163180	0	95960.8	74796.1	0	0	0	0	0	86330.9	71106.9	89768.5	47646.5	108458	84179.5	55292.9	58305.1	61765.7	59489.8	53128.3	64344.4	65938.1	0	0	0	29091.2	14547.7	45290.5
Elev-16S-573	12850.7	6801.59	19530.2	0	0	0	0	0	0	0	486.815	71.321	232.103	72.8421	212.164	82.4006	118239	0	0	0	65327.7	244770	34242.2	159935	0	328840	0	0	0	0	258993	59255.7	128241	23823.2	54229	84179.5	29553.1	2733.05	9058.98	3012.14	0	0	11368.6	0	43256.9	0	40000.4	49462.1	41806.6
Ellin6055	0	0	0	0	0	0	0	0	0	0	0	0	0	0	0	0	0	0	0	0	0	0	0	0	0	0	0	0	0	0	0	0	0	0	0	0	0	0	0	0	0	0	0	0	0	0	0	0	0
Ellin6067	0	5441.27	0	0	0	0	0	140659	195618	0	278.18	285.284	193.419	254.947	212.164	123.601	1.53711e+06	2.24488e+06	1.58656e+06	1.28322e+06	0	179498	119848	159935	0	58030.7	8.83373e+06	7.76293e+06	6.99042e+06	7.93785e+06	0	35553.4	0	0	0	52612.2	21926.5	14576.3	12353.1	7530.35	7838.61	15651.3	15916.1	347432	201866	341529	94546.3	96014.7	66193.8
Elsteraceae	0	0	0	0	0	0	0	0	0	0	0	0	0	0	0	0	0	0	0	0	0	0	0	0	0	0	0	0	0	0	0	0	0	0	0	0	0	0	4117.72	0	0	0	0	0	0	0	0	0	41806.6
Elsterales	0	0	0	0	0	0	0	0	0	0	0	0	0	0	0	0	0	0	0	0	0	0	0	0	0	0	0	0	0	0	0	0	0	0	0	0	0	0	0	0	0	0	0	0	0	0	0	0	0
Elusimicrobia	0	0	0	0	0	0	0	0	0	0	0	0	0	0	0	0	0	0	0	0	0	0	0	0	0	0	0	0	0	0	0	0	0	0	0	0	0	0	0	0	0	0	0	0	0	0	0	0	0
Elusimicrobiota	0	0	0	0	0	0	0	0	0	0	0	0	0	0	0	0	0	0	0	0	0	0	0	31986.9	0	0	0	0	0	0	0	0	0	11911.6	0	0	0	0	0	0	0	0	0	0	0	0	0	0	0
Endobacter	0	0	0	0	0	0	0	0	0	0	0	0	0	0	0	0	0	0	0	0	0	0	0	0	0	0	0	0	0	0	0	0	0	0	0	0	0	0	0	0	0	0	0	0	0	0	0	0	0
Endomicrobium	0	0	0	0	0	0	0	0	0	0	0	0	0	0	0	0	0	0	0	0	0	0	0	0	0	0	0	0	0	0	0	0	0	0	0	0	0	0	0	0	0	0	0	0	0	0	0	0	0
Enhydrobacter	0	0	0	0	0	0	0	0	0	0	0	0	0	0	0	0	0	0	0	0	0	0	0	0	0	0	0	0	0	0	0	0	0	0	21691.6	0	0	0	0	0	0	0	0	0	0	0	0	0	0
Entotheonellaceae	151352	176841	210326	59904.4	160928	170552	0	0	0	0	1251.81	463.587	696.31	946.947	671.853	906.407	0	0	0	0	277643	179498	308180	271889	504874	135405	0	0	0	0	184995	154065	141065	83381.3	314528	168359	47666.3	61949.2	109531	118227	91450.4	83473.8	68211.9	0	0	0	43636.8	46552.6	55742.2
env.OPS 17	77103.9	46250.8	87135	21783.4	63897.9	48970.3	7.23061e+06	9.01978e+06	9.91784e+06	9.6051e+06	4381.34	4956.81	4526.01	3933.47	4879.77	2925.22	1.90366e+07	2.14867e+07	1.79621e+07	1.64554e+07	1.86184e+06	2.77406e+06	2.67089e+06	1.77527e+06	1.72031e+06	1.16061e+06	2.32781e+07	2.41945e+07	2.89603e+07	3.09442e+07	628983	474046	179537	571758	553135	399853	43853	62860.2	52706.8	36145.7	37451.1	15651.3	82991.1	4.90937e+06	7.44019e+06	1.05661e+07	552732	514988	473808
ER-E4-17	0	0	0	0	0	0	0	0	0	0	0	0	0	0	0	0	0	0	0	0	0	0	0	0	0	0	0	0	0	0	0	0	0	0	0	0	0	0	0	0	0	0	0	0	0	0	0	0	0
Escherichia-Shigella	0	0	0	10891.7	2366.59	0	0	0	0	0	0	0	0	0	0	0	0	0	0	0	48995.8	0	0	0	0	0	0	0	0	0	0	0	0	0	0	0	0	0	0	0	0	0	0	0	0	0	0	0	0
Estrella	0	0	0	0	0	0	0	0	0	0	0	0	0	0	0	0	0	0	0	0	0	0	0	0	0	0	0	0	0	0	0	0	0	0	32537.4	0	0	0	0	0	0	0	0	0	0	0	0	0	0
Eukaryota	0	0	0	0	0	0	0	0	0	0	0	0	0	0	0	0	0	0	0	0	0	0	0	0	0	0	0	0	0	0	0	0	0	0	0	0	0	0	0	0	0	1739.04	2273.73	0	0	0	0	5819.08	0
Facklamia	0	0	0	0	0	0	0	0	0	0	0	0	0	0	0	0	0	0	0	0	0	0	0	0	0	0	0	0	0	0	0	0	0	0	0	0	0	0	0	0	0	0	0	0	0	0	0	0	0
Falsiporphyromonas	0	0	0	0	0	0	0	0	0	0	0	0	0	0	0	0	118239	0	0	0	0	0	0	0	0	0	0	0	0	0	0	0	0	0	0	0	0	0	0	0	0	0	0	0	0	0	0	0	0
FCPU453	0	0	0	0	0	0	0	0	0	0	0	0	0	0	0	0	0	0	0	0	0	0	0	0	0	0	0	0	0	0	0	0	0	0	0	0	0	0	0	0	0	0	0	0	0	0	0	0	0
Ferribacterium	0	0	0	0	0	0	0	0	0	0	0	0	0	0	0	0	0	0	0	0	0	0	0	0	0	0	0	0	0	0	0	0	0	0	0	0	0	0	0	0	0	0	0	0	0	0	0	0	0
Ferriphaselus	0	0	0	0	0	0	135695	0	0	0	0	0	0	0	0	0	0	0	0	0	0	0	0	0	0	0	0	0	0	0	0	0	0	0	0	0	0	0	0	0	0	0	0	0	0	0	0	0	0
Ferritrophicum	0	0	0	0	0	0	0	0	0	0	0	0	0	0	0	0	0	0	0	0	0	0	0	0	0	0	0	0	0	0	0	0	0	0	0	0	0	0	0	0	0	0	0	0	0	0	0	0	0
Ferrovibrionales	0	0	0	0	0	5065.9	0	0	0	0	0	0	0	0	0	0	0	0	0	0	0	0	0	0	0	0	0	0	0	0	0	0	0	0	0	0	3813.3	0	0	0	0	0	0	0	0	0	0	0	0
Ferruginibacter	12850.7	13603.2	15023.3	18152.8	11833	15197.7	8.23863e+06	7.96484e+06	1.09742e+07	1.09183e+07	521.588	570.568	502.891	400.631	636.492	576.804	3.9492e+07	3.28394e+07	2.99746e+07	3.32127e+07	1.06157e+06	391633	633481	0	93495.1	38687.1	6.23136e+07	6.02921e+07	5.05974e+07	6.76736e+07	0	0	0	35734.8	140995	0	15253.2	26419.5	9058.98	10542.5	23515.8	13912.3	38653.4	1.20846e+06	1.47073e+06	1.30208e+06	0	0	0
FFCH16263	0	0	0	0	0	0	0	0	0	0	0	0	0	0	0	0	0	0	0	0	0	0	0	0	0	0	0	0	0	0	0	0	0	0	0	0	0	0	0	0	0	0	0	0	0	0	0	0	0
FFCH16767	0	2720.64	0	0	9466.36	0	0	0	0	0	0	0	0	0	0	0	0	0	0	0	0	0	0	0	0	0	0	0	0	0	0	0	102593	0	0	0	0	0	2470.63	0	0	0	0	0	0	0	0	0	0
Fimbriiglobus	733915	538686	594921	726114	493434	550494	0	70329.7	0	0	6398.15	8166.26	6653.63	5863.79	6577.09	5932.84	0	0	226651	0	5.99381e+06	5.62972e+06	6.36905e+06	6.39739e+06	5.38532e+06	6.28666e+06	1.4325e+06	1.94073e+06	2.33014e+06	3.3635e+06	3.5519e+06	4.1005e+06	5.11681e+06	3.4901e+06	3.54657e+06	3.36718e+06	254538	286971	184474	175457	229932	233031	261479	0	0	42691.1	203638	160025	146323
Fimbriimonadaceae	5711.4	0	0	0	0	0	0	0	0	0	0	0	0	0	0	0	0	0	0	0	0	0	0	0	0	0	0	0	0	0	0	0	0	0	0	0	0	0	0	0	0	0	0	0	0	0	0	0	0
Firmicutes	0	0	0	0	0	0	0	0	0	0	0	0	0	0	0	0	0	0	0	0	0	0	34242.2	0	0	0	0	0	0	0	0	0	0	0	0	0	1906.65	0	0	0	0	0	0	0	0	0	0	0	0
Flavisolibacter	0	0	0	0	0	0	0	0	0	0	0	0	0	0	0	0	0	0	0	0	0	0	0	0	0	0	0	0	0	0	0	0	0	0	0	0	0	0	0	0	0	0	0	0	0	0	0	0	0
Flavobacteriaceae	0	0	0	0	2366.59	0	38770	0	136933	168840	0	0	0	0	0	0	0	128279	113326	0	0	0	0	0	0	0	358124	388146	332877	0	0	0	0	0	0	0	0	0	0	0	0	0	0	30211.5	86513.8	0	0	11638.2	0
Flavobacteriales	0	0	0	0	0	0	0	35164.8	58685.4	37519.9	69.5451	0	0	0	0	82.4006	0	128279	0	150967	0	0	0	0	0	0	0	0	0	0	0	0	0	0	0	0	0	0	0	0	0	0	0	0	0	0	0	0	0
Flavobacterium	37124.1	69376.2	79623.3	29044.5	31949	70922.6	2.33008e+07	2.9011e+07	3.04186e+07	2.88903e+07	7232.69	9913.62	8974.66	8303.99	10466.8	7168.85	9.20494e+07	1.08973e+08	1.12079e+08	8.74854e+07	4.2953e+06	3.39415e+06	5.8383e+06	2.447e+06	2.67396e+06	1.91501e+06	1.53635e+08	1.97825e+08	1.82916e+08	1.96563e+08	197328	426641	218009	512199	553135	589257	30506.4	27330.5	53530.3	18072.8	27870.6	24346.5	40927.1	2.6571e+07	3.1145e+07	4.13677e+07	1.29092e+06	1.30056e+06	1.18104e+06
Fluviicola	0	0	7511.63	0	0	0	1.74465e+06	2.84835e+06	2.95383e+06	2.92655e+06	834.541	855.852	1199.2	728.421	601.132	535.604	886796	897952	1.30324e+06	377417	179651	326361	359543	239902	168291	251466	2.14874e+06	776293	4.16097e+06	2.15264e+06	147996	284428	192361	297790	271145	336718	0	0	0	0	0	0	0	1.81269e+06	2.8117e+06	3.24453e+06	552732	416064	498196
Fodinicurvataceae	0	0	0	0	0	0	0	0	0	0	0	0	0	0	0	0	0	0	0	0	0	0	0	0	0	0	0	0	0	0	0	0	0	0	0	0	0	0	0	0	0	0	0	0	0	0	0	0	0
Frankiales	11422.8	10882.5	46572.1	47197.4	39048.7	32084	0	0	0	37519.9	69.5451	0	0	619.157	0	865.206	0	384837	0	0	1.14323e+06	97908.2	171211	175928	186990	212779	0	0	0	0	123330	154065	89768.5	0	86766.3	105224	29553.1	62860.2	32941.7	8283.39	0	34780.8	0	0	43256.9	0	0	32004.9	0
FS117-23B-02	0	0	0	0	0	0	0	0	0	0	0	0	0	0	0	0	0	0	0	0	0	0	0	0	0	0	0	0	0	0	0	0	0	0	0	0	0	0	0	0	0	0	0	0	0	0	0	0	0
FS118-23B-02	0	0	0	0	0	0	0	0	0	0	0	0	0	0	0	0	0	0	0	0	0	0	0	0	0	0	0	0	0	0	0	0	0	0	0	0	0	0	0	0	0	0	0	0	0	0	0	0	0
Fuerstia	0	0	0	0	0	0	0	0	0	0	0	0	0	0	0	0	0	0	0	0	0	0	0	0	0	0	0	0	0	0	0	0	0	0	0	0	0	0	0	0	0	0	0	0	0	0	0	0	6967.77
FukuN57	0	8161.91	7511.63	0	0	16886.3	0	0	0	0	0	356.605	270.787	182.105	0	0	0	0	0	0	0	0	0	159935	0	0	0	0	0	0	0	0	0	0	0	63134.6	33366.4	25508.5	32941.7	43676	25257.7	13912.3	21600.4	0	0	0	221820	101834	324001
Fulvimonas	0	0	0	0	0	0	0	0	0	0	0	0	0	109.263	0	0	0	0	0	0	0	0	51363.3	0	0	0	0	0	0	0	0	0	0	0	0	0	0	0	1647.09	0	0	0	0	0	0	0	0	0	0
Fusobacterium	0	0	0	0	0	0	0	0	0	0	0	0	0	0	0	0	0	0	0	0	0	0	0	0	0	0	0	0	0	0	0	0	0	0	0	0	0	0	0	0	0	0	0	0	0	0	0	0	0
FW22	0	0	0	0	0	0	0	0	0	0	0	0	0	0	0	0	0	0	0	0	0	0	0	0	0	0	0	0	0	0	0	0	0	0	0	0	0	0	0	0	0	0	0	0	0	0	0	0	0
Ga0074140	0	0	0	0	0	0	0	0	0	0	0	0	0	0	0	0	0	0	0	0	0	0	0	0	0	0	358124	0	0	0	0	0	0	0	0	0	0	0	0	0	0	0	0	0	28837.9	0	0	0	0
Ga0077536	31412.7	58493.7	40562.8	59904.4	52065	72611.2	0	0	0	0	1043.18	1283.78	889.729	1019.79	1272.98	1071.21	650317	705534	453302	377417	669609	538495	547875	639739	897553	444902	1.67125e+06	1.68197e+06	2.1637e+06	1.88356e+06	739979	722920	718148	559846	802589	768138	7626.61	4555.09	0	10542.5	17419.1	13912.3	9094.92	0	0	0	50909.6	23276.3	24387.2
Gaiella	151352	208129	138214	206942	176311	131713	0	0	0	0	1286.58	1105.48	1740.77	1675.37	636.492	782.806	0	0	0	0	506290	571131	633481	719706	560971	638337	0	0	0	0	382323	355534	500139	273967	368757	347240	206872	208623	257769	194283	219481	253030	196678	30211.5	0	0	556369	436431	501680
Gaiellales	544011	516921	513796	776941	644896	400206	58155	263736	156495	262640	5076.79	5028.13	4912.85	4625.47	5233.38	3914.03	3.36982e+06	6.15738e+06	6.68621e+06	1.73612e+06	1.68219e+06	1.87657e+06	1.76347e+06	1.69531e+06	2.11299e+06	2.03107e+06	1.30118e+07	5.17529e+06	7.48974e+06	1.14359e+07	974306	1.32733e+06	1.32088e+06	1.27454e+06	1.21473e+06	968064	388004	464619	481773	408898	503413	479974	335375	105740	173028	0	1.02183e+06	1.00379e+06	1.33433e+06
Galbitalea	0	0	0	0	0	0	0	0	0	0	0	0	0	0	0	0	532078	0	283314	377417	65327.7	0	205453	143941	0	0	1.67125e+06	1.55259e+06	998632	403620	135663	59255.7	166713	131028	97612.1	147314	0	0	0	0	0	0	0	0	0	0	0	0	0
Gallionella	42835.5	27206.4	27041.9	19968.1	13016.2	50659	5.87947e+07	3.96132e+07	2.82473e+07	2.2043e+07	40822.9	11161.7	16595.4	7065.68	33203.7	5067.64	1.77241e+08	1.29241e+08	9.53634e+07	1.13225e+08	3.56036e+06	2.41507e+06	1.79772e+06	783680	822757	386871	3.98711e+08	2.78819e+08	3.28383e+08	1.67502e+08	1.2333e+06	983645	1.23111e+06	1.19116e+06	2.07155e+06	1.28374e+06	24786.5	19131.4	14000.2	18072.8	27870.6	10434.2	17053	5.93051e+07	2.37192e+07	2.3352e+07	1.28001e+06	724475	526067
Gallionellaceae	22845.6	0	0	0	0	0	135695	87912.1	19561.8	131320	764.996	213.963	0	0	353.607	0	1.41887e+06	384837	113326	0	0	0	102727	0	0	0	0	0	0	0	12333	0	0	0	0	0	3813.3	0	0	0	0	869.519	0	75528.7	0	0	0	0	0
Gammaproteobacteria	69964.7	81619.1	75116.3	98025.3	94663.6	55724.9	116310	316484	273865	37519.9	2155.9	1355.1	1934.19	1420.42	2086.28	659.205	1.24151e+06	1.28279e+06	1.35991e+06	1.73612e+06	1.66586e+06	2.31716e+06	2.02029e+06	1.16752e+06	1.53332e+06	1.74092e+06	3.10374e+06	3.10517e+06	1.83083e+06	4.30528e+06	1.67729e+06	1.63546e+06	1.84667e+06	2.07262e+06	1.55095e+06	2.27285e+06	35273.1	35529.7	86472	56477.6	32225.4	41736.9	46611.4	181269	187447	106728	243639	311321	219485
Gastranaerophilales	0	0	0	0	0	0	0	0	0	0	0	0	0	0	0	0	0	0	0	0	0	0	0	0	0	0	0	0	0	0	0	0	0	0	0	0	0	0	0	0	0	0	0	0	0	0	0	0	0
Gemella	0	2720.64	0	0	0	0	0	0	0	0	0	0	0	0	0	0	0	0	0	0	0	0	0	0	0	0	0	0	0	0	0	0	0	0	0	0	0	0	0	0	0	0	0	0	0	0	0	0	0
Gemmata	1.01948e+06	1.05697e+06	1.11773e+06	938502	1.02828e+06	976030	620320	791209	1.01721e+06	1.14436e+06	34981.2	34590.7	33693.7	34527.1	34158.4	31435.8	3.48806e+06	4.68218e+06	4.02306e+06	4.75546e+06	1.77691e+07	1.87821e+07	1.6967e+07	1.79926e+07	1.71657e+07	2.03301e+07	8.9531e+06	1.1515e+07	1.28158e+07	1.73556e+07	1.16423e+07	1.26333e+07	1.23368e+07	1.19712e+07	1.11929e+07	1.08276e+07	428043	498327	318711	399862	445059	453019	427461	75528.7	100933	85382.2	1.45456e+06	1.89993e+06	1.43188e+06
Gemmataceae	876700	744094	820270	669840	715894	670387	0	0	0	0	4311.79	3459.07	3907.07	4406.94	3182.46	4614.43	118239	0	0	0	2.22114e+06	2.18662e+06	2.24286e+06	2.15912e+06	2.0008e+06	2.74678e+06	0	905675	332877	672699	1.54162e+06	1.46954e+06	1.91079e+06	1.87012e+06	1.77871e+06	2.03083e+06	443297	481017	430713	433748	353608	339982	474073	0	0	0	381822	349145	358840
Gemmatimonadaceae	191332	236695	222344	263216	224826	260049	0	0	0	0	1877.72	2246.61	1740.77	1675.37	1838.76	1153.61	0	0	0	0	1.04524e+06	1.19122e+06	1.12999e+06	719706	1.27153e+06	1.08324e+06	596873	0	0	0	764645	936241	1.24394e+06	1.1316e+06	1.03035e+06	1.19956e+06	224985	194047	196003	242477	260416	209554	244426	0	0	0	232729	247311	282195
Gemmatimonas	17134.2	13603.2	12018.6	27229.3	27215.8	18575	0	0	0	0	243.408	249.624	154.736	254.947	495.05	164.801	0	0	0	0	212315	407951	273938	287882	299184	193436	0	0	0	0	172662	237023	205185	369260	238607	431420	0	2733.05	823.543	5271.25	0	0	0	0	0	0	0	0	0
Geobacillus	0	0	0	0	0	0	0	0	0	0	0	0	0	0	0	0	0	0	0	0	0	0	0	0	0	0	0	0	0	0	0	0	0	0	0	0	0	0	0	0	0	0	0	0	0	0	0	0	0
Geobacter	7139.25	0	0	0	0	0	0	0	0	0	0	0	0	0	0	0	0	0	0	0	0	0	0	0	0	0	0	0	0	0	0	0	0	0	0	0	0	0	0	0	0	0	0	0	0	0	0	0	0
Geofilum	0	0	0	0	0	0	0	0	0	0	0	0	0	0	0	0	0	0	0	0	0	0	0	0	0	0	0	0	0	0	0	0	0	0	0	0	0	0	0	0	0	0	0	0	0	0	0	0	0
Geothrix	0	0	0	0	0	0	0	0	0	0	0	0	0	0	0	0	0	0	0	0	0	0	0	0	0	0	0	0	0	0	0	0	0	0	0	0	0	0	0	0	0	0	0	0	0	0	0	0	0
GIF3	0	0	0	0	0	0	0	0	0	0	0	0	0	0	0	0	0	0	0	0	0	0	0	0	0	0	0	0	0	0	0	0	0	0	0	0	0	0	0	0	0	0	0	0	0	0	0	0	0
GIF9	0	0	0	0	0	0	0	0	0	0	0	0	0	0	0	0	0	0	0	0	0	0	0	0	0	0	0	0	0	0	0	0	0	0	0	0	0	0	0	0	0	0	0	0	0	0	0	0	0
Gimesiaceae	14278.5	10882.5	0	14522.3	14199.5	13509.1	0	0	0	0	0	0	0	0	0	0	0	0	0	0	65327.7	0	0	0	0	0	0	0	0	0	24666	47404.6	0	0	21691.6	0	0	9110.18	14000.2	15060.7	6967.65	1739.04	5684.32	0	0	0	0	14547.7	20903.3
GKS98 freshwater group	0	0	0	0	0	0	0	0	0	0	0	0	0	0	0	0	0	0	0	0	0	0	0	0	0	0	0	0	0	0	0	0	0	0	0	0	0	0	0	0	0	0	0	0	0	0	0	0	0
GOUTA6	0	0	0	0	0	0	0	0	0	0	0	0	0	0	0	0	0	0	0	0	0	0	0	0	0	0	0	0	0	0	0	0	0	0	0	0	0	0	0	0	0	0	0	0	0	0	0	0	0
Gracilibacteria	0	0	0	0	0	0	58155	35164.8	78247.3	0	591.133	392.266	425.523	437.052	954.738	618.005	0	641394	339977	0	65327.7	489541	222574	287882	93495.1	135405	0	0	1.16507e+06	1.21086e+06	36999	47404.6	0	71469.7	32537.4	105224	0	0	0	0	0	0	0	513595	43256.9	0	7272.8	8728.61	62709.9
Granulicatella	0	0	0	0	0	0	0	0	0	0	0	0	0	0	0	0	0	0	0	0	0	0	0	0	0	0	0	0	0	0	0	0	0	0	0	0	0	0	0	0	0	0	4547.46	0	0	0	0	0	0
GTL1	0	0	0	0	0	0	0	0	0	0	0	0	0	0	0	0	0	0	0	0	0	0	0	0	0	0	0	0	0	0	0	23702.3	25648.2	0	32537.4	0	0	0	0	0	0	0	0	0	0	0	0	0	0
GW2011_GWC1_47_15	0	0	0	0	0	0	0	0	0	0	0	0	0	0	0	0	0	0	0	0	0	0	0	0	0	0	0	0	0	0	0	0	0	0	0	0	0	0	0	0	0	0	0	0	0	0	0	0	0
GWA2-38-13b	0	0	0	0	0	0	0	0	0	0	0	0	0	0	0	0	0	0	0	0	0	0	0	0	0	0	0	0	0	0	0	0	0	0	0	0	0	0	0	0	0	0	0	0	0	0	0	0	0
GWA2-50-13	0	0	0	0	0	0	0	0	0	0	0	0	0	0	0	0	0	0	0	0	0	0	0	0	0	0	0	0	0	0	0	0	0	0	0	0	0	0	0	0	0	0	0	0	0	0	0	0	0
GWB1-42-6	0	0	0	0	0	0	0	0	0	0	0	0	0	0	0	0	0	0	0	0	0	0	0	0	0	0	0	0	0	0	0	0	0	0	0	0	0	0	0	0	0	0	0	0	0	0	0	0	0
GWF2-44-16	0	0	0	0	0	0	0	0	0	0	0	0	0	0	0	0	0	0	0	0	0	0	0	0	0	0	0	0	0	0	0	0	0	0	0	0	0	0	0	0	0	0	0	0	0	0	0	0	0
H3.93	0	0	0	0	0	0	0	0	0	0	0	0	0	0	0	0	0	0	0	0	0	0	0	0	0	0	0	0	0	0	0	0	0	0	0	0	0	0	0	0	0	0	0	0	0	0	0	0	0
Hadarchaeales	0	0	0	0	0	0	0	0	0	0	0	0	0	0	0	0	0	0	0	0	0	0	0	0	0	0	0	0	0	0	0	0	0	0	0	0	0	0	0	0	0	0	0	0	0	0	0	0	0
Haemophilus	0	0	0	0	0	0	0	0	0	0	0	0	0	0	0	0	0	0	0	0	0	0	0	0	0	0	0	0	0	0	0	0	0	0	0	0	0	0	0	0	0	0	103455	0	0	0	0	0	0
Halarcobacter	0	0	3004.65	0	0	0	0	0	0	0	0	0	0	0	0	0	0	0	0	0	0	0	0	0	0	0	0	0	0	0	0	0	0	0	0	0	0	0	0	0	0	0	0	0	0	0	0	0	0
Haliangium	725348	697843	597926	635349	878005	736244	0	35164.8	0	150080	9319.04	12695.1	8703.87	11072	12164.1	9228.87	886796	577255	2.09652e+06	1.05677e+06	9.29286e+06	1.14389e+07	1.09404e+07	1.02678e+07	1.15373e+07	9.67178e+06	2.04131e+07	1.85016e+07	1.4813e+07	2.8657e+07	7.93011e+06	8.18914e+06	7.2456e+06	8.51681e+06	7.26668e+06	8.04967e+06	492870	583051	449655	539173	471187	566926	484304	0	100933	128073	949100	826309	1.06955e+06
Halieaceae	0	0	0	0	0	0	0	0	0	0	0	0	0	0	0	0	0	0	0	0	0	32636.1	0	0	0	0	0	0	0	0	0	0	0	0	0	0	0	0	0	0	0	0	0	0	0	0	0	0	0
Halioglobus	2855.7	0	0	0	0	0	0	0	0	0	0	0	0	0	0	0	0	0	0	0	0	0	0	0	0	0	0	0	0	0	0	0	0	0	0	0	0	0	0	0	0	0	0	0	0	0	0	0	0
Haliscomenobacter	0	0	0	0	0	0	0	0	0	0	69.5451	0	0	0	0	0	177359	0	0	0	0	65272.1	0	79967.3	0	0	3.81999e+06	6.98664e+06	2.82946e+06	8.07239e+06	0	59255.7	38472.2	0	0	73657.1	0	0	0	0	0	0	0	0	0	0	0	0	0
HDB-SIOI1093	0	0	0	0	0	0	0	0	0	0	0	0	0	0	0	0	0	0	0	0	0	0	0	0	0	0	0	0	0	0	0	0	0	0	0	0	0	0	0	0	0	0	0	0	0	0	0	0	0
Heliimonas	0	0	0	0	0	0	0	0	0	0	0	0	0	0	0	0	0	0	0	0	0	0	0	0	0	0	0	0	0	0	0	0	0	0	0	0	0	0	0	0	0	0	0	0	0	0	0	0	0
Hirschia	0	0	0	0	10649.7	6754.53	0	0	0	112560	173.863	0	0	0	0	0	2.83775e+06	2.69386e+06	4.02306e+06	2.2645e+06	767600	848537	684844	1.08756e+06	766660	851116	1.16987e+07	1.09975e+07	7.82262e+06	9.68687e+06	456321	450344	641204	559846	845972	641869	0	0	0	0	0	0	0	0	0	0	21818.4	0	0
Holospora	0	0	0	0	0	0	0	0	0	0	0	0	0	0	0	0	0	0	0	0	0	0	0	0	0	0	0	0	0	0	0	0	0	0	0	0	0	0	0	0	0	0	0	0	0	0	0	0	0
Holosporaceae	0	0	0	0	0	0	0	0	0	131320	0	0	0	0	0	82.4006	295599	0	283314	226450	163319	0	0	0	0	135405	0	0	0	1.3454e+06	0	0	25648.2	23823.2	65074.7	105224	5719.96	3644.07	4117.72	9036.42	6096.69	3478.08	0	181269	230704	256147	0	32004.9	6967.77
Hungateiclostridiaceae	0	0	0	0	0	0	0	0	0	0	0	0	0	0	0	0	0	0	0	0	0	0	0	0	0	0	0	0	0	0	0	0	0	0	0	0	0	0	0	0	0	0	0	0	0	0	0	0	0
Hyalangium	0	8161.91	0	0	0	0	0	0	0	0	0	0	0	0	0	0	0	0	0	0	0	32636.1	0	0	0	0	0	0	0	0	0	23702.3	0	0	0	0	0	0	0	0	0	0	0	0	0	0	0	0	0
Hydrogenedensaceae	0	0	0	0	0	0	0	0	0	0	0	0	0	0	0	0	0	0	0	0	0	0	0	0	0	0	0	0	0	0	0	0	0	0	0	0	4766.63	0	0	0	0	1739.04	0	0	0	0	0	0	0
Hydrogenophaga	0	0	0	0	0	0	1.9385e+06	1.82857e+06	1.27152e+06	1.53832e+06	347.725	249.624	270.787	0	0	288.402	0	0	396639	0	0	0	0	0	0	0	0	0	0	0	0	0	0	0	0	0	0	0	0	0	0	0	0	3.23263e+06	2.5089e+06	2.19859e+06	76364.3	26185.8	52258.3
Hydrogenophilaceae	0	0	0	0	0	0	0	0	0	0	486.815	0	0	0	212.164	0	354718	320697	623290	0	0	0	0	0	0	0	0	0	0	0	0	0	0	0	0	0	0	0	0	0	0	0	0	619335	28837.9	0	0	0	0
Hyphomicrobiaceae	715353	650232	584405	767865	709977	670387	38770	0	0	0	5459.29	6704.18	7079.15	6300.84	4526.17	5891.64	0	0	339977	0	3.20106e+06	3.27992e+06	2.91059e+06	2.97478e+06	3.68371e+06	3.09497e+06	4.29749e+06	1.68197e+06	1.16507e+06	2.15264e+06	1.72662e+06	2.35838e+06	2.93671e+06	2.70394e+06	1.93055e+06	2.42016e+06	331757	317034	390360	391578	389317	395631	310364	0	0	0	803644	852494	665422
Hyphomicrobium	1.05233e+06	1.08281e+06	1.10421e+06	1.2943e+06	1.08035e+06	1.06046e+06	8.04478e+06	4.99341e+06	7.3748e+06	5.92815e+06	26774.8	26995	26575.8	30229.5	26343.7	30323.4	8.17626e+07	7.00403e+07	5.52462e+07	4.89133e+07	1.25266e+07	1.25159e+07	9.87888e+06	1.05557e+07	1.22479e+07	1.20704e+07	2.26334e+08	1.48013e+08	2.31683e+08	1.36827e+08	7.73279e+06	7.2529e+06	7.65597e+06	7.96887e+06	7.17991e+06	7.79713e+06	495729	484661	659658	579837	492961	493887	553653	7.58308e+06	5.0899e+06	4.63199e+06	3.93458e+06	3.70675e+06	3.84273e+06
Hyphomonadaceae	0	0	0	0	0	0	0	0	0	0	69.5451	0	0	0	0	0	0	0	0	0	0	32636.1	0	0	0	0	0	0	0	403620	0	0	0	0	0	0	1906.65	0	0	0	0	0	0	0	0	0	0	0	0
I-8	0	0	0	0	0	0	0	0	0	0	0	0	0	0	0	0	0	0	0	0	0	0	0	0	0	0	0	0	0	0	0	0	0	0	0	0	0	0	0	0	0	0	0	0	0	0	0	0	0
Iainarchaeales	0	0	0	0	0	0	0	0	0	0	0	0	0	0	0	0	0	0	0	0	0	0	0	0	0	0	0	0	0	0	0	0	0	0	0	0	0	0	0	0	0	0	0	0	0	0	0	0	0
Iamia	108517	76177.8	63097.7	88948.9	50881.7	67545.3	0	0	0	0	1460.45	1390.76	1586.04	1966.74	1591.23	1400.81	0	0	283314	0	702273	1.27281e+06	1.16424e+06	927621	1.00975e+06	831773	0	0	1.33151e+06	0	567318	687367	897685	917194	748360	757616	60059.5	57394.1	59295.1	64008	59225	70431	43200.9	0	0	0	421822	215306	330969
Ignavibacteriales	0	0	0	0	0	0	0	0	0	0	0	0	0	0	0	0	0	0	0	0	0	0	0	0	0	0	0	258764	0	0	0	0	0	0	0	0	0	0	0	0	0	0	0	0	0	0	0	0	0
Ignavibacterium	0	0	0	0	0	0	0	0	0	0	0	0	0	0	0	0	0	0	0	0	0	0	0	0	0	0	0	0	0	0	0	0	0	0	0	0	0	0	0	0	0	0	0	0	0	0	0	0	0
Ilumatobacter	519737	399934	426661	718852	441369	398517	135695	369231	176056	300159	6606.78	7417.39	6692.31	7794.1	7602.55	6262.45	354718	962091	1.47323e+06	1.3587e+06	3.38071e+06	3.75315e+06	3.80089e+06	3.71048e+06	3.47802e+06	4.29427e+06	4.77499e+06	3.36394e+06	2.33014e+06	4.84344e+06	3.07091e+06	2.20431e+06	1.85949e+06	3.19231e+06	1.9197e+06	2.49382e+06	312691	211356	195180	211603	179417	273898	273984	90634.4	317217	128073	629097	698289	766455
Ilumatobacteraceae	114228	92501.7	91641.9	112548	99396.8	128336	0	0	0	0	1425.67	784.531	1005.78	1493.26	1379.07	1318.41	0	128279	0	0	669609	995400	684844	655732	542272	657681	0	1.16444e+06	0	0	801644	734771	782269	798078	683285	641869	43853	45550.9	44471.3	46688.2	55741.2	61735.8	39790.3	30211.5	129771	0	178183	148386	160259
IMCC26207	0	0	0	0	0	0	0	0	0	0	0	0	0	0	0	0	0	0	0	0	0	0	0	0	0	0	0	0	0	0	0	0	0	0	0	0	0	0	0	0	0	0	0	0	0	0	0	0	0
IMCC26256	18562.1	10882.5	25539.6	14522.3	8283.07	10131.8	0	0	0	0	0	0	193.419	0	176.803	0	0	0	0	0	114323	81590.1	0	0	130893	0	0	0	0	0	0	71106.9	0	23823.2	75920.5	73657.1	14299.9	23686.5	32118.2	16566.8	25257.7	30433.2	20463.6	0	0	0	76364.3	46552.6	73161.6
Immundisolibacter	0	0	0	0	0	0	0	0	0	0	0	0	0	0	0	0	0	0	0	0	0	0	0	0	0	0	0	0	0	0	0	0	0	0	0	0	0	0	0	0	0	0	0	0	0	0	0	0	0
Inhella	0	0	0	0	0	0	0	0	0	0	0	0	232.103	0	0	0	0	0	0	0	0	0	0	0	0	0	0	0	0	0	0	0	0	0	0	63134.6	0	0	0	0	0	0	0	0	0	0	0	0	0
Inquilinus	0	0	0	0	0	0	0	0	0	0	0	0	0	0	0	0	0	0	0	0	0	0	0	0	0	0	0	0	0	0	0	0	0	0	0	0	0	0	0	0	0	0	0	0	0	0	0	0	0
IS-44	549722	476111	567880	550031	537216	677142	0	0	0	0	2851.35	3245.11	3133.39	3787.79	3429.99	2966.42	236479	0	0	830318	473626	864855	667723	975601	1.15934e+06	696368	0	0	0	0	801644	628111	756620	488376	618210	673436	505263	537500	419184	547457	588766	570404	713951	0	0	0	232729	305501	257808
Isosphaeraceae	0	0	0	0	0	0	0	0	0	0	0	0	0	0	0	0	0	0	0	0	0	0	0	0	0	0	0	0	0	0	0	0	0	0	0	0	0	0	0	0	0	0	0	0	0	0	0	0	0
Jahnella	0	0	0	0	0	0	0	0	0	0	0	0	0	145.684	0	0	0	0	0	0	0	0	0	0	0	96717.8	0	0	0	0	0	0	0	0	0	0	0	0	0	1506.07	0	0	0	0	0	0	0	0	0
Jatrophihabitans	79959.6	106105	58590.7	125255	73364.3	87808.9	0	0	0	0	452.043	713.21	541.574	837.684	565.771	370.803	0	0	0	0	440962	342679	342422	239902	261786	232123	0	0	0	0	320658	165916	153889	178674	184378	178881	73406.1	79258.5	77413.1	80574.8	78386.1	67822.5	67075	0	0	0	98182.7	151296	163743
JdFR-76	0	0	0	0	0	0	0	0	0	0	0	0	0	0	0	0	0	0	0	0	0	0	0	0	0	0	0	0	0	0	0	0	0	0	0	0	0	0	0	0	0	0	0	0	0	0	0	0	0
JG30-KF-CM45	0	0	0	0	0	0	0	0	0	0	0	0	0	0	0	0	0	0	0	0	0	0	0	0	0	0	0	0	0	0	0	23702.3	0	0	0	0	0	0	0	0	0	0	0	0	0	0	0	0	0
JG30-KF-CM66	1.5635e+06	1.67047e+06	1.78176e+06	2.15474e+06	1.86132e+06	1.82541e+06	0	0	0	75039.9	16517	17045.7	16247.2	21051.4	17715.7	16026.9	0	192418	0	301934	7.62701e+06	8.97492e+06	8.71464e+06	6.55732e+06	7.46091e+06	8.51116e+06	1.31312e+06	1.16444e+06	1.49795e+06	2.28718e+06	7.2888e+06	6.99218e+06	8.51519e+06	8.87415e+06	8.41633e+06	7.60772e+06	1.45192e+06	1.59337e+06	1.43461e+06	1.44583e+06	1.5503e+06	1.62252e+06	1.06069e+06	75528.7	187447	0	2.58548e+06	2.14724e+06	2.68259e+06
JG36-GS-52	0	0	0	0	0	0	0	0	0	0	0	0	0	0	0	0	0	0	0	0	0	0	0	0	0	0	0	0	0	0	0	0	0	0	0	0	0	0	0	0	0	0	0	0	0	0	0	0	0
JG36-TzT-191	8567.1	8161.91	18027.9	0	8283.07	11820.4	0	0	0	0	69.5451	178.303	77.3678	0	0	0	0	0	0	0	97991.5	146862	68484.4	255895	112194	193436	0	0	0	0	123330	130363	102593	142939	65074.7	42089.8	8579.93	11843.2	16470.9	23344.1	19161	18259.9	12505.5	0	0	0	18182	46552.6	27871.1
JGI 0000069-P22	47119.1	21765.1	21032.6	19968.1	18932.7	30395.4	38770	87912.1	0	56279.9	1286.58	1176.8	1315.25	1493.26	1485.15	1071.21	0	0	0	0	163319	81590.1	102727	111954	74796.1	77374.2	0	0	0	0	49332	189618	179537	131028	75920.5	105224	9533.26	10021.2	17294.4	12801.6	20903	12173.3	15916.1	166163	216285	277492	134547	104743	142839
JGI 0001001-H03	4.83613e+06	3.92316e+06	2.57799e+06	4.20238e+06	2.6849e+06	4.40058e+06	0	246154	606416	318919	30808.5	51422.5	49708.8	39225.4	45615.3	35185.1	1.89183e+06	1.53935e+06	2.4365e+06	1.13225e+06	2.3665e+07	2.17193e+07	2.28738e+07	1.84245e+07	1.33698e+07	2.50112e+07	9.19185e+06	6.85725e+06	1.06521e+07	7.93785e+06	1.29866e+07	1.35222e+07	1.51196e+07	1.32457e+07	1.06397e+07	1.0333e+07	1.90284e+06	1.43941e+06	1.57297e+06	1.55426e+06	1.47279e+06	1.26167e+06	1.65755e+06	75528.7	201866	0	3.91276e+06	3.3867e+06	4.27821e+06
JS1	0	0	0	0	0	0	0	0	0	0	0	0	0	0	0	0	0	0	0	0	0	0	0	0	0	0	0	0	0	0	0	0	0	0	0	0	0	0	0	0	0	0	0	0	0	0	10909.2	0	0
JTB23	0	0	0	0	0	0	0	0	0	0	0	0	0	0	0	0	0	0	0	0	0	0	0	0	0	0	0	0	0	0	0	0	0	0	0	0	0	0	0	0	0	0	0	0	0	0	0	0	0
Kapabacteriales	0	0	0	0	0	0	0	35164.8	0	0	0	0	0	0	0	0	0	577255	0	0	0	0	0	0	0	0	238749	0	332877	0	0	0	0	0	0	0	0	2733.05	4117.72	0	3483.83	0	0	0	0	0	0	0	0
Kazania	0	0	0	0	0	0	0	0	0	0	0	0	0	0	0	0	0	0	0	0	0	0	0	0	0	0	0	0	0	0	0	0	0	0	0	0	0	0	0	0	0	0	0	0	0	0	0	0	0
KCM-B-112	0	0	0	0	0	0	0	0	0	0	0	0	0	0	0	0	0	0	0	0	0	0	0	0	0	0	0	0	0	0	0	0	0	0	0	0	0	0	0	0	0	0	0	0	0	0	0	0	0
KD3-10	0	0	0	0	0	0	0	0	0	0	0	0	0	0	0	0	0	0	0	0	0	0	0	0	0	0	0	0	0	0	0	59255.7	0	0	0	0	0	0	0	0	0	0	0	0	0	0	0	0	0
KD3-93	0	0	0	10891.7	0	0	504010	509890	352113	675359	0	0	232.103	72.8421	318.246	206.002	886796	513115	1.18992e+06	0	114323	261088	273938	127948	93495.1	135405	1.55187e+06	3.36394e+06	3.49521e+06	2.82534e+06	0	0	0	119116	0	31567.3	0	0	0	0	0	0	0	1.85801e+06	2.5089e+06	3.43664e+06	105456	84376.6	125420
KD4-96	422644	368646	471731	559107	409420	408649	0	70329.7	0	0	4137.93	2817.18	3249.45	4406.94	3041.02	3254.82	0	0	0	0	2.17215e+06	2.74143e+06	1.79772e+06	1.61534e+06	2.11299e+06	2.16648e+06	1.07437e+06	517529	1.16507e+06	807239	2.10894e+06	2.02655e+06	2.05185e+06	2.79923e+06	2.11493e+06	1.91508e+06	247865	281504	320358	296696	315286	295636	301269	0	0	42691.1	447277	352054	752519
KF-JG30-B3	39979.8	12242.9	31548.9	0	21299.3	16886.3	0	0	0	0	0	71.321	0	109.263	0	0	0	0	0	0	0	0	0	0	0	0	0	0	0	0	147996	71106.9	76944.5	59558.1	86766.3	0	24786.5	28241.5	15647.3	33886.6	21773.9	19129.4	32969.1	0	0	0	43636.8	17457.2	31355
KF-JG30-C25	0	0	0	0	0	0	0	0	0	0	0	0	0	0	0	0	0	0	0	0	0	0	0	0	0	0	0	0	0	0	0	0	0	0	0	0	0	0	0	0	0	0	0	0	0	0	0	0	0
Kineosporiaceae	48546.9	96582.6	37558.2	76241.9	62714.7	50659	96925.1	0	0	0	486.815	0	0	0	0	412.003	0	0	0	0	0	48954.1	136969	0	56097.1	0	0	776293	0	269080	123330	0	0	95292.9	0	0	50526.3	61038.2	36235.9	48947.3	45289.7	46084.5	47748.3	0	0	0	40000.4	37824	55742.2
Kinneretia	0	0	0	0	0	0	0	0	0	18760	0	0	0	0	0	0	177359	192418	169988	150967	0	16318	0	0	0	0	238749	0	0	0	0	0	0	0	0	0	0	0	0	0	0	0	0	0	0	0	0	0	0
KIST-JJY010	0	0	0	0	0	0	0	0	0	0	0	0	0	0	0	0	0	0	0	0	0	0	0	0	0	0	0	0	0	0	0	0	0	0	0	0	0	0	0	0	0	0	0	0	0	0	0	0	0
Kryptoniaceae	0	0	0	0	0	0	0	0	0	0	0	0	0	0	0	0	0	0	0	0	0	0	0	0	0	0	0	0	0	0	0	0	0	0	0	0	0	0	0	0	0	0	0	0	0	0	0	0	0
Labilithrix	0	0	0	0	0	0	0	0	0	0	0	0	0	0	0	0	0	0	0	0	0	0	0	0	0	0	0	0	0	0	0	0	0	0	0	21044.9	0	0	0	0	0	0	0	0	0	0	0	0	0
Labrys	372669	322395	399619	261401	302924	327595	0	0	0	0	556.36	2139.63	2707.87	2658.73	1768.03	2018.81	0	0	0	0	1.40455e+06	1.38703e+06	1.24984e+06	1.08756e+06	673165	870460	0	0	0	0	1.01131e+06	1.14956e+06	897685	988664	1.17135e+06	1.23113e+06	326991	323411	308005	288412	347512	295636	327417	0	0	0	509096	352054	445937
Lacibacter	0	0	0	0	0	0	0	0	58685.4	0	0	0	0	0	0	0	118239	0	0	0	0	0	34242.2	0	0	38687.1	1.19375e+06	388146	1.33151e+06	941779	0	0	0	0	0	0	0	0	0	0	0	0	0	30211.5	0	0	0	0	0
Lacibacterium	0	0	0	0	0	0	0	0	0	0	0	0	0	0	70.7214	0	0	0	0	0	0	0	34242.2	0	0	0	0	0	0	0	0	0	0	0	0	0	0	7288.14	0	1506.07	0	0	0	0	0	0	0	0	0
Lactobacillus	0	0	0	0	0	0	38770	0	0	0	0	0	0	0	0	0	0	0	0	0	0	0	0	0	0	0	0	0	0	0	0	0	0	0	0	0	0	0	0	0	0	0	0	0	0	0	0	0	0
Lacunisphaera	0	19044.5	10516.3	7261.14	0	0	0	35164.8	39123.6	93799.8	312.953	320.945	425.523	437.052	212.164	247.202	1.83271e+06	256558	1.41657e+06	1.3587e+06	179651	228452	428028	255895	0	328840	6.32686e+06	9.18613e+06	6.65755e+06	5.11252e+06	209661	379237	243657	190586	336220	189404	8579.93	11843.2	0	3012.14	0	0	0	0	0	0	0	0	0
Latescibacteraceae	0	0	0	0	0	0	0	0	0	0	0	0	0	0	0	0	0	0	0	0	0	0	0	0	0	0	0	0	0	0	0	0	0	0	0	0	0	0	0	0	0	0	0	0	0	0	0	0	0
Latescibacterota	2.35738e+06	2.34383e+06	2.3902e+06	2.06398e+06	2.56775e+06	2.44345e+06	0	0	39123.6	112560	26844.4	26923.7	28200.6	25458.3	27086.3	27068.6	1.59623e+06	577255	963267	1.3587e+06	1.40455e+07	1.55184e+07	1.50323e+07	1.69211e+07	1.66421e+07	1.33277e+07	1.00275e+07	1.60434e+07	1.16507e+07	1.50685e+07	12000000	1.16023e+07	1.24778e+07	1.17329e+07	1.11929e+07	1.1501e+07	1.13064e+06	1.18432e+06	1.04261e+06	1.11299e+06	1.13399e+06	1.12516e+06	1.0948e+06	0	0	0	1.24001e+06	1.23655e+06	1.09742e+06
Lautropia	0	0	0	0	0	0	0	0	0	0	0	0	0	0	0	0	0	0	0	0	0	0	0	0	0	0	0	0	0	0	0	0	0	0	0	0	0	0	0	0	0	0	9094.92	0	0	0	0	0	0
Lawsonella	0	0	0	0	0	0	0	0	0	0	0	0	0	0	0	0	0	0	0	0	0	0	0	0	0	0	0	0	0	0	0	0	0	0	0	0	0	0	0	0	0	0	0	0	0	0	0	0	0
LCP-89	0	0	0	0	0	0	0	0	0	0	0	0	0	0	0	0	0	0	0	0	0	0	0	0	0	0	0	0	0	0	0	0	0	0	0	0	0	0	0	0	0	0	0	0	0	0	0	0	0
LD-RB-34	0	0	0	0	0	0	0	0	0	0	0	0	0	0	0	0	0	0	0	0	0	0	0	0	0	0	0	0	0	0	0	0	0	0	0	0	0	0	0	0	0	0	0	0	0	0	0	0	0
LD1-PA32	0	0	0	0	0	0	0	0	0	0	0	0	0	0	0	0	0	0	0	0	0	0	0	0	0	0	0	0	0	0	0	0	0	0	0	0	0	0	0	0	0	0	0	0	0	0	0	5819.08	0
Leeia	0	0	0	0	0	0	0	0	0	0	0	0	0	0	0	0	0	0	0	0	0	0	68484.4	0	0	0	0	0	0	0	0	0	0	0	0	0	0	0	0	3765.18	0	0	0	0	0	0	0	0	0
Legionella	0	8161.91	7511.63	7261.14	0	0	38770	52747.3	0	75039.9	660.678	499.247	270.787	291.368	388.967	206.002	413838	384837	679953	452901	130655	375315	205453	207915	355281	154748	0	1.16444e+06	1.49795e+06	1.21086e+06	0	94809.2	115417	83381.3	0	73657.1	0	5466.11	4941.26	0	0	0	4547.46	60423	158609	170764	29091.2	26185.8	17419.4
Lenti-02	0	0	0	0	0	0	0	0	0	0	0	0	0	0	0	0	0	0	0	0	0	0	0	0	0	0	0	0	0	0	0	0	0	0	0	0	0	0	0	0	0	0	0	0	0	0	0	0	0
Lentimicrobiaceae	0	0	0	0	0	0	0	0	0	0	0	0	0	0	0	0	0	0	0	0	0	0	0	0	0	0	0	0	0	0	0	0	0	0	0	0	0	0	0	1506.07	0	0	0	0	0	0	0	0	0
Lentisphaeria	0	0	0	0	0	0	0	0	0	0	0	0	0	0	0	0	0	0	0	0	0	0	0	0	0	0	0	0	0	0	0	0	0	0	0	0	0	0	0	0	0	0	0	0	0	0	0	0	0
Leptolinea	0	0	0	0	0	0	0	0	0	0	0	0	0	0	0	0	0	0	0	0	0	0	0	0	0	0	0	0	0	0	0	0	0	0	0	0	0	0	0	0	0	0	0	0	0	0	0	0	0
Leptospira	0	0	0	0	0	0	0	0	0	0	0	0	0	0	0	0	0	0	0	0	0	0	0	0	0	0	0	0	0	0	0	0	0	0	0	0	0	0	0	0	0	0	0	0	0	0	0	0	0
Leptospirillum	0	0	0	0	5916.48	0	0	0	0	0	0	0	0	0	0	0	0	0	0	0	0	0	0	0	0	0	0	0	0	0	0	0	0	0	0	0	0	0	7411.89	0	0	0	0	0	0	0	0	0	0
Leptothrix	58541.9	100664	111172	41751.5	67447.8	89497.5	7.40507e+06	6.90989e+06	7.72692e+06	7.74787e+06	660.678	1069.82	1469.99	1165.47	1096.18	947.607	6.08933e+07	3.79064e+07	3.50176e+07	4.22708e+07	3.34804e+06	2.20293e+06	2.29423e+06	2.04716e+06	1.68291e+06	2.14713e+06	4.73917e+07	4.24373e+07	4.76015e+07	3.17514e+07	998972	616260	1.05157e+06	1.38175e+06	965275	1.23113e+06	125839	141208	54353.9	94129.4	64450.8	139123	110276	1.06798e+07	9.1993e+06	7.51364e+06	160001	157115	139355
Leptotrichiaceae	0	0	0	0	0	0	0	0	0	0	0	0	0	0	0	0	0	0	0	0	0	0	0	0	0	0	0	0	0	0	0	0	0	0	0	0	0	0	0	0	0	0	0	0	0	0	0	0	0
Lineage IIa	421216	334638	283940	299522	375105	385008	0	35164.8	0	0	6502.46	7274.74	6305.47	6446.52	6859.97	5438.44	0	0	0	0	4.32796e+06	4.37323e+06	4.21179e+06	4.31824e+06	3.9268e+06	3.81068e+06	0	776293	832193	807239	3.93422e+06	3.54349e+06	3.62921e+06	3.64495e+06	3.51404e+06	4.05114e+06	306018	259640	285770	215368	302222	213902	313775	0	0	0	738189	666284	654970
Lineage IIb	18562.1	5441.27	9013.96	7261.14	5916.48	0	0	0	0	0	0	0	77.3678	145.684	106.082	0	0	0	0	0	0	97908.2	119848	191922	37398.1	96717.8	0	0	0	0	61665	47404.6	64120.4	107205	130149	73657.1	0	911.018	0	0	5225.74	2608.56	0	0	0	0	0	0	0
Lineage IIc	15706.4	21765.1	13520.9	49012.7	24849.2	40527.2	0	0	0	0	139.09	142.642	154.736	254.947	212.164	206.002	0	0	0	0	212315	97908.2	102727	111954	186990	174092	0	0	332877	0	209661	106660	166713	273967	314528	294628	30506.4	9110.18	14000.2	10542.5	8709.56	6956.15	18189.8	0	0	0	18182	8728.61	10451.7
Lineage IV	2855.7	0	0	0	7099.77	0	0	0	0	0	0	0	0	0	0	164.801	295599	0	226651	0	0	0	0	0	0	116061	1.31312e+06	1.29382e+06	1.33151e+06	807239	49332	0	76944.5	59558.1	54229	42089.8	12393.2	17309.3	18118	6777.32	21773.9	10434.2	25011	0	0	0	14545.6	0	0
Litorilinea	0	0	0	9076.42	0	0	0	0	0	0	0	0	0	0	0	0	0	0	0	0	0	0	85605.5	0	0	0	0	0	0	0	0	0	0	0	0	0	0	0	0	3012.14	0	0	0	0	0	0	0	0	0
LiUU-11-161	0	0	0	0	0	0	1.2988e+06	386813	430360	431479	0	0	0	0	70.7214	0	0	0	339977	0	0	0	0	0	0	0	596873	0	0	941779	0	0	0	0	0	0	0	0	0	0	0	0	0	377644	230704	0	0	0	0
Longivirga	0	0	0	0	0	0	0	0	0	0	0	0	0	0	0	0	0	0	0	0	0	0	0	0	0	0	0	0	0	0	0	0	0	0	0	0	0	0	0	0	0	0	0	0	0	0	0	0	0
Luteimonas	0	0	0	0	0	0	0	0	0	0	0	0	0	0	0	0	0	0	0	0	0	0	0	0	93495.1	0	0	0	0	0	0	0	0	0	0	0	0	0	0	0	0	0	0	0	0	0	0	0	0
Luteitalea	348395	399934	395112	399362	368005	356301	0	0	0	0	2712.26	2710.2	3172.08	2039.58	3005.66	2266.02	0	0	0	0	1.8945e+06	2.41507e+06	1.84908e+06	2.57495e+06	2.44957e+06	2.3986e+06	0	0	0	0	1.96095e+06	2.92723e+06	2.41093e+06	2.58482e+06	1.61602e+06	1.87299e+06	271698	247797	280005	238712	221223	273029	272847	0	0	0	454550	381149	679358
Lutibacter	0	0	0	0	0	0	38770	0	0	0	0	0	0	0	0	0	0	0	0	0	0	0	0	0	0	0	0	0	0	0	0	0	0	0	0	0	0	0	0	0	0	0	0	0	0	0	0	0	0
LWQ8	0	0	0	0	0	0	0	0	0	0	0	0	0	0	0	0	0	0	0	0	0	0	0	0	0	0	0	0	0	0	0	0	0	0	0	0	0	1822.04	0	0	0	0	0	0	0	0	0	0	0
Lysinimonas	0	0	0	0	0	0	0	0	0	0	0	0	0	0	0	0	0	0	0	0	0	0	0	0	0	0	0	0	0	0	0	0	0	0	0	0	0	0	0	2259.11	0	0	0	0	0	0	0	0	0
Lysobacter	82815.3	47611.1	49576.8	34490.4	34315.6	55724.9	0	210989	293427	262640	695.451	1925.67	1121.83	1092.63	1060.82	988.807	5.0843e+06	5.25943e+06	8.44275e+06	7.62383e+06	2.36813e+06	2.85565e+06	2.70513e+06	1.66332e+06	1.42113e+06	1.77961e+06	4.78692e+07	6.32679e+07	5.24282e+07	9.99631e+07	1.0853e+06	1.43399e+06	1.12852e+06	1.45322e+06	1.4208e+06	1.21008e+06	20019.8	26419.5	10706.1	7530.35	15677.2	6086.63	17053	0	72094.8	0	47273.2	61100.3	34838.9
Lyticum	0	0	0	0	0	0	0	0	0	0	0	0	0	0	0	0	0	0	0	0	0	0	0	0	0	0	0	0	0	0	0	0	0	0	0	0	0	0	0	0	0	0	0	0	0	0	0	0	0
Magnetospirillum	0	0	0	0	0	0	0	0	0	0	0	0	0	0	0	0	0	0	0	0	0	0	0	0	0	0	0	0	0	0	0	0	0	0	0	0	0	0	0	0	0	0	0	0	0	0	0	0	0
Margulisbacteria	0	0	0	0	0	0	0	0	0	0	0	0	0	0	0	0	0	0	0	0	65327.7	81590.1	0	95960.8	112194	0	0	0	0	0	0	0	0	0	21691.6	0	0	0	0	0	0	0	3410.59	0	0	0	0	0	0
Marine Benthic Group D and DHVEG-1	0	0	0	0	0	0	0	0	0	0	0	0	0	0	0	0	0	0	0	0	0	0	0	0	0	0	0	0	0	0	0	0	0	0	0	0	0	0	0	0	0	0	0	0	0	0	0	0	0
Marinibaculum	0	0	0	0	0	0	0	0	0	0	0	0	0	0	0	0	0	0	0	0	0	0	0	0	0	0	0	0	0	0	0	0	0	0	0	0	0	0	0	0	0	0	0	0	0	0	0	0	0
Marinimicrobia (SAR406 clade)	0	0	0	0	0	0	0	0	0	0	0	0	0	0	0	0	0	0	0	0	0	0	0	0	0	0	0	0	0	0	0	0	0	0	0	0	0	0	0	0	0	0	0	0	0	0	0	0	0
Marinobacter	0	0	0	0	0	0	0	0	0	0	0	0	0	0	0	0	0	0	0	0	0	0	0	0	0	0	0	0	0	0	0	0	0	0	0	0	0	0	0	3765.18	0	0	0	0	0	0	0	0	0
Maritimimonas	0	0	0	0	0	0	0	0	0	0	0	0	0	0	0	0	0	0	0	0	0	0	0	0	0	0	0	0	0	0	0	0	0	0	0	0	0	0	0	0	0	0	0	0	0	0	0	0	0
Massilia	0	0	0	0	0	0	0	0	0	0	0	0	0	0	0	0	0	0	0	0	0	0	0	0	0	0	0	0	0	0	0	0	0	0	0	0	0	0	0	3012.14	0	0	0	0	0	0	0	0	0
MB-A2-108	0	0	0	0	0	0	0	0	0	0	0	0	0	0	70.7214	0	0	0	0	0	0	0	0	0	0	0	0	0	0	0	0	0	0	0	0	0	0	0	0	0	0	0	0	0	0	0	0	0	0
MBAE14	0	0	0	0	0	0	0	0	0	0	0	0	0	0	0	0	0	0	0	0	0	0	0	0	0	0	0	0	0	0	0	0	0	0	0	0	0	0	0	5271.25	0	0	0	0	0	0	0	0	0
MBMPE27	0	0	0	0	0	0	0	0	0	0	0	0	0	0	0	0	0	0	0	0	0	0	0	0	0	0	0	0	0	0	0	0	0	0	0	0	0	0	0	0	0	0	0	0	0	0	0	0	0
MBNT15	37124.1	13603.2	0	18152.8	17749.4	0	0	0	0	0	0	855.852	386.839	0	0	0	0	0	0	0	669609	522177	787571	463811	448777	677024	0	0	0	0	764645	782176	1.09005e+06	857636	694131	894407	7626.61	8199.16	8235.43	8283.39	7838.61	0	15916.1	0	0	0	29091.2	0	34838.9
MD2896-B216	0	0	0	0	0	0	0	0	0	0	0	0	0	0	0	0	0	0	0	0	0	0	0	0	0	0	0	0	0	0	0	0	0	0	0	0	0	0	0	0	0	0	0	0	0	0	0	0	0
MD2902-B12	0	0	0	0	0	0	0	0	0	0	0	0	0	0	0	0	0	0	0	0	0	0	0	0	0	0	0	0	0	0	0	0	0	0	0	0	0	0	0	0	0	0	0	0	0	0	0	0	0
Megasphaera	0	0	0	0	0	0	77540	0	0	0	0	0	0	0	0	0	0	0	0	0	0	0	0	0	0	0	0	0	0	0	0	0	0	0	0	0	0	0	0	0	0	0	0	0	0	0	0	0	0
Methanofastidiosales	0	0	0	0	0	0	0	0	0	0	0	0	0	0	0	0	0	0	0	0	0	0	0	0	0	0	0	0	0	0	0	0	0	0	0	0	0	0	0	0	0	0	0	0	0	0	0	0	0
Methanolinea	0	0	0	0	0	0	0	0	0	0	0	0	0	0	0	0	0	0	0	0	0	0	0	0	0	0	0	0	0	0	0	0	0	0	0	0	0	0	0	0	0	0	0	0	0	0	0	0	0
Methanomassiliicoccales	0	0	0	0	0	0	0	0	0	0	0	0	0	0	0	0	0	0	0	0	0	0	0	0	0	0	0	0	0	0	0	0	0	0	0	0	0	0	0	0	0	0	0	0	0	0	0	0	0
Methanoregula	0	0	0	0	0	0	0	0	0	0	0	0	0	0	0	0	0	0	0	0	0	0	0	0	0	0	0	0	0	0	0	0	0	0	0	0	0	0	0	0	0	0	0	0	0	0	0	0	0
Methanosaeta	0	0	0	0	0	0	0	0	0	0	0	0	0	0	0	0	0	0	0	0	0	0	0	0	0	0	0	0	0	0	0	0	0	0	0	0	0	0	0	0	0	0	0	75528.7	0	0	0	0	0
Methylacidiphilaceae	0	0	0	0	0	0	0	0	0	0	0	0	0	0	0	0	0	0	0	0	0	0	0	0	0	0	0	0	0	0	0	0	0	0	0	0	0	0	0	0	2612.87	0	0	0	0	0	0	0	0
Methylibium	127079	129230	178777	127070	184594	190815	271390	316484	234742	337679	3025.21	2924.16	3094.71	2403.79	2652.05	3213.62	3.19247e+06	2.37316e+06	3.05979e+06	4.07611e+06	2.61311e+06	2.70879e+06	2.87635e+06	2.9428e+06	3.47802e+06	2.32123e+06	6.20748e+06	7.37478e+06	5.1596e+06	5.91976e+06	2.30627e+06	1.94359e+06	2.25704e+06	2.2513e+06	2.86329e+06	1.95717e+06	121072	120254	103766	159643	146321	112168	143245	317221	389312	341529	410913	375330	313550
Methylobacter	0	0	0	0	0	0	77540	439560	97809.1	281399	0	0	0	0	0	0	0	0	0	0	0	0	0	0	0	0	0	0	0	0	0	0	0	0	0	0	0	0	0	0	0	0	0	392749	562340	576330	0	0	0
Methylobacterium-Methylorubrum	0	0	0	0	0	0	0	0	0	0	0	0	0	0	0	0	0	0	0	0	0	0	0	0	0	0	0	0	0	0	0	0	0	0	0	0	0	0	0	0	0	0	0	0	0	0	0	0	0
Methylocapsa	0	0	0	0	8283.07	0	0	0	0	0	0	0	0	0	0	0	0	0	0	0	97991.5	0	0	0	0	0	0	0	0	0	0	0	0	59558.1	75920.5	126269	0	0	0	0	5225.74	0	0	0	0	0	0	0	0
Methylococcales	0	0	0	0	0	0	38770	0	0	0	69.5451	142.642	0	0	0	206.002	0	0	0	0	0	0	0	0	0	0	0	0	0	0	0	0	25648.2	0	0	0	0	0	0	0	0	0	0	0	0	0	0	0	0
Methylocystis	0	0	0	0	0	0	0	0	0	0	0	0	0	0	0	0	0	0	0	0	0	0	0	0	0	0	0	0	0	0	0	0	0	0	0	0	0	0	0	0	0	0	0	0	0	0	0	0	0
Methyloferula	0	0	4506.98	0	0	0	0	0	0	0	0	0	0	0	0	0	0	0	0	0	0	0	0	0	0	0	0	0	0	0	0	0	0	0	0	0	0	0	0	0	0	0	0	0	0	0	0	0	0
Methyloglobulus	232740	355043	277930	266847	202344	199259	3.55715e+07	4.24615e+07	4.69092e+07	5.95817e+07	126329	153804	162743	247736	181577	205466	4.57882e+08	5.63721e+08	5.78583e+08	6.49384e+08	5.74557e+07	3.91469e+07	3.6468e+07	3.51856e+07	3.89875e+07	3.68495e+07	1.46461e+09	1.54806e+09	1.4575e+09	1.48478e+09	1.58479e+07	1.6876e+07	1.42732e+07	1.26501e+07	2.22989e+07	1.45631e+07	165879	117521	67530.5	98647.6	75773.2	83473.8	36379.7	1.1994e+07	2.22773e+07	2.14309e+07	7.76735e+06	7.76265e+06	7.22209e+06
Methyloligella	0	0	0	0	0	0	0	0	0	0	0	0	0	0	0	0	0	0	0	0	32663.8	0	0	0	0	0	0	0	0	0	0	0	0	0	0	0	0	0	0	0	0	0	0	0	0	0	7272.8	0	0
Methyloligellaceae	0	0	3004.65	0	0	0	0	0	0	0	0	0	0	0	0	0	0	0	0	0	0	0	0	0	0	0	0	0	0	0	0	0	38472.2	0	21691.6	0	0	0	0	0	0	0	2273.73	0	0	0	0	0	0
Methylomicrobium	0	0	0	0	0	0	0	0	0	0	0	0	0	0	0	0	0	0	0	0	0	0	0	0	0	0	0	0	0	0	0	0	0	0	0	0	0	0	0	0	7838.61	0	0	0	0	0	0	0	0
Methylomonadaceae	0	0	10516.3	0	0	0	1.77567e+07	2.18901e+07	2.37285e+07	2.345e+07	6537.24	5420.4	5879.95	5645.26	6046.68	7004.05	5.39172e+07	4.57956e+07	4.49336e+07	6.92184e+07	1.78018e+06	1.1749e+06	1.8662e+06	623745	1.29023e+06	1.17996e+06	5.8613e+07	5.93864e+07	6.55768e+07	6.76736e+07	530319	533302	448843	476465	650747	547167	0	1822.04	0	0	0	0	0	2.38066e+07	3.43171e+07	3.31283e+07	585460	552812	449421
Methylomonas	0	0	0	0	0	0	290775	193407	528169	225120	0	0	0	0	0	206.002	827676	384837	1.13326e+06	452901	0	0	0	0	0	0	0	0	2.1637e+06	1.21086e+06	0	0	0	0	0	0	0	0	0	0	0	0	0	302115	374893	234801	0	0	0
Methylophilaceae	0	0	0	0	0	0	4.94318e+06	5.06374e+06	4.16667e+06	7.12879e+06	69.5451	0	0	72.8421	0	0	6.73965e+06	5.96497e+06	6.74287e+06	7.39738e+06	163319	0	0	0	0	0	2.38749e+06	1.55259e+06	2.1637e+06	2.82534e+06	0	0	0	0	0	0	0	0	4117.72	0	0	0	0	619335	562340	405566	0	5819.08	0
Methylopilaceae	0	0	0	0	0	0	0	0	0	0	0	0	0	0	0	0	0	0	0	0	0	0	0	0	0	38687.1	0	0	0	0	0	0	0	0	0	0	0	0	0	0	0	0	0	0	0	0	0	0	0
Methylorosula	0	0	0	0	0	0	0	0	508607	0	0	0	0	0	0	0	0	0	0	0	0	0	0	0	0	0	0	0	0	0	0	0	0	0	0	0	0	0	0	0	0	0	0	135952	144190	0	0	0	0
Methylosoma	0	0	0	0	0	0	756015	931868	1.70188e+06	1.83848e+06	69.5451	71.321	0	0	70.7214	0	118239	256558	113326	603868	81659.6	0	0	0	37398.1	38687.1	835623	905675	0	269080	0	0	0	0	10845.8	0	0	0	0	0	0	0	0	166163	129771	170764	7272.8	23276.3	6967.77
Methylosphaera	0	0	0	0	0	0	0	0	0	37519.9	0	0	0	0	0	0	0	0	0	0	0	0	0	0	0	0	0	0	0	0	0	0	0	0	0	0	0	0	0	0	0	0	0	0	0	0	0	0	0
Methylotenera	0	0	0	0	0	0	1.122e+08	1.45916e+08	1.40747e+08	1.54976e+08	22497.8	19506.3	21044	22872.4	19236.2	23319.4	2.33405e+08	2.7984e+08	2.85637e+08	3.30618e+08	8.45993e+06	3.00252e+06	5.68421e+06	3.31065e+06	3.04794e+06	2.7081e+06	3.07867e+08	3.03013e+08	2.95762e+08	3.02177e+08	974306	841432	654028	798078	2.25592e+06	778660	0	0	0	1506.07	0	0	0	1.60453e+08	1.71485e+08	1.55716e+08	2.14547e+06	1.37621e+06	1.51897e+06
Methyloterrigena	0	0	0	0	0	0	0	0	0	0	0	0	0	0	0	0	0	0	0	0	0	0	0	0	0	0	0	0	0	0	0	0	0	0	32537.4	0	0	0	0	0	0	0	0	0	0	0	0	5819.08	0
Methyloversatilis	5711.4	0	0	0	0	0	0	0	0	0	0	0	0	0	0	0	0	0	0	0	0	0	0	0	0	0	0	0	0	0	0	0	0	0	0	0	0	0	0	0	0	0	0	0	0	0	0	0	0
Methylovulum	12850.7	5441.27	10516.3	0	4733.18	11820.4	2.51424e+07	2.58462e+07	2.44718e+07	2.67517e+07	22080.6	23642.9	22707.4	25458.3	24257.4	21341.8	7.34858e+07	7.49148e+07	7.74013e+07	7.11054e+07	5.69984e+06	1.53389e+06	3.33862e+06	3.6625e+06	3.12274e+06	3.23037e+06	1.40385e+08	1.41932e+08	1.54122e+08	1.26737e+08	1.24563e+06	1.73027e+06	1.39782e+06	1.03631e+06	1.84378e+06	1.50471e+06	0	0	2470.63	0	0	0	0	2.87764e+07	2.98328e+07	2.70662e+07	1.23638e+06	1.09399e+06	1.07652e+06
Micavibrionaceae	7139.25	0	0	7261.14	2366.59	3377.27	3.91577e+06	3.27033e+06	3.12989e+06	2.55136e+06	347.725	0	386.839	400.631	247.525	370.803	709437	256558	226651	603868	767600	734311	719086	1.05557e+06	841456	599650	716248	258764	0	0	752312	592557	936157	631316	520598	736571	0	2733.05	0	0	0	0	0	1.01208e+06	1.09584e+06	1.28073e+06	32727.6	37824	55742.2
Micavibrionales	456912	361845	482247	479235	441369	452554	290775	298901	195618	431479	62347.1	62726.8	52107.2	49641.9	57991.5	48328	7.68556e+06	6.41394e+06	9.57601e+06	1.07187e+07	3.88536e+07	4.53804e+07	4.6792e+07	4.44938e+07	4.37931e+07	4.17627e+07	1.18181e+07	1.46202e+07	1.19836e+07	1.78938e+07	1.2074e+07	1.16734e+07	1.16314e+07	1.159e+07	9.37076e+06	1.2406e+07	39086.4	31885.6	18941.5	27862.3	17419.1	18259.9	5684.32	90634.4	0	170764	785462	968876	930197
Micrarchaeales	0	0	0	0	0	0	0	0	0	0	0	0	0	0	0	0	0	0	0	0	0	0	0	0	0	0	0	0	0	0	0	0	0	0	0	0	0	0	0	0	0	0	0	0	0	0	0	0	0
Microbacteriaceae	0	0	0	0	0	0	0	0	0	0	0	0	0	0	0	0	0	0	0	0	0	0	0	0	0	0	0	0	0	269080	0	0	0	0	0	0	0	0	0	0	0	0	0	45317.2	273960	0	0	0	0
Microbacterium	0	0	0	0	0	0	0	0	0	0	0	0	0	0	0	0	0	0	0	0	0	0	0	0	0	0	0	0	0	0	0	0	0	0	0	0	0	0	0	0	0	0	0	0	0	0	0	0	0
Micrococcales	0	0	0	0	0	0	0	0	0	0	0	0	0	0	0	0	0	0	0	0	0	0	0	0	0	0	0	0	0	0	0	0	0	0	0	0	0	1822.04	0	0	0	0	0	0	0	0	0	0	0
Micrococcus	0	0	0	0	0	0	0	0	0	0	0	0	0	0	0	0	0	0	0	0	0	0	0	0	0	0	0	0	0	0	0	0	0	0	0	0	0	0	0	0	0	0	0	0	0	0	0	0	0
Microgenomatia	0	0	0	0	0	0	0	0	0	0	0	0	0	0	0	0	0	0	0	0	0	0	0	0	0	0	0	0	0	0	0	0	0	0	0	0	0	0	0	0	0	0	0	0	0	0	0	0	0
Micromonosporaceae	0	0	0	0	0	0	0	0	0	0	0	0	0	0	0	0	0	0	0	0	0	0	0	0	0	0	0	0	0	0	36999	0	0	0	0	0	0	0	1647.09	2259.11	0	0	0	0	0	0	0	0	0
Micropepsaceae	0	0	4506.98	0	0	0	0	87912.1	0	0	0	0	0	0	0	0	0	0	0	0	0	0	0	0	0	0	0	0	0	0	0	0	0	0	0	0	0	0	0	0	0	0	0	0	0	0	0	0	0
Microscillaceae	201327	187724	219340	108917	166845	194193	659090	773626	1.05634e+06	1.65088e+06	4172.7	4100.96	3752.34	5790.94	5056.58	6056.44	1.30063e+07	1.00699e+07	1.33724e+07	1.1549e+07	6.64709e+06	9.51341e+06	7.58465e+06	7.5809e+06	7.14303e+06	6.24797e+06	3.24699e+07	7.0772e+07	4.32741e+07	6.71354e+07	3.24358e+06	2.58355e+06	3.05213e+06	4.95523e+06	4.501e+06	3.33561e+06	36226.4	75614.5	68354.1	46688.2	31354.4	47823.5	44337.7	830816	1.05258e+06	939205	236366	325868	170710
Microtrichaceae	3.18553e+06	3.98709e+06	3.40878e+06	4.24595e+06	2.82808e+06	3.39415e+06	0	105495	0	0	25036.2	19007.1	26924	22471.8	20014.1	25667.8	118239	705534	0	377417	8.26395e+06	1.16674e+07	1.10945e+07	1.24909e+07	1.42861e+07	1.29602e+07	1.79062e+06	2.58764e+06	0	0	1.03597e+07	1.06068e+07	1.4722e+07	1.16972e+07	1.06831e+07	9.61751e+06	2.02105e+06	2.61189e+06	2.43851e+06	2.09344e+06	2.60329e+06	2.50595e+06	2.71029e+06	0	115352	170764	3.50912e+06	3.27905e+06	3.9124e+06
Microtrichales	74248.2	123789	76618.7	83503.1	74547.6	62479.4	0	0	0	0	730.223	1034.15	1044.46	1019.79	495.05	824.006	0	0	0	0	783932	962764	633481	495797	729262	1.04455e+06	238749	1.16444e+06	0	0	604317	758474	654028	941018	737514	715526	50526.3	79258.5	68354.1	57983.7	65321.7	72170.1	28421.6	0	0	0	134547	119291	118452
Microvirga	0	0	0	0	0	0	0	0	0	0	0	0	0	0	0	0	0	0	0	0	0	0	0	0	0	0	0	0	0	0	0	0	0	0	0	0	0	0	0	0	0	0	0	0	0	0	0	0	0
Milano-WF1B-42	0	0	0	0	0	0	0	0	0	0	0	0	0	0	0	0	0	0	0	0	0	0	0	0	0	0	0	0	0	0	0	0	0	0	0	0	0	0	0	0	0	0	0	0	0	0	0	0	0
Minicystis	0	0	0	0	0	0	0	0	0	0	0	0	0	0	0	0	0	0	0	0	0	0	0	0	0	0	0	0	0	0	0	0	0	0	0	0	0	0	0	0	0	0	0	0	0	0	0	0	0
Mitochondria	0	0	0	0	0	0	213235	193407	97809.1	37519.9	0	0	0	0	70.7214	0	0	320697	396639	528384	0	81590.1	34242.2	47980.4	0	0	596873	0	499316	269080	0	0	0	0	0	21044.9	0	0	0	0	0	0	4547.46	0	28837.9	0	14545.6	0	0
mle1-27	7139.25	27206.4	15023.3	50827.9	36682.2	28706.8	0	0	0	0	173.863	463.587	0	72.8421	495.05	782.806	0	0	0	0	718604	538495	513633	527784	317883	502932	0	0	0	0	641316	1.00735e+06	705324	524111	607364	705003	20019.8	15487.3	20588.6	13554.6	7838.61	19998.9	18189.8	0	0	0	0	34914.5	55742.2
mle1-7	34268.4	38088.9	36055.8	10891.7	14199.5	45593.1	0	0	0	0	312.953	0	309.471	364.21	388.967	535.604	0	0	0	0	97991.5	489541	308180	351856	149592	174092	0	0	0	0	172662	201470	307778	262056	130149	305151	4766.63	5466.11	9058.98	7530.35	12193.4	7825.67	6821.19	0	0	0	43636.8	26185.8	27871.1
mle1-8	301276	273424	399619	343089	428353	212768	0	0	0	0	2573.17	2496.24	3520.23	2185.26	1414.43	2224.82	0	0	0	0	391966	815901	993024	719706	691864	773742	0	0	0	0	369990	509599	346250	416907	227762	473510	216405	261462	211651	258291	235158	246943	231920	0	0	0	225457	192029	257808
MND1	11422.8	16323.8	0	38121	15382.8	27018.1	0	0	0	0	0	0	309.471	72.8421	106.082	123.601	591197	384837	283314	377417	277643	195816	154090	271889	168291	96717.8	1.31312e+06	0	832193	0	480987	462195	666852	762343	791743	378808	5719.96	10021.2	4941.26	16566.8	7838.61	6956.15	13642.4	0	0	0	36364	26185.8	20903.3
Moraxellaceae	0	0	0	0	0	0	0	0	0	0	0	0	0	0	0	0	0	0	0	0	0	0	0	0	0	0	0	0	0	0	0	0	0	0	0	0	0	0	0	0	0	0	0	0	0	0	0	0	0
Moritella	0	0	0	0	0	0	0	0	0	0	0	0	0	0	0	0	0	0	0	0	0	0	0	0	0	38687.1	0	0	0	0	0	0	0	0	0	0	0	0	0	0	0	0	0	0	0	0	0	0	0
MSB-3C8	0	0	0	0	0	0	0	0	0	0	0	0	0	0	0	0	0	0	0	0	0	0	0	0	0	0	0	0	0	0	0	0	0	0	0	0	0	0	0	0	0	0	0	0	0	0	0	0	0
MSB-4B10	2855.7	0	0	0	0	0	0	0	0	0	0	0	0	0	0	0	0	0	0	0	0	0	0	31986.9	74796.1	38687.1	0	0	0	0	0	0	0	0	0	21044.9	0	0	0	0	0	0	0	0	0	0	0	0	0
MSB-5B2	0	0	0	0	0	0	0	0	0	0	0	0	0	0	0	0	0	0	0	0	0	0	0	0	0	0	0	0	0	0	0	0	0	0	0	0	0	0	0	0	0	0	0	0	0	0	0	0	0
MSBL5	0	0	0	0	0	0	0	35164.8	0	0	0	0	0	0	0	0	0	0	0	0	0	0	0	0	0	0	0	0	0	0	0	0	0	0	0	0	0	0	0	0	0	0	0	0	0	0	0	0	0
MSBL7	0	0	0	0	0	0	0	0	0	0	0	0	0	0	0	0	0	0	0	0	0	0	0	0	0	0	0	0	0	0	0	0	0	0	0	0	0	0	0	0	0	0	0	0	0	0	0	0	0
MVP-21	0	0	0	0	0	0	0	0	0	0	0	0	0	0	0	0	0	0	0	0	0	0	0	0	0	0	0	0	0	0	0	0	0	0	0	0	0	0	0	0	0	0	0	0	0	0	0	0	0
MVP-88	21417.8	25846.1	13520.9	0	23665.9	28706.8	0	0	0	0	104.318	427.926	0	182.105	70.7214	123.601	0	0	0	0	32663.8	146862	0	0	0	0	0	0	0	0	36999	0	0	59558.1	32537.4	31567.3	40993	41906.8	30471.1	53465.5	49644.5	45215	44337.7	0	0	0	40000.4	40733.5	24387.2
Mycobacterium	0	0	0	0	0	0	0	0	0	0	0	0	0	0	0	0	0	0	0	0	0	0	0	0	0	0	0	0	0	0	0	0	0	0	0	0	0	0	0	0	0	0	0	0	0	0	0	0	0
Myxococcaceae	138501	82979.4	72111.7	127070	120696	87808.9	0	0	0	0	1147.49	1283.78	889.729	874.105	1096.18	824.006	0	0	283314	0	440962	326361	479391	255895	186990	464245	954997	905675	1.16507e+06	2.28718e+06	369990	485897	551435	464553	542290	557689	73406.1	70148.4	91413.3	85093	80998.9	48693.1	65938.1	30211.5	0	0	72728	64009.8	41806.6
Myxococcota	0	0	0	0	0	10131.8	0	0	0	0	0	0	77.3678	0	0	0	0	0	0	0	0	0	51363.3	0	0	0	358124	0	0	0	36999	35553.4	0	0	0	0	0	0	0	0	2612.87	0	0	0	0	0	0	0	10451.7
N9D0	0	0	0	0	0	0	0	0	0	0	0	0	0	0	0	0	0	0	0	0	0	0	0	0	0	0	0	0	0	0	0	0	0	0	0	0	0	1822.04	0	0	0	0	0	0	0	0	0	0	0
Nannocystis	2855.7	0	0	0	0	0	0	0	0	0	0	0	0	0	0	0	0	0	0	0	0	0	0	0	0	0	0	0	0	0	0	0	0	0	0	42089.8	0	0	0	0	0	0	0	0	0	0	0	0	0
Napoli-4B-65	0	0	0	0	0	0	0	0	0	0	0	0	0	0	0	0	0	0	0	0	0	0	0	0	0	0	0	0	0	0	0	0	0	0	0	0	0	0	0	0	0	0	0	0	0	0	0	0	0
Natronohydrobacter	0	0	0	0	0	0	0	0	0	0	0	0	0	0	0	0	0	0	0	0	0	0	0	0	0	0	0	0	0	0	24666	0	0	0	21691.6	0	0	0	0	0	0	0	0	0	0	0	0	0	0
NB1-j	0	0	0	0	0	0	0	0	0	0	0	0	0	0	0	0	0	0	0	0	0	0	0	0	0	0	0	0	0	0	0	0	0	0	0	0	0	0	0	0	0	2608.56	0	0	0	0	0	0	0
Neisseria	0	0	0	0	0	0	0	0	0	0	0	0	0	0	0	0	0	0	0	0	0	0	0	0	0	0	0	0	0	0	0	0	0	0	0	0	0	0	0	0	0	0	65938.1	0	0	0	0	0	0
Neisseriaceae	2855.7	0	0	0	0	0	0	175824	0	0	4416.11	3887	5067.59	5208.21	5693.07	4243.63	0	0	0	0	65327.7	48954.1	68484.4	127948	243087	0	358124	0	0	0	184995	130363	166713	83381.3	173533	178881	0	0	0	0	0	0	0	90634.4	72094.8	85382.2	1.31638e+06	913595	801294
Neochlamydia	12850.7	34008	55586.1	18152.8	14199.5	35461.3	0	0	0	93799.8	0	0	154.736	0	212.164	329.602	236479	384837	0	0	195983	326361	102727	175928	130893	174092	477499	0	0	0	110997	59255.7	153889	83381.3	216916	136792	20019.8	11843.2	23059.2	15813.7	8709.56	14781.8	28421.6	0	0	0	7272.8	17457.2	31355
Nevskia	0	0	0	0	0	0	0	0	0	0	0	0	0	0	0	0	0	0	0	0	0	0	0	0	0	0	0	0	0	0	0	0	0	0	0	0	0	0	1647.09	0	0	0	0	0	0	0	0	0	0
Nitrosomonadaceae	289854	261181	270419	248694	323040	248229	19385	0	0	0	938.858	1034.15	657.626	1238.31	1449.79	1524.41	0	0	0	0	522621	701675	462270	511791	486175	425558	0	129382	0	403620	295992	533302	512963	428818	357911	484032	190665	142119	158944	176963	149804	159991	126192	0	28837.9	0	298185	200758	320517
Nitrosomonas	365530	496516	392107	384840	435453	496458	252005	1.09011e+06	1.17371e+06	8.16059e+06	35433.2	32950.3	34390	42976.8	39356.4	33866.6	3.62995e+07	3.59822e+07	6.57855e+07	4.64223e+07	3.62242e+07	3.95549e+07	3.25301e+07	3.26747e+07	2.94136e+07	2.81836e+07	2.26215e+08	2.59541e+08	1.96398e+08	2.78901e+08	1.63412e+07	1.39251e+07	1.33114e+07	1.32815e+07	1.3503e+07	1.41211e+07	82939.4	66504.3	54353.9	51206.4	40064	53040.7	69348.7	981873	1.38422e+06	3.20183e+06	7.43643e+06	7.88776e+06	7.28829e+06
Nitrosospira	0	0	0	0	0	0	0	0	0	0	0	0	0	0	0	0	0	0	0	0	0	0	0	0	0	0	0	0	0	0	0	0	0	0	0	0	0	0	0	0	0	0	0	0	0	0	0	0	0
Nitrospinaceae	0	0	0	0	0	0	0	0	0	0	0	0	0	0	0	0	0	0	0	0	0	0	0	0	0	0	0	0	0	0	0	0	0	0	0	0	0	0	0	0	0	0	0	0	0	0	0	0	0
Nitrospinota	0	0	0	0	0	0	0	0	0	0	0	0	0	0	0	0	0	0	0	0	0	0	0	0	0	0	0	0	0	0	0	0	0	0	0	0	0	0	0	0	0	0	0	0	0	0	0	0	0
Nitrospira	1.47997e+07	1.67183e+07	1.77094e+07	1.45313e+07	1.74228e+07	1.65503e+07	2.36497e+06	3.25275e+06	3.50156e+06	5.02767e+06	470820	442583	447379	363445	397207	453945	2.24241e+08	1.77602e+08	2.27444e+08	1.97314e+08	1.91818e+08	1.78226e+08	2.08621e+08	2.19158e+08	2.19302e+08	2.25991e+08	8.41353e+08	9.75541e+08	9.52695e+08	9.22271e+08	1.57887e+08	1.48139e+08	1.23329e+08	1.27561e+08	1.40399e+08	1.31236e+08	4.89247e+06	4.27267e+06	4.40431e+06	4.13492e+06	4.17624e+06	5.03799e+06	3.92105e+06	2.31118e+06	5.2485e+06	4.5893e+06	3.72803e+07	4.25258e+07	3.50096e+07
Niveitalea	2855.7	2720.64	3004.65	0	0	0	0	35164.8	0	150080	69.5451	71.321	0	0	0	0	0	384837	339977	0	0	130544	34242.2	47980.4	0	0	238749	388146	0	672699	0	0	0	0	21691.6	21044.9	0	0	0	0	0	0	0	0	0	42691.1	0	11638.2	0
NKB15	0	0	0	0	0	0	0	0	0	0	0	0	0	0	0	0	0	0	0	0	0	0	0	0	0	0	0	0	0	0	0	0	0	0	0	0	0	0	0	0	0	0	0	0	0	0	0	0	0
NKB5	0	0	0	0	0	0	0	0	0	0	0	0	0	0	0	0	0	0	0	0	0	0	0	0	0	0	0	0	0	0	0	0	0	0	0	0	0	0	0	0	0	0	0	0	0	0	0	0	0
Nocardia	0	0	0	0	0	0	0	0	0	0	0	0	0	0	0	0	0	0	0	0	0	0	0	0	0	0	0	0	0	0	0	0	0	0	0	0	0	0	0	0	0	0	0	0	0	0	0	0	0
Nocardioides	0	0	0	0	0	0	0	0	0	0	0	0	0	0	0	0	0	0	0	0	0	0	0	0	0	0	0	0	0	0	0	0	0	0	0	0	0	0	0	0	0	2608.56	0	0	0	0	0	0	0
Nordella	0	0	0	0	0	0	0	0	0	0	0	0	0	0	0	0	0	0	0	0	0	0	0	0	0	0	0	0	0	0	0	0	0	0	0	0	0	0	0	0	0	0	0	0	0	0	0	0	0
Novosphingobium	326978	307432	261405	475604	268608	282002	2.79144e+06	2.86593e+06	3.42332e+06	3.86455e+06	11892.2	13444	13462	9760.84	10678.9	9723.27	3.19838e+07	3.88044e+07	3.51309e+07	3.34392e+07	6.72875e+06	6.1519e+06	6.1636e+06	5.54973e+06	6.07718e+06	5.51291e+06	9.97972e+07	1.06352e+08	1.06687e+08	1.06287e+08	2.17061e+06	2.42949e+06	2.10315e+06	2.33468e+06	1.95224e+06	1.82038e+06	241191	194047	200945	238712	170707	219988	168256	1.16314e+06	1.45632e+06	1.47284e+06	1.74183e+06	1.65262e+06	2.04156e+06
NS11-12 marine group	44263.4	28566.7	30046.5	7261.14	42598.6	60790.8	5.36965e+06	6.59341e+06	6.2011e+06	8.77966e+06	2225.44	2852.84	2862.61	2585.89	2263.08	2224.82	1.85636e+07	1.64838e+07	1.45057e+07	1.04167e+07	1.64952e+06	1.8113e+06	1.55802e+06	1.48739e+06	1.21544e+06	1.14127e+06	2.9008e+07	2.16068e+07	3.2622e+07	1.99119e+07	1.17163e+06	1.36288e+06	910509	1.38175e+06	1.0412e+06	1.16799e+06	28599.8	11843.2	13176.7	28615.3	26128.7	16520.9	47748.3	830816	980490	576330	18182	17457.2	0
NS9 marine group	34268.4	44890.5	58590.7	19968.1	76914.2	40527.2	1.35695e+06	2.37363e+06	1.60407e+06	2.2512e+06	10709.9	7773.99	6963.1	8267.57	8734.09	7869.26	6.97613e+06	5.58013e+06	6.2329e+06	5.05739e+06	2.3518e+06	2.70879e+06	2.37983e+06	2.04716e+06	2.61786e+06	2.05042e+06	1.50412e+07	1.26795e+07	1.215e+07	1.06287e+07	1.36896e+06	1.5051e+06	1.32088e+06	1.34601e+06	1.2798e+06	1.37844e+06	40993	16398.3	22235.7	26356.2	21773.9	11303.7	44337.7	740181	1.49957e+06	1.70764e+06	450913	477164	456389
Obscuribacteraceae	0	0	0	0	0	3377.27	0	35164.8	0	0	0	0	0	0	0	0	0	0	0	0	0	0	0	0	0	0	0	0	0	0	0	0	0	0	0	0	0	0	0	0	0	0	0	0	0	0	0	0	0
OC31	0	0	0	0	0	0	0	0	0	0	0	0	0	0	0	0	0	0	0	0	0	0	0	0	0	0	0	0	0	0	0	0	0	0	0	0	0	0	0	0	0	0	0	0	0	0	0	0	0
Oikopleura	0	0	0	0	0	0	0	0	0	0	0	0	0	0	0	0	0	0	0	0	0	0	0	0	0	0	0	0	0	0	0	0	0	0	0	0	0	0	0	0	0	0	0	0	0	0	0	0	0
OLB12	0	5441.27	0	0	5916.48	6754.53	38770	0	0	131320	0	0	77.3678	0	0	0	472958	513115	339977	452901	244979	195816	85605.5	383843	186990	154748	596873	1.4232e+06	1.66439e+06	1.3454e+06	110997	189618	166713	297790	119304	252539	25739.8	17309.3	14000.2	20332	14806.3	16520.9	32969.1	0	100933	85382.2	18182	37824	17419.4
OLB14	124223	100664	117181	119809	163295	146911	0	35164.8	0	0	1564.76	1176.8	1121.83	1311.16	990.099	1071.21	0	0	0	0	81659.6	293725	410907	367850	617068	328840	0	0	0	0	246660	450344	423194	357348	455523	431420	72452.8	72881.4	68354.1	92623.3	77515.1	58257.8	76169.9	0	0	0	112728	130929	142839
OLB17	2855.7	12242.9	9013.96	0	4733.18	6754.53	0	0	0	0	139.09	178.303	116.052	218.526	212.164	0	118239	128279	0	0	359302	48954.1	34242.2	207915	0	96717.8	0	258764	0	0	160329	0	192361	0	216916	0	14299.9	21864.4	11529.6	1506.07	10451.5	1739.04	6821.19	0	0	0	32727.6	29095.4	13935.5
Oleomonas	0	0	0	0	0	0	0	0	0	0	0	0	0	0	0	0	0	0	0	0	0	0	0	0	0	0	0	0	0	0	0	0	0	0	0	0	0	0	0	0	0	0	0	0	0	0	0	0	0
Oligoflexales	9994.95	9522.23	15023.3	12707	9466.36	20263.6	0	0	0	0	417.27	499.247	386.839	327.789	318.246	247.202	118239	0	0	0	277643	587449	222574	687719	280485	406215	1.07437e+06	0	0	1.88356e+06	246660	272576	179537	285879	249453	420898	10486.6	2733.05	3294.17	10542.5	3483.83	6956.15	14779.2	0	0	0	0	0	0
Oligosphaerales	0	0	0	0	0	0	0	0	0	0	0	0	0	0	0	0	0	0	0	0	0	0	0	0	0	0	0	0	0	0	0	0	0	0	0	0	0	0	0	0	0	0	0	0	0	0	0	0	0
Oligotropha	0	0	0	0	0	0	0	0	0	0	0	0	0	0	0	0	0	0	0	0	0	0	0	0	0	0	0	0	0	0	0	0	0	0	0	0	0	0	0	0	0	0	0	0	0	0	0	0	0
OM190	1.43499e+06	1.04064e+06	1.33557e+06	1.06739e+06	1.44954e+06	1.27154e+06	38770	0	0	37519.9	10605.6	10876.5	10367.3	11326.9	9688.83	9393.67	1.83271e+06	705534	566628	0	4.11564e+06	4.71591e+06	4.2974e+06	3.95039e+06	5.36662e+06	3.88805e+06	1.07437e+07	1.56552e+07	1.08185e+07	1.35885e+07	5.15519e+06	5.26191e+06	7.00194e+06	5.76522e+06	5.8025e+06	5.5348e+06	502403	627691	541068	619748	546961	582578	613907	0	0	0	407277	453888	543486
OM27 clade	187048	439383	309479	245063	294641	260049	0	87912.1	97809.1	37519.9	3651.12	3673.03	3945.76	3714.94	3642.15	3543.23	6.68053e+06	3.52767e+06	5.15631e+06	5.58578e+06	2.04149e+06	3.03515e+06	3.20165e+06	2.91081e+06	2.89835e+06	2.95956e+06	2.87693e+07	3.6227e+07	2.47994e+07	3.7133e+07	1.72662e+06	1.87248e+06	2.0775e+06	1.67954e+06	2.11493e+06	2.02031e+06	311738	169449	177062	192024	123676	153035	110276	60423	317217	192110	123638	360783	299614
Omnitrophales	51402.6	35368.3	30046.5	23598.7	13016.2	25329.5	0	0	0	0	973.631	1141.14	1083.15	983.368	707.214	947.607	236479	192418	339977	226450	1.15957e+06	1.50126e+06	1.45529e+06	1.67931e+06	1.14064e+06	1.39274e+06	596873	646911	0	538160	1.3073e+06	1.51695e+06	1.24394e+06	1.44131e+06	1.45334e+06	1.66255e+06	10486.6	15487.3	17294.4	7530.35	17419.1	14781.8	18189.8	0	28837.9	0	69091.6	55281.2	108000
OPB41	0	0	0	0	0	0	0	0	0	0	0	0	0	0	0	0	0	0	0	0	0	0	0	0	0	0	0	0	0	0	0	0	0	0	0	0	0	0	0	0	0	0	0	0	0	0	0	0	0
Opitutaceae	2855.7	9522.23	7511.63	0	0	0	0	0	0	0	0	0	0	72.8421	141.443	247.202	0	0	566628	0	261311	163180	136969	175928	130893	154748	477499	1.29382e+06	998632	1.88356e+06	123330	165916	89768.5	142939	173533	147314	9533.26	7288.14	6588.35	5271.25	0	3478.08	10231.8	0	0	0	25454.8	0	0
Opitutus	7139.25	0	9013.96	0	5916.48	20263.6	77540	0	0	0	173.863	249.624	580.258	692	707.214	535.604	0	0	566628	301934	424630	522177	393785	575765	972349	386871	0	0	998632	0	320658	296279	294954	119116	281991	126269	6673.28	0	0	4518.21	4354.78	0	7958.05	0	0	0	7272.8	17457.2	0
Oxalobacteraceae	25701.3	29927	27041.9	5445.85	29582.4	38838.6	659090	562637	723787	450239	1043.18	855.852	1353.94	764.842	919.378	1071.21	4.1975e+06	3.14283e+06	4.19304e+06	3.32127e+06	130655	293725	171211	191922	149592	232123	5.01374e+06	4.26961e+06	2.82946e+06	5.11252e+06	184995	177767	64120.4	35734.8	86766.3	147314	0	0	21412.1	9036.42	8709.56	10434.2	12505.5	815710	216285	533639	178183	171663	202065
Oxalophagus	0	0	0	0	0	0	0	0	0	0	0	0	0	0	0	0	0	0	0	0	0	0	0	0	0	0	0	0	0	0	0	0	0	0	0	0	0	0	0	0	0	0	0	0	0	0	0	0	0
P0X4b2H11	0	0	0	0	0	0	0	0	0	0	0	0	0	0	0	0	0	0	0	0	0	0	0	0	0	0	0	0	0	0	0	0	0	0	0	0	0	0	0	0	0	0	0	0	0	0	0	0	0
P2-11E	0	0	0	0	0	0	0	0	0	0	0	0	0	0	0	0	0	0	0	0	0	0	0	0	0	0	0	0	0	0	0	0	0	0	0	0	0	0	0	0	0	0	0	0	0	0	0	0	0
P3OB-42	67109	10882.5	39060.5	34490.4	50881.7	33772.7	213235	87912.1	97809.1	0	730.223	1319.44	1044.46	946.947	954.738	741.605	3.9019e+06	3.59181e+06	3.28644e+06	3.92514e+06	718604	897492	787571	735699	822757	793086	1.48025e+07	1.29382e+07	1.38144e+07	1.14359e+07	715313	758474	923333	929106	921892	768138	19066.5	22775.4	11529.6	32380.5	9580.52	13042.8	21600.4	0	28837.9	85382.2	0	37824	0
P3OB-51	0	8161.91	0	0	2366.59	0	0	0	0	0	0	35.6605	0	0	0	0	0	0	0	0	0	0	51363.3	31986.9	37398.1	0	0	388146	0	0	0	0	38472.2	0	0	0	6673.28	0	0	1506.07	0	10434.2	15916.1	0	0	0	0	0	0
Paenibacillaceae	0	0	0	0	0	0	0	0	0	0	0	0	0	0	0	0	0	0	0	0	0	0	0	0	0	0	0	0	0	0	0	0	0	0	0	0	0	0	0	0	0	0	0	0	0	0	0	0	0
Paenibacillus	0	0	0	0	0	0	0	0	0	0	0	0	0	0	0	0	0	0	0	0	0	0	0	0	0	0	0	0	0	0	0	0	0	0	0	0	0	0	0	0	0	0	0	0	0	0	0	0	0
Pajaroellobacter	97093.8	65295.3	103661	59904.4	79280.8	121582	0	0	0	0	1251.81	998.494	1508.67	874.105	813.296	1277.21	532078	0	113326	0	1.09424e+06	717993	941661	799673	747961	812429	1.07437e+06	5.30467e+06	1.16507e+06	4.0362e+06	1.20863e+06	924390	1.07722e+06	1.20307e+06	932738	978587	56246.2	35529.7	42824.2	55724.6	26999.6	61735.8	44337.7	0	0	0	69091.6	90195.7	132388
Paludibaculum	0	12242.9	7511.63	14522.3	0	0	0	0	0	0	0	0	0	0	0	0	0	0	0	0	0	0	0	0	0	0	0	0	0	0	0	0	0	0	0	52612.2	25739.8	30974.6	49412.6	26356.2	28741.6	39997.9	43200.9	0	0	0	29091.2	0	38322.7
Parablastomonas	0	0	0	0	2366.59	0	0	35164.8	0	0	452.043	178.303	77.3678	72.8421	0	0	472958	0	793279	0	81659.6	114226	102727	95960.8	93495.1	0	716248	0	332877	2.15264e+06	0	47404.6	0	0	65074.7	21044.9	0	3644.07	2470.63	0	3483.83	0	0	75528.7	43256.9	0	29091.2	11638.2	41806.6
Paracaedibacteraceae	0	0	0	0	0	3377.27	77540	52747.3	0	56279.9	69.5451	71.321	116.052	0	0	123.601	0	192418	0	0	48995.8	65272.1	0	0	130893	0	835623	1.29382e+06	665755	0	0	0	0	0	32537.4	31567.3	0	0	0	0	2612.87	0	0	75528.7	0	42691.1	83637.1	90195.7	121936
Parachlamydia	0	0	0	0	0	0	0	0	0	0	0	0	0	0	0	0	0	0	0	0	0	0	0	0	0	0	0	0	0	0	0	0	0	0	0	0	0	0	0	0	0	0	0	0	0	0	0	0	0
Parachlamydiaceae	0	2720.64	0	0	3549.89	0	0	0	117371	0	104.318	0	154.736	0	0	82.4006	532078	0	339977	830318	0	0	0	0	0	38687.1	238749	0	998632	269080	24666	0	0	0	0	42089.8	0	0	0	3012.14	0	0	0	60423	0	0	0	0	0
Paracoccus	0	0	0	0	0	0	0	0	0	0	0	0	0	0	0	0	0	0	0	0	0	0	0	0	0	0	0	0	0	0	0	0	0	0	0	0	0	0	0	0	0	0	0	0	0	0	0	0	0
Paraherbaspirillum	0	0	0	0	0	0	0	0	0	0	0	0	0	0	0	0	0	0	0	0	0	0	0	0	0	0	596873	0	0	0	0	0	0	0	0	0	0	0	0	0	0	0	0	0	0	0	0	0	0
Parasegetibacter	0	0	0	0	0	0	0	0	0	0	0	0	0	0	0	0	0	0	0	0	0	0	0	0	0	0	0	0	0	0	0	0	0	0	0	0	0	0	0	0	1741.91	0	0	0	0	0	0	0	0
Parcubacteria	67109	31287.3	60093.1	27229.3	40232	15197.7	310160	703297	606416	1.0318e+06	14291.5	16189.9	11876	15988.8	9618.1	10176.5	8.08758e+07	5.66351e+07	4.85033e+07	5.84242e+07	7.39836e+06	6.03767e+06	6.66011e+06	6.01354e+06	7.38611e+06	7.17646e+06	3.98711e+07	4.25667e+07	3.41199e+07	3.61912e+07	2.2446e+06	2.46504e+06	2.0775e+06	1.72718e+06	1.51841e+06	3.03046e+06	9533.26	0	7411.89	2259.11	0	6086.63	4547.46	332326	288379	875168	1.01092e+06	933962	1.01033e+06
Parvibaculaceae	2855.7	0	0	0	0	0	0	0	0	0	0	0	0	0	0	0	0	0	0	0	0	0	0	0	0	0	0	0	0	0	0	0	0	0	21691.6	0	0	0	0	6777.32	0	0	0	0	0	0	7272.8	0	3483.89
Parvibium	0	0	0	0	0	0	38770	0	0	0	0	0	0	0	0	0	295599	256558	0	75483.5	0	0	0	0	0	0	0	0	0	0	0	0	0	0	0	0	13346.6	0	8235.43	7530.35	4354.78	0	11368.6	181269	201866	106728	43636.8	37824	31355
Pasteurellaceae	0	0	0	0	0	0	0	0	0	0	0	0	0	0	0	0	0	0	0	226450	0	0	0	0	0	0	0	0	0	0	0	0	0	0	0	0	0	0	0	0	0	0	0	0	0	0	0	0	0
Patescibacteria	0	0	0	0	0	0	0	0	0	0	0	0	0	0	0	0	0	0	0	0	0	0	0	0	0	38687.1	0	0	0	0	0	0	0	23823.2	0	0	0	0	0	0	0	0	0	0	0	0	0	0	0
PAUC26f	0	0	0	0	0	0	0	0	0	0	0	0	0	0	0	0	0	0	0	0	0	0	0	0	0	0	0	0	0	0	0	0	0	0	0	0	0	0	0	0	0	0	0	0	0	0	0	0	0
PB19	115656	91141.3	90139.6	78057.2	123063	119893	0	0	0	168840	1356.13	2317.93	1895.51	2294.52	1944.84	1318.41	0	0	113326	0	1.42088e+06	1.53389e+06	1.36969e+06	1.18352e+06	1.36503e+06	1.08324e+06	0	0	0	0	1.2333e+06	1.62361e+06	1.15417e+06	905283	1.36657e+06	1.3153e+06	38133	44639.9	37059.4	28615.3	49644.5	26085.6	44337.7	0	0	0	116365	128020	104517
Pedobacter	0	0	0	23598.7	0	0	174465	0	0	0	0	0	0	0	0	0	0	0	0	0	0	0	0	0	0	0	0	0	0	0	0	0	0	0	0	0	0	0	0	0	0	0	0	0	0	0	0	0	0
Pedomicrobium	1.65631e+06	1.75073e+06	1.74871e+06	1.95143e+06	1.75009e+06	2.17665e+06	0	70329.7	195618	131320	11648.8	11411.4	15009.3	14969	14285.7	14790.9	5.32078e+06	4.16906e+06	4.02306e+06	3.77417e+06	4.21364e+06	3.75315e+06	6.07799e+06	5.1339e+06	5.21703e+06	4.71983e+06	1.83837e+07	1.39733e+07	1.23165e+07	9.95595e+06	3.32991e+06	3.01019e+06	4.07806e+06	3.09702e+06	3.16697e+06	4.24054e+06	942839	1.02489e+06	1.61332e+06	1.24401e+06	1.30992e+06	1.16081e+06	1.21758e+06	135952	418150	0	2.31275e+06	2.56039e+06	2.37253e+06
Pedosphaera	0	0	0	0	0	0	0	0	0	0	0	0	0	0	0	0	0	0	0	0	0	0	0	31986.9	37398.1	0	0	0	0	0	0	0	25648.2	0	0	0	0	0	0	0	0	0	0	0	0	0	0	0	0
Pedosphaeraceae	54258.3	38088.9	21032.6	36305.7	34315.6	20263.6	0	0	0	0	799.768	285.284	348.155	218.526	530.41	247.202	2.12831e+06	0	906604	0	163319	913810	291059	431824	1.00975e+06	618994	1.55187e+06	1.29382e+06	0	3.22896e+06	369990	497748	487315	404995	303682	452465	10486.6	0	26353.4	19578.9	8709.56	5217.11	10231.8	0	0	0	21818.4	0	27871.1
Pelolinea	0	0	0	0	0	0	0	0	0	0	0	0	0	0	0	0	0	0	0	0	0	0	0	0	0	0	0	0	0	0	0	0	0	0	0	0	0	0	0	0	0	0	0	0	0	0	0	0	0
Pelomonas	21417.8	0	0	0	0	0	0	0	0	0	0	0	0	0	0	0	0	0	0	0	0	0	0	0	0	0	0	0	0	0	0	0	0	0	0	0	0	0	0	0	0	0	0	0	0	0	0	0	0
PeM15	0	0	0	0	0	0	0	0	0	0	0	0	0	0	0	0	0	0	0	0	0	0	0	0	0	0	0	0	0	0	0	0	0	0	0	0	0	0	0	0	0	0	0	0	0	0	0	0	0
Peredibacter	0	0	6009.31	0	0	0	155080	175824	0	468999	173.863	320.945	541.574	254.947	424.328	247.202	0	0	0	0	81659.6	114226	188332	127948	149592	77374.2	0	0	0	538160	0	0	38472.2	23823.2	0	0	0	2733.05	0	0	0	0	0	211480	173028	192110	0	0	0
Perlucidibaca	0	0	0	0	0	0	0	0	0	0	0	0	0	0	0	0	0	0	0	0	0	0	0	0	0	0	0	0	0	0	0	0	0	0	0	0	0	0	0	0	0	0	0	0	0	0	0	0	0
Phaeodactylibacter	0	39449.2	15023.3	0	16566.1	15197.7	77540	193407	0	0	799.768	499.247	1044.46	437.052	813.296	1153.61	591197	962091	509965	226450	1.24123e+06	995400	1.02727e+06	1.39143e+06	1.32763e+06	928491	6.08811e+06	4.91652e+06	2.66302e+06	1.07632e+06	900308	687367	743796	917194	694131	989109	10486.6	10021.2	7411.89	6024.28	6967.65	6086.63	19326.7	0	0	0	10909.2	34914.5	24387.2
Phaeovibrio	0	0	0	0	0	0	0	0	0	0	0	0	0	0	0	0	0	0	0	0	0	0	0	0	0	0	0	0	0	0	0	0	0	0	0	0	0	0	0	0	0	0	0	0	0	0	0	0	0
Phaselicystis	32840.6	74817.5	67604.7	38121	68631.1	45593.1	77540	70329.7	58685.4	112560	3964.07	5563.04	3752.34	4079.16	3748.23	3378.42	177359	448976	226651	528384	1.46987e+06	1.02804e+06	736207	751693	1.10324e+06	986521	0	1.4232e+06	0	2.95988e+06	887975	948092	833565	786167	965275	1.06277e+06	48619.6	76525.5	74942.4	67020.1	84482.8	87821.4	90949.2	0	0	0	94546.3	197849	181162
Phenylobacterium	0	0	0	0	0	0	0	0	0	0	0	0	0	0	0	0	0	0	0	0	0	0	0	0	0	0	0	0	0	0	0	0	0	0	0	0	0	0	0	0	0	0	0	0	0	0	0	0	0
PHOS-HE36	0	0	0	0	0	0	0	0	0	0	0	0	0	0	0	0	0	0	0	0	0	0	0	0	0	0	0	0	0	0	0	0	0	0	0	0	0	0	0	0	0	0	0	0	0	0	0	0	0
Phreatobacter	14278.5	6801.59	6009.31	14522.3	0	13509.1	6.64906e+06	6.04835e+06	4.79264e+06	4.78379e+06	799.768	1319.44	1431.3	874.105	1131.54	1194.81	1.14692e+07	1.35334e+07	8.27276e+06	1.01148e+07	424630	179498	342422	0	0	0	3.23505e+07	1.73372e+07	3.36206e+07	8.61055e+06	123330	94809.2	89768.5	226321	336220	199926	0	4555.09	7411.89	3765.18	0	0	4547.46	2.5861e+07	2.86217e+07	2.22421e+07	174547	180391	153291
Phycisphaeraceae	0	2720.64	0	0	0	0	0	0	0	0	0	0	0	0	0	0	0	0	0	0	0	0	0	0	0	0	0	0	0	0	0	0	0	0	0	0	0	1822.04	0	0	2612.87	0	0	0	0	0	0	0	0
Phycisphaerae	0	0	21032.6	0	10649.7	5065.9	0	0	0	0	0	0	0	0	0	0	0	0	0	0	0	0	0	0	0	0	0	0	0	0	0	0	0	0	0	0	0	0	0	10542.5	0	0	0	0	0	0	21818.4	0	0
Pir1 lineage	0	0	0	0	0	0	0	0	0	0	0	0	0	0	0	0	0	0	0	0	0	0	0	0	0	0	0	0	0	0	0	0	0	0	0	0	0	0	0	0	0	0	0	0	0	0	0	0	0
Pir3 lineage	0	0	0	0	0	0	0	0	0	0	0	0	0	0	0	0	0	0	0	0	0	0	0	0	0	0	0	0	0	0	0	0	0	0	0	0	0	0	0	0	0	0	0	0	0	0	0	0	0
Pir4 lineage	365530	308792	362061	259586	295824	307331	0	52747.3	58685.4	93799.8	4137.93	3851.34	4100.49	3642.1	4384.72	5726.84	0	0	509965	0	2.15581e+06	2.13766e+06	1.48954e+06	2.2071e+06	2.26258e+06	1.99239e+06	0	0	998632	807239	1.24563e+06	1.13771e+06	1.51324e+06	1.42939e+06	1.05204e+06	1.23113e+06	204012	191314	284122	199554	221223	177382	250110	0	0	42691.1	869099	768118	724648
Pirellula	662522	707366	700084	524617	738376	678830	58155	0	0	37519.9	5215.88	5349.08	4680.75	4552.63	4420.08	5932.84	472958	256558	169988	0	2.80909e+06	2.72511e+06	2.97907e+06	2.55895e+06	2.58047e+06	2.30188e+06	9.66935e+06	1.048e+07	1.11514e+07	7.53423e+06	2.84892e+06	2.72576e+06	2.75718e+06	2.69203e+06	2.5813e+06	2.16762e+06	492870	538411	497420	484202	479026	554753	497947	0	115352	64036.7	512732	648827	613164
Pirellulaceae	611120	525083	540838	468343	518283	410338	96925.1	52747.3	156495	56279.9	8693.13	9984.94	8239.67	8267.57	9724.19	9640.87	1.53711e+06	1.09037e+06	793279	830318	4.1973e+06	6.08662e+06	5.2733e+06	5.24586e+06	5.44142e+06	4.23624e+06	3.70061e+06	4.01085e+06	2.49658e+06	5.24706e+06	2.12127e+06	2.71391e+06	2.43657e+06	2.31085e+06	2.48369e+06	1.97822e+06	273605	224110	275887	272599	249093	251291	218278	0	57675.9	0	850917	925233	958069
pItb-vmat-59	0	0	0	0	0	0	0	52747.3	0	75039.9	0	0	0	0	0	0	0	0	0	0	0	0	0	0	0	0	0	0	0	0	0	0	0	0	0	0	0	0	0	0	0	0	0	0	0	0	0	0	0
Pla1 lineage	0	0	0	0	0	0	0	0	0	0	0	0	0	0	0	0	0	0	0	0	0	0	0	0	0	0	0	0	0	0	0	0	0	0	0	0	0	0	0	0	0	0	0	0	0	0	0	0	0
Pla3 lineage	12850.7	0	0	0	4733.18	0	0	0	0	0	0	0	116.052	0	0	0	0	0	0	0	0	0	0	0	0	0	0	0	0	0	0	0	0	0	0	0	12393.2	21864.4	23882.8	15813.7	17419.1	22607.5	27284.7	0	0	0	14545.6	14547.7	34838.9
Pla4 lineage	52830.5	36728.6	19530.2	10891.7	29582.4	20263.6	0	0	0	0	0	142.642	0	109.263	0	0	650317	384837	226651	452901	114323	0	0	63973.9	149592	58030.7	954997	0	1.16507e+06	1.47994e+06	616650	438493	666852	488376	661593	420898	35273.1	39173.8	19765	24097.1	27870.6	14781.8	23874.2	0	0	0	7272.8	0	0
Planctomicrobium	38552	25846.1	30046.5	58089.1	33132.3	30395.4	0	0	0	0	347.725	320.945	270.787	473.473	282.885	576.804	0	0	0	0	685941	293725	445149	591758	430078	367528	0	0	0	807239	702980	675516	974630	762343	726668	620824	40039.7	48283.9	23059.2	13554.6	30483.5	39128.4	45474.6	0	0	0	0	20366.8	38322.7
Planctomycetales	22845.6	38088.9	64600.1	54458.5	67447.8	33772.7	0	0	0	0	69.5451	142.642	0	182.105	141.443	123.601	532078	448976	623290	603868	604281	799583	616360	639739	710563	638337	3.93936e+06	4.78714e+06	2.82946e+06	3.63258e+06	1.3443e+06	1.30363e+06	1.71843e+06	1.6438e+06	2.37523e+06	1.85195e+06	40039.7	43728.9	38706.5	30874.4	37451.1	44345.5	32969.1	0	0	0	29091.2	26185.8	66193.8
Planctomycetes	129934	144194	142721	130700	101763	106384	0	0	0	56279.9	1147.49	427.926	0	546.315	990.099	412.003	0	320697	0	0	571617	407951	445149	735699	243087	367528	1.4325e+06	2.1995e+06	1.16507e+06	3.49804e+06	160329	201470	243657	202497	357911	294628	127746	109322	107061	82833.9	93192.3	106951	115960	0	0	0	50909.6	66919.4	62709.9
Planctomycetota	0	2720.64	15023.3	0	9466.36	0	0	0	0	0	0	71.321	77.3678	72.8421	70.7214	0	0	0	0	0	65327.7	32636.1	0	0	37398.1	38687.1	238749	0	0	0	24666	23702.3	0	35734.8	32537.4	31567.3	0	3644.07	5764.8	0	0	0	0	0	0	0	0	5819.08	0
Planctopirus	582563	387691	438679	490127	317123	359679	135695	158242	19561.8	93799.8	8623.59	9842.3	10212.5	8486.1	8486.56	8363.66	1.41887e+06	641394	566628	679351	7.54535e+06	7.47366e+06	6.18072e+06	6.34941e+06	5.96499e+06	6.6155e+06	716248	1.03506e+06	0	1.88356e+06	2.4296e+06	2.21616e+06	2.50069e+06	2.12027e+06	1.95224e+06	2.08344e+06	104866	149407	122708	112955	141966	117385	118234	0	0	0	316367	395697	435486
Plot4-2H12	9994.95	0	0	16337.6	23665.9	32084	0	0	0	0	834.541	998.494	425.523	837.684	530.41	453.203	0	0	963267	981285	212315	473223	376664	511791	243087	174092	0	0	0	0	209661	355534	641204	631316	704976	673436	8579.93	0	0	6024.28	0	5217.11	0	0	0	0	43636.8	5819.08	62709.9
PLTA13	768183	964466	919424	949393	853156	884843	0	0	0	0	6919.73	5955.31	6112.05	5900.21	5622.35	5108.84	0	0	226651	0	3.23372e+06	4.04687e+06	4.60558e+06	3.24667e+06	4.31947e+06	3.69462e+06	0	258764	0	538160	2.41727e+06	2.91538e+06	3.00083e+06	2.91835e+06	2.68976e+06	2.8621e+06	428997	419979	625893	612218	479897	493887	368344	0	0	0	461822	613912	783874
Polaromonas	0	0	0	0	0	0	155080	35164.8	0	150080	0	0	0	0	0	0	0	0	0	0	0	0	0	0	0	0	0	0	0	0	0	0	0	0	0	0	0	0	0	0	0	0	0	407855	259541	0	0	0	0
Polyangia	4283.55	0	6009.31	0	2366.59	0	0	0	0	0	139.09	0	77.3678	0	0	0	0	128279	0	0	0	0	102727	111954	0	38687.1	0	0	0	269080	61665	71106.9	0	23823.2	75920.5	31567.3	0	0	1647.09	0	0	0	5684.32	0	0	0	0	11638.2	6967.77
Polyangiaceae	21417.8	12242.9	28544.2	5445.85	16566.1	10131.8	0	0	0	0	764.996	998.494	734.994	910.526	353.607	659.205	295599	192418	0	301934	587949	473223	770450	447817	504874	560963	2.26812e+06	1.29382e+06	1.66439e+06	1.47994e+06	221994	225172	141065	285879	216916	326196	0	0	6588.35	0	0	0	0	0	0	0	29091.2	26185.8	24387.2
Polyangiales	0	2720.64	7511.63	5445.85	2366.59	0	0	0	0	0	34.7725	0	77.3678	109.263	141.443	0	0	128279	0	0	0	65272.1	0	15993.5	74796.1	19343.6	0	258764	0	269080	49332	23702.3	76944.5	59558.1	43383.2	42089.8	1906.65	4555.09	3294.17	0	0	0	2273.73	0	0	0	0	2909.54	0
Polyangium	0	0	0	0	0	0	0	0	0	0	0	0	0	0	0	0	0	0	0	0	0	0	0	0	0	0	0	0	0	0	0	0	0	0	0	0	0	0	0	0	0	0	0	0	0	0	0	0	0
Polycyclovorans	0	0	0	0	0	0	0	0	0	0	0	0	0	0	0	0	0	0	0	0	0	0	0	0	0	0	0	0	0	0	0	0	0	0	0	0	0	0	0	0	0	0	0	0	0	0	0	0	0
Polymorphum	0	5441.27	9013.96	0	0	3377.27	0	0	0	0	0	0	0	0	0	0	0	0	0	0	0	0	0	0	0	19343.6	0	0	0	0	0	0	0	0	0	0	0	1822.04	1647.09	0	0	0	0	0	0	0	10909.2	0	0
Porphyrobacter	0	0	0	0	0	0	0	0	0	0	0	0	0	0	0	0	0	0	0	0	0	0	0	0	0	0	0	0	0	0	0	0	0	0	0	0	0	0	0	0	0	0	0	0	0	0	0	0	0
Poseidonibacter	0	0	0	0	0	0	0	35164.8	0	0	0	0	0	0	0	0	0	0	0	0	0	0	0	0	0	0	0	0	0	0	0	0	0	0	0	0	0	0	0	0	0	0	0	0	0	0	0	0	0
Povalibacter	0	0	0	0	0	0	0	0	0	0	0	0	0	0	0	0	0	0	0	0	0	0	34242.2	0	0	0	0	0	0	0	0	0	25648.2	0	0	0	0	0	0	0	0	0	0	0	0	0	0	0	0
PRD18C08	0	0	0	0	0	0	0	0	0	0	0	0	0	0	0	0	0	0	0	0	0	0	0	0	0	0	0	0	0	0	0	0	0	0	0	0	0	0	0	0	0	0	0	0	0	0	0	0	0
Prevotella	0	0	0	0	0	0	232620	0	0	0	0	0	0	0	0	0	0	0	0	0	0	0	0	0	0	0	0	0	0	0	0	0	0	0	0	0	0	0	0	0	0	0	0	0	0	0	0	0	0
Prevotellaceae UCG-003	0	0	0	0	0	0	96925.1	0	0	0	0	0	0	0	0	0	0	0	0	0	0	0	0	0	0	0	0	0	0	0	0	0	0	0	0	0	0	0	0	0	0	0	0	0	0	0	0	0	0
Prosthecobacter	0	0	0	0	0	0	0	0	0	0	0	0	0	0	0	0	0	192418	0	0	146987	146862	171211	0	56097.1	96717.8	835623	258764	0	0	0	0	38472.2	11911.6	0	0	0	0	0	0	0	0	0	0	0	0	0	0	0
Proteobacteria	0	2720.64	10516.3	0	23665.9	5065.9	96925.1	87912.1	78247.3	0	278.18	249.624	116.052	0	176.803	0	3.84278e+06	4.16906e+06	2.83314e+06	1.96257e+06	326638	32636.1	119848	191922	448777	135405	716248	1.94073e+06	665755	1.3454e+06	160329	23702.3	166713	47646.5	173533	178881	0	15487.3	0	0	3483.83	1739.04	0	60423	245122	192110	36364	49462.1	17419.4
PS-B29	0	0	0	0	0	0	0	0	0	0	0	0	0	0	0	0	0	0	0	0	0	0	0	0	0	0	0	0	0	0	0	0	0	0	0	0	0	0	0	0	0	0	0	0	0	0	0	0	0
Pseudacidovorax	0	0	0	0	0	0	0	0	0	0	0	0	0	0	0	0	0	0	0	0	0	0	0	0	0	0	0	0	0	0	0	0	0	0	0	0	0	0	0	0	0	0	0	0	28837.9	0	0	0	0
Pseudohongiella	0	0	0	0	0	0	0	0	0	0	0	0	0	0	0	0	1.83271e+06	1.53935e+06	1.01993e+06	1.88709e+06	0	0	0	0	0	0	835623	776293	2.1637e+06	0	0	0	0	0	0	0	0	0	0	0	0	0	0	30211.5	0	42691.1	0	5819.08	13935.5
Pseudolabrys	0	0	0	0	0	0	0	0	0	0	0	0	0	0	0	0	0	0	0	0	0	0	0	0	0	0	0	0	0	0	0	0	0	0	0	0	0	0	0	0	0	0	0	0	0	0	0	0	0
Pseudomonadaceae	0	0	0	0	0	0	0	0	0	0	0	0	0	0	0	0	0	0	0	0	0	0	0	0	0	0	0	0	0	0	0	0	0	0	0	0	0	0	0	0	0	0	0	0	0	0	0	0	0
Pseudomonas	0	0	0	0	2366.59	0	0	0	0	0	0	0	0	0	0	0	0	0	0	0	0	0	0	0	0	0	0	0	0	0	0	0	0	0	0	0	953.326	0	5764.8	0	0	0	0	0	0	0	0	0	0
Pseudorhodobacter	335545	267983	264410	339458	287541	298888	348930	808791	332551	825439	5320.2	6276.25	6228.11	4370.52	5657.71	5191.24	2.01007e+06	4.04078e+06	4.64635e+06	4.52901e+06	3.18472e+06	3.21465e+06	2.96195e+06	2.9428e+06	3.9081e+06	3.96543e+06	7.63998e+06	1.26795e+07	1.0985e+07	1.26467e+07	1.73895e+06	1.99099e+06	2.28269e+06	1.91777e+06	2.01732e+06	2.00979e+06	121072	127542	135885	132534	107128	130428	105728	105740	432569	619021	763643	704108	728132
Pseudorhodoplanes	0	0	0	0	0	0	0	0	0	0	0	0	0	0	0	0	0	0	0	0	0	0	0	0	0	0	0	0	0	0	0	0	0	0	0	0	0	0	0	0	0	0	0	0	0	0	0	0	0
Puia	0	0	0	0	0	0	0	0	0	0	0	0	0	0	0	0	0	0	0	0	0	0	0	0	0	0	0	0	0	807239	0	0	0	0	0	0	0	0	0	0	0	5217.11	0	0	0	0	0	0	0
Puniceicoccaceae	0	0	3004.65	0	0	0	0	0	0	0	0	0	0	0	0	0	0	0	113326	0	0	0	0	0	0	0	0	0	0	0	0	71106.9	0	59558.1	75920.5	63134.6	0	0	0	0	0	0	0	0	0	0	7272.8	0	0
Pyruvatibacter	0	0	0	0	0	0	0	0	0	0	0	0	0	0	0	0	0	0	0	0	0	0	0	0	0	0	0	0	0	0	0	0	0	0	0	10522.4	0	0	0	0	0	0	0	0	0	0	0	0	0
Qingshengfania	0	0	0	0	0	0	0	0	0	0	0	0	0	0	0	0	0	0	0	0	0	0	0	0	0	0	0	0	0	0	0	0	0	0	0	0	0	1822.04	0	0	0	0	0	0	0	0	18182	0	0
Qipengyuania	0	0	0	0	0	0	0	0	0	0	0	0	0	0	0	0	0	0	0	0	0	0	0	0	0	0	0	0	0	0	0	0	0	0	0	0	0	0	0	0	0	0	0	0	0	0	0	0	0
Ralstonia	0	0	0	0	0	0	0	0	0	0	0	0	0	0	0	0	0	0	0	0	0	0	0	0	0	0	0	0	0	0	0	0	0	0	0	0	0	0	0	0	0	0	0	0	0	0	0	0	0
Ramlibacter	0	0	0	0	0	0	0	0	0	0	0	0	0	109.263	0	0	0	0	0	0	0	0	0	0	0	0	0	0	0	0	0	0	0	0	0	0	0	2733.05	3294.17	0	3483.83	0	0	0	0	0	0	0	0
RB41	52830.5	55773.1	43567.5	36305.7	40232	23640.9	0	0	0	0	243.408	677.55	541.574	509.894	424.328	453.203	0	128279	0	0	130655	97908.2	393785	175928	261786	270810	0	0	0	0	61665	165916	64120.4	107205	65074.7	31567.3	21926.5	16398.3	20588.6	18825.9	18290.1	12173.3	25011	0	0	0	47273.2	11638.2	27871.1
RBG-13-46-9	0	0	0	0	0	0	0	0	0	0	0	0	0	0	0	0	0	0	0	0	0	0	0	0	0	0	0	0	0	0	0	0	0	0	0	0	0	0	0	0	0	0	0	0	0	0	0	0	0
RBG-13-54-9	0	9522.23	12018.6	5445.85	3549.89	21952.2	0	0	0	0	0	0	0	109.263	0	123.601	0	0	0	0	65327.7	65272.1	119848	0	93495.1	0	0	0	332877	0	12333	23702.3	0	0	0	31567.3	5719.96	6377.12	2470.63	8283.39	4354.78	2608.56	1136.86	0	0	0	10909.2	20366.8	0
RBG-16-49-21	0	0	0	0	0	0	0	0	0	0	0	0	0	0	0	0	0	128279	0	0	0	0	0	0	0	0	0	0	0	0	0	0	0	0	0	0	0	0	0	0	0	0	0	0	0	0	0	0	0
RBG-16-55-12	0	0	0	0	0	0	0	0	39123.6	0	0	0	0	0	0	0	0	0	0	0	0	0	0	0	56097.1	0	0	0	0	0	24666	0	0	0	0	0	0	0	0	0	0	0	0	0	0	0	0	0	0
RCP2-54	374097	274784	341028	250509	321856	344481	0	0	0	0	1634.31	1390.76	1586.04	2039.58	1626.59	1442.01	0	0	0	0	97991.5	261088	0	0	373981	444902	0	0	0	0	419322	284428	448843	226321	281991	410375	242145	271483	209180	350914	317028	359981	403587	0	0	0	54546	26185.8	0
Reyranella	0	0	0	0	0	0	0	0	0	0	0	0	0	0	0	0	0	0	0	0	0	32636.1	0	0	0	0	0	0	0	0	0	0	0	0	0	0	0	0	0	0	0	0	0	0	0	0	0	0	0
Reyranellaceae	0	0	0	0	0	0	0	0	0	0	0	0	0	0	0	0	0	0	0	0	0	0	0	0	0	0	0	0	0	0	0	0	0	0	0	0	0	0	0	0	0	0	0	0	0	0	0	0	0
Rhizobacter	91382.4	88420.7	124693	132516	132529	109761	1.64773e+06	2.46154e+06	2.42567e+06	2.5326e+06	3477.25	4243.6	4255.23	4734.73	3783.59	4367.23	9.69564e+06	1.14168e+07	1.25225e+07	1.20774e+07	3.41337e+06	3.70419e+06	2.77362e+06	3.05475e+06	2.29998e+06	2.78547e+06	2.44718e+07	4.2308e+07	3.2622e+07	4.42636e+07	2.07194e+06	2.32283e+06	2.51352e+06	1.72718e+06	2.10408e+06	2.07292e+06	40039.7	45550.9	12353.1	12048.6	14806.3	29563.6	30695.3	1.37462e+06	1.64376e+06	1.81437e+06	240002	139658	132388
Rhizobiaceae	118512	66655.6	76618.7	94394.8	84014	72611.2	3.15976e+06	2.95385e+06	3.67762e+06	2.38252e+06	2121.12	2745.86	2591.82	2658.73	2086.28	2307.22	8.04028e+06	1.17375e+07	7.93279e+06	8.83157e+06	1.02891e+06	358997	582118	703713	579670	773742	2.04131e+07	1.7596e+07	2.06384e+07	1.26467e+07	295992	296279	256482	583669	249453	505077	54339.6	45550.9	57648	48194.3	59225	50432.1	36379.7	1.49547e+06	1.4419e+06	1.30208e+06	298185	221125	358840
Rhizobiales	154208	182283	163754	150669	226009	261738	3.31484e+06	3.16484e+06	2.26917e+06	2.04484e+06	3859.75	2282.27	2862.61	3605.68	1025.46	2430.82	2.18152e+07	1.74459e+07	1.16725e+07	1.63799e+07	2.6621e+06	1.94185e+06	2.4312e+06	2.11114e+06	3.04794e+06	2.68875e+06	6.08811e+06	5.17529e+06	7.3233e+06	5.65068e+06	1.86228e+06	1.76582e+06	2.69306e+06	2.40615e+06	2.45115e+06	2.28337e+06	121072	145763	152356	127263	118450	127819	69348.7	1.38776e+08	1.48631e+08	1.38533e+08	1.09456e+06	1.00379e+06	1.00336e+06
Rhizobiales Incertae Sedis	3.07844e+06	2.45674e+06	2.70569e+06	2.92079e+06	2.42694e+06	2.8369e+06	1.00802e+06	1.67033e+06	1.44757e+06	1.74468e+06	29661	30382.8	29980	30010.9	28253.2	29623	1.30655e+07	1.63556e+07	1.77921e+07	1.94747e+07	1.64952e+07	1.74929e+07	1.66246e+07	1.65372e+07	1.91665e+07	1.85118e+07	7.11473e+07	5.83514e+07	4.36069e+07	8.93345e+07	1.14697e+07	1.24319e+07	1.32344e+07	1.14352e+07	1.11495e+07	1.36686e+07	1.54343e+06	1.49954e+06	1.68085e+06	1.56631e+06	1.67311e+06	1.55035e+06	1.13686e+06	558912	1.00933e+06	832477	3.55276e+06	3.42453e+06	3.6964e+06
Rhizorhapis	1427.85	0	0	0	0	0	0	0	0	0	0	0	0	0	0	41.2003	0	0	0	0	16331.9	0	0	0	0	38687.1	0	0	0	0	0	0	0	0	0	0	0	0	0	0	0	0	0	0	0	0	0	0	0
Rhodanobacteraceae	0	0	0	0	0	3377.27	0	0	0	0	0	0	0	72.8421	0	0	0	0	0	226450	0	130544	0	0	0	0	0	0	0	0	0	0	0	0	0	0	0	0	0	0	0	0	0	0	0	0	0	0	0
Rhodobacter	0	0	0	0	0	0	0	0	0	0	0	0	0	0	0	0	0	0	0	0	0	0	0	0	0	0	0	0	0	0	0	0	0	0	0	0	0	0	0	0	0	0	0	0	0	0	0	0	0
Rhodobacteraceae	12850.7	25846.1	3004.65	0	0	25329.5	0	0	0	0	938.858	427.926	425.523	145.684	813.296	576.804	0	0	0	0	0	195816	188332	335863	411379	502932	358124	0	0	0	209661	142214	25648.2	0	227762	136792	0	0	0	0	0	0	0	75528.7	0	0	0	17457.2	17419.4
Rhodobium	0	0	0	0	0	0	0	0	0	0	0	0	38.6839	0	0	0	0	0	0	0	0	0	0	0	0	0	0	258764	0	0	0	0	0	47646.5	0	21044.9	0	0	1647.09	0	0	0	0	0	0	0	0	0	0
Rhodococcus	0	0	0	0	0	0	0	0	0	0	0	0	0	0	0	0	0	0	0	0	0	0	0	0	0	0	0	0	0	0	0	0	0	0	0	0	0	0	0	0	0	0	0	0	0	0	0	0	0
Rhodocyclaceae	0	0	0	0	0	0	0	0	0	0	0	0	0	0	0	0	0	0	0	0	0	0	0	0	0	0	0	0	0	0	0	0	0	0	0	0	0	0	0	0	0	0	0	0	0	0	0	0	0
Rhodoferax	0	0	0	0	0	0	9.71189e+06	7.64835e+06	8.41158e+06	8.6671e+06	0	0	0	0	777.935	0	1.73221e+07	1.62273e+07	1.30891e+07	1.3738e+07	832928	636403	256817	0	0	0	4.30943e+07	3.54507e+07	4.8933e+07	3.17514e+07	0	0	0	0	206070	0	0	0	0	0	0	0	0	2.67372e+07	1.90763e+07	1.77168e+07	261821	133839	73161.6
Rhodopila	0	0	10516.3	0	10649.7	11820.4	0	35164.8	0	0	69.5451	0	0	109.263	0	288.402	0	0	0	0	0	0	68484.4	0	0	0	0	0	0	0	0	0	0	0	0	52612.2	21926.5	14576.3	5764.8	20332	11322.4	19129.4	9094.92	0	0	0	0	0	0
Rhodopirellula	8567.1	9522.23	0	0	29582.4	0	0	0	0	0	208.635	0	309.471	0	0	0	0	192418	0	0	81659.6	0	0	0	74796.1	0	835623	776293	665755	1.61448e+06	0	0	64120.4	107205	0	31567.3	2859.98	0	5764.8	0	6096.69	3478.08	0	0	0	0	0	0	0
Rhodospirillaceae	0	0	0	0	0	0	0	0	0	0	0	0	0	0	106.082	0	768556	705534	396639	452901	114323	179498	256817	0	149592	270810	1.07437e+06	646911	998632	807239	123330	82958	230833	214409	260299	147314	0	0	0	3012.14	4354.78	0	0	0	0	42691.1	43636.8	0	10451.7
Rhodospirillales	37124.1	40809.6	46572.1	43566.8	31949	54036.2	0	0	0	0	1599.54	1890.01	1779.46	1711.79	2864.21	2018.81	2.30567e+06	1.7959e+06	2.15318e+06	2.64192e+06	1.40455e+06	1.07699e+06	1.26696e+06	1.10355e+06	1.49592e+06	1.12193e+06	7.28186e+06	5.30467e+06	5.49248e+06	5.51614e+06	789311	770325	1.05157e+06	750432	1.2798e+06	936497	12393.2	7288.14	9882.52	6024.28	5225.74	8695.19	4547.46	45317.2	0	0	90909.9	72738.4	87097.1
Rhodothermaceae	0	0	0	0	0	0	0	0	0	0	0	0	0	0	0	0	0	0	0	0	0	0	0	0	0	0	0	0	0	0	0	0	0	0	0	0	0	0	2470.63	0	0	0	0	0	0	0	0	0	0
Rickettsiaceae	0	0	3004.65	0	0	0	0	0	0	281399	173.863	499.247	270.787	473.473	0	82.4006	0	0	0	0	195983	195816	205453	127948	130893	290153	477499	0	0	269080	98663.9	23702.3	0	119116	75920.5	21044.9	0	2733.05	5764.8	6024.28	0	2608.56	0	0	43256.9	0	109092	197849	195098
Rickettsiales	0	0	0	0	0	0	58155	0	0	56279.9	278.18	178.303	309.471	291.368	318.246	206.002	354718	256558	0	150967	48995.8	32636.1	34242.2	31986.9	0	0	596873	646911	0	269080	0	23702.3	0	107205	43383.2	63134.6	0	0	0	0	0	0	0	0	0	0	36364	0	34838.9
Rikenellaceae RC9 gut group	0	0	0	0	0	0	96925.1	0	0	0	0	0	0	0	0	0	0	0	0	0	0	0	0	0	0	0	0	0	0	0	0	0	0	0	0	0	0	0	0	0	0	0	0	0	0	0	0	0	0
Rokubacteriales	0	12242.9	4506.98	0	4733.18	0	0	0	0	0	0	0	0	0	0	0	0	0	0	0	0	0	0	0	0	0	0	0	0	0	0	0	0	0	0	0	0	3644.07	0	2259.11	0	1739.04	4547.46	0	0	0	0	0	0
Roseiflexaceae	2855.7	0	6009.31	7261.14	5916.48	3377.27	0	0	0	0	208.635	0	0	182.105	0	0	0	0	0	0	0	0	34242.2	0	0	38687.1	0	0	0	0	0	0	102593	59558.1	0	136792	0	0	1647.09	1506.07	0	4347.59	0	0	0	0	10909.2	11638.2	13935.5
Roseimicrobium	0	0	0	0	3549.89	0	0	0	0	0	0	0	0	0	106.082	0	0	0	0	0	0	0	0	47980.4	0	0	0	0	0	0	0	0	0	0	0	0	0	0	0	3765.18	0	0	0	0	0	0	7272.8	0	0
Rothia	0	0	0	0	0	0	0	0	0	0	0	0	0	0	0	0	0	0	0	0	0	0	0	0	0	0	0	0	0	0	0	0	0	0	0	0	0	0	0	0	0	0	97770.4	0	0	0	0	0	0
Rs-M47	0	0	0	0	0	0	0	0	0	0	0	0	0	0	0	0	0	0	0	0	0	0	0	0	0	0	0	0	0	0	0	0	0	0	0	0	0	0	0	0	0	0	0	0	0	0	0	0	0
RS25G	0	0	0	0	2366.59	0	0	0	0	0	0	0	0	0	0	0	0	0	0	0	0	0	0	0	0	0	238749	0	0	0	0	35553.4	0	0	0	0	0	0	0	0	0	0	0	0	0	0	0	0	0
Rubinisphaeraceae	104233	43530.2	63097.7	54458.5	48515.1	52347.6	0	35164.8	0	0	1251.81	1105.48	1044.46	1129.05	1626.59	1318.41	532078	192418	0	0	947251	1.3544e+06	1.12999e+06	1.11954e+06	1.08454e+06	1.02521e+06	1.48025e+07	1.78547e+07	1.88076e+07	1.18395e+07	1.1223e+06	1.37473e+06	1.25676e+06	1.98924e+06	1.78956e+06	1.38896e+06	52432.9	28241.5	65059.9	41416.9	44418.8	27824.6	42064	0	0	0	149092	119291	114968
Rubrivivax	0	0	0	0	0	0	0	0	0	0	0	0	0	0	0	0	0	0	0	0	0	0	0	0	0	0	0	0	0	0	0	0	0	0	0	0	100099	118432	65059.9	122745	103644	127819	131876	105740	0	0	69091.6	78557.5	45290.5
Rurimicrobium	0	0	0	0	0	0	0	0	0	0	0	0	0	0	0	0	0	0	0	0	0	0	0	0	0	0	596873	0	0	672699	0	0	0	0	0	0	0	0	0	0	0	0	0	0	0	0	0	0	0
S-70	5711.4	0	0	0	0	0	0	0	0	0	0	0	0	0	0	0	0	0	0	0	0	0	0	0	37398.1	0	0	0	0	0	0	0	0	0	0	0	0	0	0	3765.18	0	0	0	0	0	0	0	0	0
S-BQ2-57 soil group	0	0	0	0	0	0	38770	0	0	0	0	0	0	0	0	0	0	0	0	0	0	0	0	0	0	0	0	0	0	0	0	0	0	0	0	0	0	0	0	0	0	0	0	0	0	0	0	0	0
S085	195615	145554	166758	165191	162111	249918	0	0	0	0	3059.98	1890.01	2437.08	3532.84	1874.12	1854.01	177359	0	0	0	1.15957e+06	881174	838934	1.2315e+06	1.62682e+06	1.25733e+06	0	646911	0	0	900308	1.10216e+06	1.14134e+06	1.11969e+06	1.22557e+06	904930	223078	186759	273416	359951	245610	211293	202362	0	57675.9	0	476368	567360	672390
S15-21	0	0	0	0	0	0	0	0	0	0	0	0	0	0	0	0	0	0	0	0	0	0	34242.2	0	0	0	0	517529	0	0	0	0	0	0	0	21044.9	0	0	0	0	0	0	0	30211.5	0	0	0	0	0
S15A-MN91	0	0	0	0	0	0	0	0	0	0	0	0	0	0	0	0	0	0	0	0	0	0	0	0	0	0	0	0	0	0	0	0	0	0	0	0	0	0	0	0	0	0	0	0	0	0	0	0	0
s3t2d-1089	0	0	0	0	0	0	174465	0	0	0	0	71.321	0	0	0	0	0	0	0	0	0	0	0	0	0	0	0	0	0	0	0	0	0	0	0	0	0	0	0	0	0	0	0	0	0	0	0	0	0
Saccharimonadales	7139.25	8161.91	10516.3	0	3549.89	5065.9	0	0	0	0	625.906	285.284	618.942	692	247.525	700.405	4.25662e+06	3.78423e+06	5.94959e+06	4.52901e+06	1.14323e+07	1.3136e+07	1.36455e+07	1.12594e+07	1.37438e+07	1.2612e+07	1.87418e+07	1.51377e+07	1.6311e+07	1.89701e+07	2.87359e+06	2.29912e+06	3.16755e+06	2.69203e+06	3.23205e+06	3.19882e+06	1906.65	11843.2	20588.6	12048.6	19161	1739.04	22737.3	75528.7	86513.8	170764	527278	535355	616648
Saccharococcus	0	0	0	0	0	0	0	0	0	0	0	0	0	0	0	0	0	0	0	0	0	0	0	0	0	0	0	0	0	0	0	0	0	0	0	0	0	0	0	0	0	0	0	0	0	0	0	0	0
Salinispira	0	0	0	0	0	0	0	0	0	0	0	0	0	0	0	0	0	0	0	0	0	0	0	0	0	0	0	0	0	0	0	0	0	0	0	0	0	0	0	0	0	0	0	0	0	0	0	0	0
Sandaracinaceae	0	4080.96	12018.6	9076.42	0	0	0	0	0	0	382.498	356.605	502.891	254.947	388.967	412.003	0	0	0	0	293975	522177	325301	287882	261786	348184	477499	1.16444e+06	0	0	308325	331832	371898	273967	173533	399853	0	7288.14	14000.2	3765.18	2612.87	13042.8	0	0	0	0	14545.6	0	0
Sandaracinus	48546.9	46250.8	34553.5	43566.8	35498.9	25329.5	96925.1	0	0	75039.9	2712.26	2353.59	2823.92	1966.74	2864.21	2884.02	1.41887e+06	1.02623e+06	1.30324e+06	1.20774e+06	734936	603767	410907	591758	542272	580307	4.77499e+06	6.33973e+06	5.99179e+06	7.53423e+06	258993	284428	141065	202497	249453	452465	15253.2	21864.4	11529.6	19578.9	13935.3	15651.3	14779.2	0	0	0	120001	81467.1	90581
Sandarakinorhabdus	0	0	0	0	0	0	0	0	0	0	0	0	0	0	0	0	0	0	0	0	0	0	0	0	0	0	0	0	0	0	0	0	0	0	0	0	0	0	0	0	0	0	0	0	0	0	0	0	0
Saprospiraceae	162775	130591	154740	136146	133712	180684	1.52366e+07	2.13451e+07	1.75665e+07	2.34875e+07	14291.5	12374.2	12069.4	14313.5	14816.1	12154.1	5.11386e+07	6.36904e+07	5.20164e+07	4.21953e+07	1.10077e+07	1.23691e+07	1.1454e+07	1.2123e+07	9.01293e+06	1.03681e+07	2.43644e+08	2.41168e+08	2.41336e+08	2.18896e+08	9.04008e+06	9.74164e+06	8.7332e+06	1.1316e+07	1.06289e+07	1.02699e+07	232612	194958	156473	135546	205546	170426	271711	2.25076e+06	2.36471e+06	2.09186e+06	585460	663375	484260
SAR202 clade	0	0	0	0	0	0	0	0	0	0	0	0	0	0	0	0	0	0	0	0	0	0	0	0	0	0	0	0	0	0	0	0	0	0	0	0	0	0	0	0	0	0	0	0	0	0	10909.2	0	0
SAR324 clade(Marine group B)	21417.8	8161.91	16525.6	43566.8	26032.5	23640.9	0	0	0	0	556.36	570.568	889.729	254.947	495.05	247.202	0	0	0	0	653277	440587	136969	527784	280485	560963	0	258764	0	0	258993	426641	243657	238232	271145	315673	36226.4	26419.5	46118.4	33133.5	20903	28694.1	28421.6	0	0	0	65455.2	66919.4	101033
SBR1031	264152	254380	256898	277738	306473	325906	0	52747.3	0	0	4589.97	4528.89	4409.96	4152	4314	3955.23	0	256558	0	0	2.61311e+06	2.57825e+06	3.18453e+06	2.39902e+06	2.52437e+06	2.74678e+06	596873	0	0	538160	1.84995e+06	2.21616e+06	2.06468e+06	1.91777e+06	1.8004e+06	2.54643e+06	72452.8	61038.2	55177.4	58736.7	51386.4	41736.9	32969.1	0	0	0	112728	253130	212517
SCGC-AB-539-J10	0	0	0	0	0	0	0	0	0	0	0	0	0	0	0	0	0	0	0	0	0	0	0	0	0	0	0	0	0	0	0	0	0	0	0	0	0	0	0	0	0	0	0	0	0	0	0	0	0
SCGC AAA011-D5	0	0	0	0	0	0	0	0	0	0	69.5451	0	0	0	0	0	0	0	0	0	0	0	0	0	0	0	0	0	0	0	0	0	0	0	0	0	0	0	0	0	0	0	0	0	0	0	0	0	0
Schekmanbacteria	0	0	0	0	0	0	0	0	0	0	0	0	0	0	0	0	0	0	0	0	0	0	0	0	0	0	0	0	0	0	0	0	0	0	0	0	0	0	0	0	0	0	0	0	0	0	0	0	0
Schlegelella	0	0	0	0	0	0	0	0	0	0	0	0	0	0	0	0	0	0	0	0	0	0	0	0	0	0	0	0	0	0	0	0	0	0	0	0	0	0	0	0	0	0	0	0	0	0	0	0	0
Schlesneria	15706.4	9522.23	7511.63	10891.7	7099.77	13509.1	0	0	0	0	452.043	427.926	386.839	364.21	777.935	206.002	1.24151e+06	1.09037e+06	1.64322e+06	830318	1.11057e+06	962764	856055	927621	1.02845e+06	735055	1.67125e+06	4.52838e+06	5.32604e+06	3.76712e+06	900308	509599	923333	1.07205e+06	965275	1.19956e+06	22879.8	31885.6	12353.1	25603.2	16548.2	21738	14779.2	0	43256.9	0	0	17457.2	24387.2
Schlesneriaceae	0	0	9013.96	0	2366.59	0	0	0	0	0	208.635	0	0	0	106.082	82.4006	0	0	0	0	32663.8	65272.1	119848	111954	0	96717.8	358124	0	0	0	0	35553.4	51296.3	47646.5	195224	263061	0	3644.07	1647.09	0	0	0	2273.73	0	0	0	14545.6	5819.08	0
SD04E11	0	0	0	0	0	0	0	0	0	0	0	142.642	0	0	0	0	0	0	0	0	0	0	188332	0	0	0	0	0	0	0	0	0	0	0	0	0	0	0	0	0	0	0	0	0	0	0	0	0	0
Sedimenticolaceae	0	0	0	0	0	0	58155	0	0	0	0	0	0	0	0	0	0	0	0	0	0	0	0	0	0	0	0	0	0	0	0	0	0	0	0	0	0	0	0	0	0	0	0	0	0	0	0	0	0
Sediminibacterium	0	0	0	0	0	0	77540	52747.3	0	0	0	0	0	0	0	0	0	0	0	0	0	0	0	0	0	0	0	0	0	0	0	0	0	0	0	0	0	0	0	0	0	0	0	45317.2	0	106728	0	0	0
Sericytochromatia	0	0	0	0	0	0	0	210989	0	0	1077.95	1462.08	1199.2	1092.63	1909.48	1236.01	118239	0	0	0	0	0	0	0	112194	0	596873	0	0	0	0	0	38472.2	0	32537.4	0	0	0	0	0	2612.87	0	0	0	0	0	269093	139658	170710
SG8-4	0	0	0	0	0	0	0	0	0	0	0	0	0	0	0	0	0	0	0	0	0	0	0	0	0	0	0	0	0	0	0	0	0	0	0	0	0	0	0	0	0	0	0	0	0	0	0	0	0
SH-PL14	129934	93862	94646.6	139777	100580	101318	0	0	0	0	904.086	748.871	1121.83	910.526	1237.62	1236.01	0	0	0	226450	1.4862e+06	848537	804692	1.16752e+06	617068	715711	3.93936e+06	1.55259e+06	3.16233e+06	5.3816e+06	912641	876985	807917	952929	900201	1.02068e+06	88659.3	89279.7	74942.4	97894.6	85353.7	83473.8	98907.2	0	0	0	160001	244401	205549
SH3-11	0	0	0	3630.57	0	0	0	0	0	0	0	0	0	0	0	0	0	0	0	0	0	0	0	0	0	0	0	0	0	0	0	0	0	83381.3	32537.4	0	0	0	0	2259.11	0	0	0	0	0	0	0	0	0
Sh765B-AG-111	0	0	0	0	0	0	0	0	0	0	0	0	0	0	0	0	0	0	0	0	0	0	0	0	0	0	0	0	0	0	0	0	0	0	0	0	0	0	0	0	0	0	0	0	0	0	0	0	0
Sh765B-TzT-20	0	0	0	0	0	0	0	0	0	0	0	0	0	0	0	0	0	0	0	0	0	0	0	0	0	0	0	0	0	0	0	0	0	0	0	0	0	0	0	0	0	0	0	0	0	0	0	0	0
Sh765B-TzT-35	0	0	0	0	0	0	0	0	0	0	0	0	0	0	0	0	0	0	0	0	0	0	0	0	0	0	0	0	0	0	0	0	0	0	0	0	0	0	0	0	0	0	0	0	0	0	0	0	0
SHA-26	0	0	0	0	0	0	0	0	0	0	0	0	0	0	0	0	0	0	0	0	0	0	0	0	0	0	0	0	0	0	0	0	0	0	0	0	0	0	0	0	0	0	0	0	0	0	0	0	0
Sideroxydans	0	0	0	0	0	0	930481	386813	449922	506519	347.725	0	0	0	0	0	4.07926e+06	2.05246e+06	1.86987e+06	528384	0	65272.1	0	0	0	0	1.19375e+06	1.81135e+06	1.16507e+06	538160	0	0	0	0	0	0	0	2733.05	0	0	0	0	0	1.11782e+06	692111	853822	0	0	0
Silvanigrella	0	0	0	0	0	0	620320	668132	547731	581559	0	0	0	109.263	0	0	0	0	0	0	0	0	0	0	0	0	0	0	0	0	0	59255.7	0	0	0	0	0	0	0	0	0	0	0	60423	0	85382.2	0	0	0
Silvanigrellaceae	0	0	0	0	0	0	0	0	0	0	0	0	0	0	0	0	0	0	0	0	0	0	0	0	0	0	0	0	0	0	0	0	0	0	0	0	0	0	0	0	0	0	0	0	0	0	0	0	0
Simkania	0	0	0	0	0	0	0	0	0	0	0	0	0	0	0	0	0	0	0	0	0	0	0	0	0	0	0	0	0	0	0	0	0	0	0	0	0	0	0	0	0	1739.04	0	0	0	0	0	0	0
Simkaniaceae	12850.7	0	12018.6	7261.14	3549.89	18575	0	0	0	0	104.318	142.642	77.3678	109.263	0	247.202	0	0	0	0	0	65272.1	119848	31986.9	0	232123	0	0	0	0	36999	23702.3	25648.2	0	54229	63134.6	6673.28	4555.09	6588.35	2259.11	4354.78	6956.15	6821.19	0	0	0	0	0	20903.3
SJA-15	0	0	0	0	0	0	0	0	0	0	0	0	0	0	0	0	0	0	0	0	0	0	0	0	0	0	0	0	0	0	0	0	0	0	0	0	0	0	0	0	0	0	0	0	0	0	0	0	0
SJA-28	0	0	0	0	0	0	0	0	0	0	0	0	0	0	0	0	0	0	0	0	0	0	0	0	0	0	0	0	0	0	0	0	0	0	0	0	0	0	0	0	0	0	0	0	0	0	0	0	0
SM1A02	179909	243497	286944	246879	298190	192504	0	35164.8	78247.3	0	3303.39	1996.99	2359.72	2003.16	2333.8	2266.02	5.85285e+06	5.70841e+06	4.36303e+06	4.67998e+06	1.68219e+06	1.46862e+06	2.1059e+06	1.82326e+06	1.8886e+06	1.72158e+06	1.98162e+07	1.91486e+07	1.98062e+07	2.08537e+07	2.09661e+06	2.40578e+06	2.1288e+06	2.3585e+06	1.87632e+06	1.86247e+06	154439	160339	186944	181481	182030	148688	109139	0	43256.9	0	283639	302592	292646
SM1A07	0	0	0	0	0	0	0	0	0	0	0	0	0	109.263	0	0	0	0	0	0	130655	114226	34242.2	31986.9	56097.1	0	0	0	0	269080	0	0	0	0	0	0	0	0	0	0	0	0	0	0	0	0	0	0	0
SM1B06	0	0	0	0	0	0	0	0	0	0	0	0	0	0	0	0	0	0	0	0	0	0	0	0	0	0	0	0	0	0	0	0	0	0	0	0	0	0	0	0	0	0	0	0	0	0	0	0	0
SM23-31	0	0	0	0	0	0	0	0	0	0	0	0	0	0	0	0	0	0	0	0	0	0	0	0	0	0	0	0	0	0	0	0	0	0	0	0	0	0	0	0	0	0	0	0	0	0	0	0	0
SM2D12	107089	88420.7	142721	83503.1	133712	126647	1.08944e+08	8.61538e+07	8.26878e+07	6.31836e+07	18255.6	22573.1	18529.6	19740.2	20721.4	19528.9	1.24743e+07	1.16092e+07	1.63189e+07	1.08696e+07	7.62701e+06	8.97492e+06	9.45085e+06	7.86879e+06	8.60155e+06	8.58854e+06	1.08631e+07	1.39733e+07	1.19836e+07	1.19741e+07	2.23227e+06	2.48874e+06	2.0262e+06	2.2513e+06	1.67025e+06	2.09397e+06	21926.5	16398.3	10706.1	6024.28	21773.9	12173.3	9094.92	3.97734e+07	3.46055e+07	3.47292e+07	1.13092e+06	1.28311e+06	1.32736e+06
Solirubrobacterales	0	0	0	0	0	0	0	0	0	0	0	0	0	0	0	0	0	0	0	0	0	0	0	0	0	0	0	0	0	0	0	0	0	0	0	0	0	0	0	0	0	0	0	0	0	0	0	0	0
SP3-e08	0	0	0	0	0	0	38770	0	0	0	0	0	0	0	0	0	0	0	0	0	0	0	0	0	0	0	0	0	0	0	0	0	0	0	0	0	0	0	0	0	0	0	0	0	0	0	0	0	0
SPG12-343-353-B75	0	0	0	0	0	0	0	0	0	0	0	0	0	0	0	0	0	0	0	0	0	0	0	0	0	0	0	0	0	0	0	0	0	0	0	21044.9	0	0	0	0	0	0	0	0	0	0	0	0	0
Sphingobacteriaceae	0	0	0	0	0	0	0	0	0	0	0	0	0	72.8421	0	0	0	0	0	0	0	0	0	0	0	0	0	0	0	0	0	0	0	0	0	0	0	0	0	0	0	0	0	0	0	0	0	0	0
Sphingobacteriales	0	0	0	0	0	5065.9	0	35164.8	39123.6	0	0	0	0	0	70.7214	0	0	256558	226651	0	0	32636.1	51363.3	63973.9	0	0	2.26812e+06	776293	2.82946e+06	0	24666	0	0	0	0	0	0	0	0	0	0	0	0	0	0	64036.7	0	0	0
Sphingobium	0	0	0	0	0	0	0	0	0	0	0	0	0	0	0	0	0	0	0	0	0	0	0	0	0	0	0	0	0	0	0	0	0	0	0	0	0	0	0	0	6096.69	0	0	0	0	0	0	0	0
Sphingomonadaceae	214178	209489	208823	225095	178678	217834	2.26805e+06	2.21538e+06	2.99296e+06	3.75199e+06	15091.3	15441	12804.4	13803.6	14108.9	13760.9	2.98555e+07	3.32884e+07	3.32044e+07	2.79289e+07	8.19862e+06	8.35483e+06	9.27964e+06	9.02032e+06	8.48936e+06	8.85935e+06	9.92004e+07	8.37103e+07	9.53694e+07	9.49852e+07	2.71326e+06	2.31097e+06	3.10343e+06	2.70394e+06	3.19951e+06	2.50434e+06	158252	143030	200121	138558	164611	126950	205772	1.64653e+06	1.7447e+06	1.87841e+06	1.22183e+06	1.41404e+06	1.50852e+06
Sphingomonas	0	0	0	0	0	0	0	0	0	0	0	0	0	0	0	0	0	0	0	0	0	0	0	0	0	0	0	0	0	0	0	0	0	0	0	0	0	0	0	0	0	0	0	0	0	0	0	0	0
Sphingopyxis	0	0	0	0	0	0	0	0	0	0	0	0	0	0	0	0	0	0	0	0	0	0	0	0	0	0	0	0	0	0	0	0	0	0	0	0	0	0	0	0	0	0	0	0	0	0	0	0	0
Sphingorhabdus	92810.3	69376.2	78121	94394.8	24849.2	69233.9	3.97393e+06	5.66154e+06	5.7903e+06	6.28459e+06	3685.89	4172.28	3133.39	3824.21	5056.58	4243.63	4.15612e+07	4.48976e+07	4.822e+07	3.8874e+07	2.53145e+06	2.02344e+06	2.72226e+06	2.59094e+06	2.39348e+06	1.6442e+06	1.20927e+08	1.277e+08	1.37811e+08	1.46783e+08	517986	308130	525787	631316	520598	420898	132512	76525.5	136708	116720	121934	63474.9	140971	1.40483e+06	1.93214e+06	2.21994e+06	1.49456e+06	1.43731e+06	1.6862e+06
Spirochaeta	0	0	0	0	0	0	0	0	0	0	0	0	0	0	0	0	0	0	0	0	0	0	0	0	0	0	0	0	0	0	0	0	0	0	0	0	0	0	0	0	0	0	0	0	0	0	0	0	0
Spirochaeta 2	0	0	0	0	0	0	0	0	0	0	0	0	0	0	0	0	0	0	0	0	0	0	0	0	0	0	0	0	0	0	0	0	0	0	0	0	0	0	0	0	0	0	0	0	0	0	0	0	0
Spirochaetaceae	0	0	0	0	0	0	0	0	0	0	0	0	0	0	0	0	0	0	0	0	0	0	0	0	0	0	0	0	0	0	0	0	0	0	0	0	0	0	0	0	0	0	0	0	0	0	0	0	0
Spirochaetota	0	0	0	0	0	0	0	52747.3	0	0	0	71.321	0	0	0	0	0	0	0	0	0	0	0	0	0	0	0	0	0	0	0	0	0	0	0	0	0	0	0	0	0	0	0	0	0	0	0	0	0
Spirosoma	0	0	0	0	0	0	0	0	0	0	0	0	0	0	0	0	0	0	0	0	0	0	0	0	0	0	0	0	0	0	0	0	0	0	0	0	0	0	0	0	0	0	0	0	0	0	0	0	0
Sporichthyaceae	0	0	0	0	0	0	0	0	78247.3	0	0	0	0	0	0	0	0	0	0	0	0	0	0	0	0	0	0	0	0	0	0	0	0	0	0	0	0	0	0	0	0	0	0	0	0	0	0	0	0
Staphylococcus	0	0	0	0	0	0	0	0	0	0	0	0	193.419	0	0	0	0	0	0	0	0	0	0	0	0	0	0	0	0	0	0	0	0	0	0	0	0	0	0	0	0	0	0	0	0	0	0	0	0
Stappiaceae	0	2720.64	0	0	0	0	0	0	0	37519.9	0	0	0	0	0	0	0	0	0	0	0	0	0	0	0	0	0	0	332877	0	0	0	0	0	0	0	1906.65	0	0	3012.14	0	0	0	0	0	0	10909.2	11638.2	0
Stella	0	0	0	0	0	0	0	0	0	0	0	0	0	0	0	0	0	0	0	0	0	0	0	0	0	0	0	0	0	0	0	0	0	0	0	0	0	0	0	0	0	0	0	0	0	0	0	0	0
Stenotrophobacter	0	0	0	0	14199.5	16886.3	0	0	0	0	0	0	0	0	0	0	0	0	0	0	0	0	0	0	0	0	0	0	0	0	0	0	0	0	0	0	21926.5	11843.2	4117.72	0	0	0	0	0	0	0	0	0	0
Stenotrophomonas	0	0	0	0	0	0	0	0	0	0	0	0	0	0	0	0	0	0	0	0	0	0	0	0	0	0	0	0	0	0	0	0	0	0	0	0	0	0	0	0	0	0	0	0	0	0	0	0	0
Steroidobacteraceae	374097	327837	366568	346719	304107	334349	2.4619e+06	3.23516e+06	3.12989e+06	4.23975e+06	19194.4	19007.1	20734.6	16608	19271.6	16603.7	5.27348e+07	4.39355e+07	5.20164e+07	6.401e+07	9.01522e+06	1.04435e+07	1.03069e+07	1.08116e+07	8.90074e+06	8.16298e+06	1.02065e+08	1.20584e+08	1.03358e+08	1.12072e+08	4.39054e+06	4.55084e+06	5.2194e+06	4.87185e+06	4.32747e+06	4.61935e+06	219265	193136	174591	228923	196836	246074	195541	3.27795e+06	3.54707e+06	3.56471e+06	1.33819e+06	1.18418e+06	1.17755e+06
Sterolibacterium	0	0	0	0	0	0	0	0	0	0	0	0	0	0	0	0	0	0	0	0	0	0	0	0	0	0	0	0	0	0	0	0	0	0	0	0	0	0	0	0	0	0	0	0	0	0	0	0	0
Streptococcus	0	0	0	0	0	0	0	0	0	0	0	0	0	0	0	0	0	0	0	0	0	0	0	0	0	0	0	0	0	0	0	0	0	0	0	0	0	0	0	0	0	0	97770.4	0	0	0	0	0	10451.7
Streptosporangiales	0	0	0	0	0	0	0	0	0	0	0	0	0	0	0	0	0	0	0	0	0	0	0	0	0	0	0	0	0	0	0	0	0	0	0	0	0	0	823.543	0	0	0	0	0	0	0	0	0	0
Subgroup 10	195615	187724	141219	167006	211810	175618	0	105495	136933	225120	3233.85	3601.71	2553.14	3277.89	2793.49	2224.82	1.30063e+06	1.7959e+06	2.20985e+06	2.11354e+06	1.97616e+06	2.13766e+06	2.65377e+06	2.2071e+06	2.16909e+06	2.0891e+06	7.16248e+06	1.02212e+07	8.98769e+06	8.87963e+06	2.75026e+06	3.02204e+06	3.24449e+06	3.25187e+06	2.67891e+06	2.54643e+06	118212	73792.4	93060.4	68526.2	80998.9	68692	57980.1	105740	100933	149419	305457	325868	243872
Subgroup 13	0	0	0	0	0	0	0	0	0	0	0	0	0	0	0	0	0	0	0	0	0	0	0	0	0	0	0	0	0	0	0	0	0	0	0	0	0	0	0	0	0	0	0	0	0	0	0	0	0
Subgroup 15	0	10882.5	7511.63	0	0	0	0	0	0	0	0	0	0	0	0	0	0	0	0	0	0	0	0	0	0	0	0	0	0	0	0	0	0	0	0	0	0	3644.07	5764.8	7530.35	11322.4	0	6821.19	0	0	0	0	0	13935.5
Subgroup 17	1.46355e+06	1.32495e+06	1.24393e+06	1.41229e+06	1.51225e+06	1.48262e+06	155080	193407	117371	0	16204	17794.6	18142.7	16170.9	16867	14914.5	177359	577255	623290	528384	7.79033e+06	7.34311e+06	6.93405e+06	8.5565e+06	8.22757e+06	5.95781e+06	1.55187e+06	0	0	1.07632e+06	5.95683e+06	5.97298e+06	7.33537e+06	5.70566e+06	5.6615e+06	5.61898e+06	1.17926e+06	1.14879e+06	1.45108e+06	1.18829e+06	1.2176e+06	1.11994e+06	1.30967e+06	0	201866	149419	2.32002e+06	2.31308e+06	1.94401e+06
Subgroup 18	0	0	0	0	0	0	0	0	0	0	0	0	0	0	0	0	0	0	0	0	0	0	0	0	0	0	0	0	0	0	0	0	0	0	0	0	0	0	0	0	0	0	0	0	0	0	0	0	0
Subgroup 2	0	13603.2	7511.63	0	7099.77	6754.53	0	0	0	0	0	0	116.052	0	0	0	0	0	0	0	0	0	0	0	0	0	0	0	0	0	0	23702.3	0	0	0	0	0	0	0	6777.32	0	7825.67	9094.92	0	0	0	0	11638.2	0
Subgroup 20	0	0	0	0	0	0	0	0	0	0	0	0	0	0	0	0	0	0	0	0	0	0	0	0	0	0	0	0	0	0	0	0	0	0	0	0	0	0	0	0	0	0	0	0	0	0	0	0	0
Subgroup 22	215605	180922	195302	199681	210627	163797	0	0	0	0	799.768	1604.72	1199.2	1019.79	601.132	1194.81	0	0	0	0	244979	342679	359543	287882	355281	386871	0	0	0	0	271326	213321	192361	190586	54229	336718	352731	371695	338476	362963	362318	408674	364934	0	0	0	338185	270587	306582
Subgroup 5	0	0	0	0	0	0	0	0	0	0	0	0	0	0	0	0	0	0	0	0	0	0	0	0	0	0	0	0	0	0	0	0	0	0	0	0	0	0	0	0	0	0	0	0	0	0	0	0	0
Subgroup 7	0	0	0	0	0	0	0	0	0	0	0	0	0	0	0	0	0	0	0	0	0	0	0	0	0	0	0	0	0	0	0	0	0	0	0	0	0	0	0	0	0	0	0	0	0	0	0	0	0
Sulfuricella	0	0	0	0	0	0	77540	0	78247.3	112560	278.18	0	0	0	212.164	0	0	320697	169988	0	0	0	0	0	0	0	0	129382	0	0	0	0	0	0	0	0	0	0	0	0	0	0	0	407855	0	0	0	0	0
Sulfuricellaceae	0	0	0	0	0	0	0	0	0	0	0	71.321	0	72.8421	0	0	177359	0	0	0	0	0	34242.2	0	0	0	0	129382	0	269080	0	0	0	0	43383.2	0	0	2733.05	0	0	0	0	0	0	14419	0	7272.8	0	13935.5
Sulfuricurvum	0	0	0	0	0	0	0	0	1.13459e+06	0	69.5451	0	0	0	0	0	0	0	0	0	0	0	0	0	0	0	0	0	0	0	0	0	0	0	0	0	0	0	0	0	0	0	0	0	129771	0	0	0	0
Sulfuriferula	0	0	0	0	0	0	0	0	78247.3	0	0	0	0	0	0	0	0	0	0	0	0	0	0	0	0	0	0	0	0	0	0	0	0	0	0	0	0	0	4117.72	3012.14	870.956	0	0	0	14419	0	0	0	0
Sulfurifustis	5711.4	0	0	0	0	0	0	87912.1	0	0	0	0	0	0	0	0	0	0	0	0	0	0	0	0	0	0	0	0	0	0	0	0	0	0	0	0	0	0	0	0	0	0	0	0	0	0	0	0	0
Sulfurimonas	0	2720.64	0	0	0	0	0	0	0	0	0	0	0	0	0	0	0	0	0	0	0	0	0	0	0	0	0	0	0	0	0	0	0	0	0	0	2859.98	0	0	0	0	0	0	0	0	0	0	0	0
Sulfurirhabdus	0	0	0	0	0	0	0	0	78247.3	0	0	0	0	0	0	0	0	0	0	0	0	0	0	0	0	0	0	0	0	0	0	0	0	0	0	0	0	0	0	0	0	0	0	105740	331636	192110	32727.6	26185.8	0
Sulfuritalea	0	0	0	0	0	0	0	0	0	0	0	0	0	0	0	0	0	0	0	0	0	0	0	0	0	0	0	0	0	0	0	0	0	0	0	0	0	0	0	0	0	0	0	0	0	0	0	0	0
Sulfurovum	2855.7	0	0	0	0	0	0	0	0	0	0	0	0	0	0	0	0	0	0	0	0	0	0	0	0	0	0	0	0	0	0	0	0	0	0	0	0	0	0	0	0	0	0	0	0	0	0	0	0
Sumerlaea	0	0	0	0	4733.18	0	0	0	0	0	0	0	0	0	0	0	0	0	0	0	0	0	0	0	0	0	0	0	0	0	0	0	0	0	0	0	0	0	0	0	0	0	0	0	0	0	0	0	0
Sumerlaeia	0	0	0	0	0	0	0	0	0	0	0	0	0	0	0	0	0	0	0	0	0	0	0	0	0	0	0	0	0	0	0	0	0	0	0	0	0	0	0	0	0	0	0	0	0	0	0	0	0
Sutterellaceae	0	0	0	0	5916.48	0	0	0	0	0	208.635	285.284	0	218.526	212.164	329.602	0	192418	339977	0	620613	652721	547875	399837	261786	657681	1.07437e+06	905675	832193	807239	715313	462195	179537	321614	227762	536644	247865	153051	23059.2	33133.5	20032	34780.8	27284.7	0	0	0	785462	1.43731e+06	592261
Sva0485	0	0	0	0	0	0	0	0	0	0	0	0	0	0	0	0	0	0	0	0	0	0	0	47980.4	0	0	0	0	0	0	0	0	0	0	0	0	0	0	0	0	0	0	0	0	0	0	0	0	0
Sva0996 marine group	121367	82979.4	91641.9	176083	88747.1	82743	0	0	0	0	695.451	320.945	502.891	473.473	742.574	824.006	0	0	0	0	0	440587	325301	207915	392680	309497	0	0	0	0	160329	343683	269306	285879	357911	357763	102959	61038.2	102119	94129.4	100160	84343.3	62527.6	0	0	0	214547	180391	202065
Sva1033	0	0	0	0	0	0	0	0	0	0	0	0	0	0	0	0	0	0	0	0	0	0	34242.2	0	0	0	0	0	0	0	0	0	0	0	0	0	0	0	0	0	0	0	0	0	0	0	0	0	0
SWB02	4.08793e+06	3.83882e+06	3.99919e+06	3.46538e+06	3.7404e+06	3.31647e+06	1.57019e+06	2.3033e+06	2.58216e+06	2.70144e+06	46803.8	44932.2	46536.7	47238.1	42432.8	41983.1	2.05737e+07	1.34051e+07	1.78488e+07	1.77386e+07	2.18848e+07	3.00415e+07	2.4312e+07	2.25988e+07	3.15453e+07	2.61912e+07	6.20748e+07	6.35266e+07	5.09302e+07	1.06421e+08	2.06454e+07	2.00047e+07	2.15829e+07	2.40615e+07	2.09975e+07	2.50855e+07	1.98768e+06	2.09079e+06	2.19392e+06	2.43833e+06	2.3272e+06	1.93294e+06	1.70984e+06	1.35952e+06	1.9754e+06	2.21994e+06	3.15276e+06	4.43123e+06	3.39679e+06
Syntrophales	0	0	0	0	0	0	0	0	0	0	0	0	0	0	0	0	0	0	0	0	0	0	0	0	0	0	0	0	0	0	0	0	0	0	0	0	0	0	0	0	0	0	0	0	0	0	0	0	0
Syntrophobacter	0	0	0	0	0	0	0	0	0	0	0	0	0	0	0	0	0	0	0	0	0	0	0	0	0	0	0	0	0	0	0	0	0	0	0	0	0	0	0	0	0	0	0	0	0	0	0	0	0
Syntrophobacterales	0	0	0	0	0	0	0	0	0	0	0	0	0	0	0	0	0	0	0	0	0	0	0	0	0	0	0	0	0	0	0	0	0	0	0	0	0	0	0	0	0	0	0	0	0	0	0	0	0
Syntrophorhabdus	0	0	0	0	0	0	0	0	0	0	0	0	0	0	0	0	0	0	0	0	0	0	0	0	0	0	0	0	0	0	0	0	0	0	0	0	0	0	0	0	0	0	0	0	0	0	0	0	0
Syntrophus	0	0	0	0	0	3377.27	0	0	0	0	0	71.321	116.052	0	0	0	0	0	0	0	0	0	0	0	0	0	0	0	0	0	0	35553.4	0	0	0	0	0	0	0	0	0	0	0	0	0	0	0	0	0
t0.6.f	0	0	0	0	0	0	0	0	0	0	0	0	0	0	0	0	0	0	0	0	0	0	0	0	0	0	0	0	0	0	0	0	0	0	0	0	0	0	0	0	0	0	0	0	0	0	0	0	0
TA06	0	0	0	0	0	0	0	0	0	0	0	0	0	0	0	0	0	0	0	0	0	0	0	0	0	0	0	0	0	0	0	0	0	0	0	0	0	0	0	0	0	0	0	0	0	0	0	0	0
Tahibacter	0	0	0	0	0	0	0	0	0	0	0	0	0	0	0	0	0	0	56662.8	0	0	0	0	0	0	0	0	0	0	0	0	0	0	0	0	0	0	0	0	0	0	0	0	0	0	0	0	0	0
Tellurimicrobium	0	2720.64	9013.96	0	0	10131.8	0	0	0	0	382.498	142.642	0	218.526	70.7214	0	0	0	0	0	114323	48954.1	0	0	37398.1	0	0	0	0	0	0	23702.3	0	107205	0	21044.9	0	0	0	2259.11	0	0	0	0	0	0	10909.2	0	17419.4
Telmatocola	0	6801.59	0	0	0	0	0	0	0	0	0	0	0	0	247.525	0	177359	0	0	0	408298	277406	564996	479804	280485	444902	716248	0	998632	672699	283659	189618	359074	250144	314528	368285	0	1822.04	0	0	0	0	0	0	0	0	0	0	0
Tepidicella	0	6801.59	0	0	0	0	0	0	0	0	0	0	0	0	0	0	0	0	0	0	0	0	0	0	0	0	0	0	0	0	0	0	0	0	0	0	0	1822.04	0	0	0	0	0	0	0	0	0	5819.08	0
Terrimicrobium	0	0	0	0	0	0	0	0	0	0	0	0	0	0	0	0	0	0	0	0	0	0	0	0	0	0	0	0	0	0	0	0	0	0	0	0	0	0	0	0	0	0	0	0	0	0	0	0	0
Terrimonas	29984.9	4080.96	22534.9	18152.8	30765.7	30395.4	135695	158242	254304	375199	591.133	392.266	734.994	1019.79	954.738	1648.01	2.48303e+06	2.4373e+06	2.03986e+06	754835	3.64202e+06	1.51758e+06	1.3012e+06	1.26348e+06	1.06584e+06	1.08324e+06	1.00275e+07	8.28046e+06	5.65891e+06	1.37231e+07	776978	805878	654028	512199	932738	694481	75312.7	89279.7	47765.5	42923	60096	38258.8	44337.7	407855	475826	362875	356367	282225	303098
Thalassobaculales	0	4080.96	0	0	0	0	0	0	0	0	0	0	0	0	0	0	0	0	0	0	0	0	0	0	0	0	0	0	0	0	0	0	0	0	0	0	0	0	0	0	0	0	0	0	0	0	0	0	0
Thermaceae	0	0	0	0	0	0	0	0	0	0	0	0	0	0	0	0	0	0	0	0	0	0	0	0	0	0	0	0	0	0	0	0	0	0	0	0	0	0	0	0	0	0	0	0	0	0	0	0	0
Thermodesulfovibrionia	0	0	0	0	0	0	0	0	58685.4	150080	69.5451	213.963	0	0	176.803	0	0	0	0	0	32663.8	0	0	0	0	0	0	0	0	0	0	0	0	0	0	0	0	0	0	0	0	0	0	0	28837.9	0	0	0	10451.7
Thermoflexus	0	0	0	0	0	0	0	0	0	0	0	0	0	0	0	0	0	0	0	0	0	0	0	0	0	0	0	0	0	0	0	0	0	0	0	0	0	0	0	0	0	0	0	0	0	0	0	0	0
Thermoleophilia	0	0	0	0	0	0	0	0	0	0	0	0	0	0	0	0	0	0	0	0	0	0	0	0	0	0	0	0	0	0	0	0	0	0	0	0	0	0	0	5271.25	0	0	0	0	0	0	7272.8	0	0
Thermomicrobiales	0	0	0	0	0	0	0	0	0	0	0	0	0	0	0	0	0	0	0	0	0	0	0	0	0	0	0	0	0	0	0	0	0	0	0	0	0	0	0	0	0	0	0	0	0	0	0	0	0
Thermoplasmata	0	0	0	0	0	0	0	0	0	0	0	0	0	0	0	0	0	0	0	0	0	0	0	0	0	0	0	0	0	0	0	0	0	0	0	0	0	0	0	0	0	0	0	0	0	0	0	0	0
Thermostilla	1427.85	0	0	0	0	0	0	0	0	0	0	0	0	0	0	0	0	0	0	0	0	0	0	0	0	0	0	0	0	0	0	0	25648.2	23823.2	10845.8	21044.9	0	0	0	0	0	0	0	0	0	0	0	23276.3	6967.77
Thermus	0	0	0	0	0	0	0	0	0	0	0	0	0	0	0	0	0	0	0	0	0	0	0	0	0	0	0	0	0	0	0	0	0	0	0	0	0	0	0	0	0	0	0	0	0	0	0	0	0
Thioalkalispiraceae	102805	125149	103661	168821	104130	103007	0	35164.8	0	0	660.678	641.889	541.574	874.105	424.328	576.804	886796	705534	679953	1.05677e+06	604281	717993	616360	783680	617068	754399	2.74562e+06	3.49332e+06	2.33014e+06	1.74902e+06	369990	367386	500139	595581	444677	336718	54339.6	49195	49412.6	40663.9	52257.4	66083.4	47748.3	0	0	0	25454.8	40733.5	69677.7
Thiobacillus	0	0	0	0	0	0	0	0	97809.1	0	0	0	0	254.947	0	0	0	0	0	0	0	0	0	0	0	0	0	0	0	0	0	0	0	0	0	0	0	0	0	0	0	0	0	0	28837.9	0	0	0	0
Thioclava	0	0	0	0	0	0	0	0	0	0	0	0	0	0	0	0	0	0	0	0	0	0	0	0	0	0	0	0	0	0	0	0	0	0	0	0	0	0	0	0	0	0	0	0	0	0	0	0	0
Thiomonas	0	0	0	0	0	0	0	0	0	0	0	0	0	218.526	0	0	0	0	0	0	0	0	0	0	0	0	0	0	0	0	0	0	0	0	0	0	0	0	0	0	0	0	0	0	0	0	0	0	0
Thiothrix	0	0	0	0	0	0	38770	175824	39123.6	37519.9	730.223	178.303	270.787	0	212.164	0	0	577255	623290	0	0	0	0	0	0	0	954997	0	0	0	0	0	0	0	65074.7	0	0	0	0	0	0	0	0	1.19335e+06	0	0	47273.2	0	0
TK10	24273.5	32647.6	28544.2	23598.7	42598.6	35461.3	0	0	0	0	347.725	356.605	193.419	0	0	329.602	0	0	0	0	0	97908.2	0	127948	112194	116061	0	0	0	0	61665	59255.7	0	59558.1	0	21044.9	18113.2	14576.3	24706.3	16566.8	13935.3	14781.8	26147.9	0	0	0	25454.8	0	17419.4
TM7a	29984.9	6801.59	19530.2	18152.8	8283.07	13509.1	0	70329.7	0	0	69.5451	0	232.103	400.631	176.803	741.605	0	256558	0	0	914588	195816	547875	159935	0	348184	0	0	0	0	110997	106660	179537	0	97612.1	168359	5719.96	12754.2	5764.8	0	0	2608.56	3410.59	0	0	0	0	5819.08	0
TRA3-20	481185	398573	407131	422961	468585	442422	96925.1	0	136933	0	3199.07	4314.92	4023.12	4661.89	6541.73	4861.64	1.59623e+06	1.15451e+06	1.92653e+06	1.43419e+06	1.95983e+06	1.56653e+06	1.55802e+06	2.03117e+06	1.9634e+06	1.35405e+06	4.53624e+06	3.6227e+06	2.9959e+06	2.95988e+06	1.94861e+06	2.1095e+06	1.67995e+06	1.79865e+06	1.85463e+06	2.68322e+06	423277	359852	175415	402121	423285	446063	659381	0	158609	0	120001	151296	243872
TSBb06	0	0	0	0	0	0	0	0	0	0	0	0	0	0	0	0	0	0	0	0	0	0	0	0	0	0	0	0	0	0	0	0	25648.2	0	0	0	0	0	0	0	0	0	0	0	0	0	0	0	0
TTA-B15	0	0	0	0	0	0	0	0	0	0	0	0	0	0	0	0	0	0	0	0	0	0	0	0	0	0	0	0	0	0	0	0	0	0	0	0	0	0	0	0	0	0	0	0	0	0	0	0	0
Tundrisphaera	0	0	12018.6	0	5916.48	0	0	0	0	0	0	0	0	0	0	0	0	0	0	0	97991.5	0	0	0	74796.1	0	0	0	0	0	36999	0	0	0	0	0	0	0	6588.35	0	0	0	0	0	0	0	0	0	0
Turneriella	0	0	0	3630.57	0	0	0	0	0	0	382.498	142.642	0	72.8421	176.803	0	472958	384837	453302	452901	375634	163180	102727	127948	168291	96717.8	596873	646911	1.16507e+06	1.07632e+06	517986	272576	294954	559846	292836	505077	1906.65	1822.04	0	0	0	0	0	0	0	0	0	5819.08	0
Tuwongella	0	0	0	0	0	3377.27	0	0	0	0	0	0	0	0	0	0	0	0	0	0	0	0	0	0	0	38687.1	0	0	0	0	0	0	0	0	0	0	0	0	0	0	0	0	0	0	0	0	0	0	0
U29-B03	0	0	0	0	0	0	58155	0	0	0	0	0	0	0	0	0	0	0	0	0	0	0	0	0	0	0	0	0	0	0	0	0	0	0	0	0	0	0	0	0	0	0	0	0	0	0	0	0	0
UASB-TL25	0	0	4506.98	0	0	0	0	0	0	0	0	0	0	0	0	0	0	0	0	0	0	0	0	0	0	0	0	0	0	0	0	0	0	0	0	0	0	0	0	0	0	4347.59	4547.46	0	0	0	0	0	0
UBA12409	0	0	0	0	0	0	0	0	0	0	0	0	0	0	0	0	0	0	0	0	0	0	0	0	0	0	0	0	0	0	0	0	0	0	0	0	0	0	0	0	0	0	0	0	0	0	0	0	0
UBA12411	0	0	0	0	0	0	0	0	0	0	0	0	0	0	0	0	0	0	0	0	0	0	0	0	0	0	0	0	0	0	0	0	0	0	0	0	0	0	0	0	0	0	0	0	0	0	0	0	0
UBA6140	0	0	0	0	0	0	0	0	0	0	0	106.982	0	0	0	0	0	0	0	0	0	0	0	0	0	0	0	0	0	0	0	0	0	0	0	0	0	0	0	0	0	0	0	0	0	0	0	0	0
UBA9983	0	0	0	0	0	0	0	0	0	0	0	0	0	0	0	0	0	0	0	0	0	0	0	0	0	0	0	0	0	0	0	0	0	0	0	0	0	0	0	0	0	0	0	0	0	0	0	0	0
UCG-004	0	0	0	0	0	0	58155	0	0	0	0	0	0	0	0	0	0	0	0	0	0	0	0	0	0	0	0	0	0	0	0	0	0	0	0	0	0	0	0	0	0	0	0	0	0	0	0	0	0
UKL13-1	0	0	0	0	0	0	407085	808791	684664	881718	173.863	71.321	0	72.8421	141.443	0	1.39523e+07	1.47521e+07	1.34857e+07	1.26812e+07	522621	293725	547875	239902	317883	193436	3.0918e+07	2.25125e+07	2.89603e+07	2.07191e+07	0	71106.9	115417	95292.9	184378	52612.2	6673.28	0	2470.63	3012.14	6096.69	6956.15	3410.59	438066	432569	811131	47273.2	17457.2	10451.7
Ulvibacter	0	0	0	0	0	0	0	0	0	0	0	0	77.3678	0	0	0	0	0	0	0	0	0	0	0	0	0	0	0	0	0	0	0	0	0	0	0	0	0	0	0	0	0	0	0	0	0	0	0	0
[truncated: 45 more rows]
[truncated: 24 more columns]

## Sheet: 16S_qPCR_perm3
Genus	VF11_day_1_100-125cm	VF11_day_1_125-150cm	VF11_day_1_150-175cm	VF11_day_1_175-200cm	VF11_day_1_200-220cm	VF11_day_1_220-240cm	VF11_day_43_0-25cm	VF11_day_43_25-50cm	VF11_day_43_50-70cm	VF11_day_43_70-90cm	VF11_day_43_100-125cm	VF11_day_43_125-150cm	VF11_day_43_150-175cm	VF11_day_43_175-200cm	VF11_day_43_200-220cm	VF11_day_43_220-240cm	VF11_day_132_0-25cm	VF11_day_132_25-50cm	VF11_day_132_50-70cm	VF11_day_132_70-90cm	VF11_day_132_100-125cm	VF11_day_132_125-150cm	VF11_day_132_150-175cm	VF11_day_132_175-200cm	VF11_day_132_200-220cm	VF11_day_132_220-240cm	VF11_day_209_0-25cm	VF11_day_209_25-50cm	VF11_day_209_50-70cm	VF11_day_209_70-90cm	VF11_day_209_100-125cm	VF11_day_209_125-150cm	VF11_day_209_150-175cm	VF11_day_209_175-200cm	VF11_day_209_200-220cm	VF11_day_209_220-240cm	VF14_day_1_70-100cm	VF14_day_1_100-125cm	VF14_day_1_125-150cm	VF14_day_1_150-175cm	VF14_day_1_175-200cm	VF14_day_1_200-220cm	VF14_day_1_220-240cm	VF14_day_42_0-25cm	VF14_day_42_25-50cm	VF14_day_42_50-70cm	VF14_day_42_70-100cm	VF14_day_42_100-125cm	VF14_day_42_125-150cm
[truncated: 917 more rows]
[truncated: 24 more columns]

[truncated: 1 more sheets: 16S_AS_qPCR_stddev]
